# Supplementary material for: Lactate regulates major zygotic genome activation by H3K18 lactylation in mammals
Source: Natl Sci Rev. 2023 Nov 20;11(2):nwad295. doi: 10.1093/nsr/nwad295 (PMC10849771; doi:10.1093/nsr/nwad295)
Supplement: nwad295_Supplemental_Files [file nwad295_supplemental_files.zip]

Archive with 6 entries (6 files):
- Supplementary_figures.docx
- Supplementary_Table_1.xlsx
- Supplementary_Table_2.xlsx
- Supplementary_Table_3.xlsx
- Supplementary_Table_4.xlsx
- Supplementary Materials and methods.docx
