# Supplementary material for: Lactate regulates major zygotic genome activation by H3K18 lactylation in mammals
Source: Natl Sci Rev. 2023 Nov 20;11(2):nwad295. doi: 10.1093/nsr/nwad295 (PMC10849771; doi:10.1093/nsr/nwad295)
Supplement: nwad295_Supplemental_Files [file nwad295_supplemental_files.zip › Supplementary_Table_1.xlsx]

## Sheet: GN vs GN-L-deseq2
geneID	geneName	baseMean	log2FoldChange	lfcSE	stat	pvalue
ENSMUSG00000051951.6	Xkr4	11.8665	-0.763154	2.78389	-0.274132	0.783983
ENSMUSG00000102331.2	Gm19938	0.777173	3.18603	4.85666	0.656014	0.511815
ENSMUSG00000102343.2	Gm37381	601.086	0.71821	0.569379	1.26139	0.207168
ENSMUSG00000025900.14	Rp1	736.273	0.976441	0.529231	1.84502	0.0650347
ENSMUSG00000025902.14	Sox17	15.0102	7.4576	4.20412	1.77388	0.0760836
ENSMUSG00000104238.2	Gm37587	1.03623	3.60107	4.83878	0.744212	0.456748
ENSMUSG00000098104.2	Gm6085	71.9239	-0.268086	1.40345	-0.191019	0.848511
ENSMUSG00000102175.2	Gm6119	3.31621	3.78161	4.79552	0.788572	0.430362
ENSMUSG00002075947.1	Gm56275	14.4024	1.48203	3.72925	0.397406	0.691068
ENSMUSG00000103922.2	Gm6123	129.887	0.00189272	0.898113	0.00210744	0.998319
ENSMUSG00000033845.14	Mrpl15	937.784	-0.30688	0.401457	-0.764415	0.44462
ENSMUSG00000102275.2	Gm37144	3.79559	-0.530006	3.98324	-0.133059	0.894147
ENSMUSG00000025903.15	Lypla1	2686.56	0.16646	0.340305	0.489151	0.624735
ENSMUSG00000033813.16	Tcea1	9507.27	-0.0959602	0.258101	-0.371794	0.710046
ENSMUSG00000062588.5	Gm6104	134.217	-0.226177	0.941432	-0.240248	0.810138
ENSMUSG00000103280.2	Gm37277	7.58355	-6.31562	4.79142	-1.31811	0.187467
ENSMUSG00000002459.18	Rgs20	13.7267	5.77251	3.83198	1.5064	0.131963
ENSMUSG00000033793.13	Atp6v1h	6481.33	0.430843	0.27967	1.54054	0.123429
ENSMUSG00000104352.2	Gm7182	5.95833	6.12461	4.79418	1.27751	0.201422
ENSMUSG00000104046.2	Gm37567	266.546	-1.90386	0.893348	-2.13115	0.0330764
ENSMUSG00000025905.15	Oprk1	240.638	1.81111	0.762655	2.37475	0.017561
ENSMUSG00002076544.1	Gm56304	1.02905	0.0290607	4.77594	0.00608481	0.995145
ENSMUSG00000033774.5	Npbwr1	6.90465	-6.17853	4.79209	-1.28932	0.197287
ENSMUSG00000090031.4	4732440D04Rik	116.861	2.44213	1.09789	2.22438	0.0261227
ENSMUSG00000025907.15	Rb1cc1	11883	-0.293655	0.243702	-1.20498	0.228212
ENSMUSG00000103355.2	Gm2147	72.7934	0.234984	1.17625	0.199775	0.841657
ENSMUSG00000103845.2	Gm19026	17.5351	0.891928	2.20772	0.404005	0.686209
ENSMUSG00000033740.18	St18	165.472	0.0320398	1.76811	0.0181209	0.985542
ENSMUSG00000103329.3	Gm42492	1.68523	-4.14865	4.81466	-0.86167	0.388869
ENSMUSG00000102135.2	Gm37108	4.14492	5.60106	4.7983	1.1673	0.24309
ENSMUSG00000102534.2	Gm37225	12.2998	0.778176	2.64219	0.294519	0.768361
ENSMUSG00000120372.1	ENSMUSG00000120372	15.4722	0.205231	3.02474	0.0678508	0.945904
ENSMUSG00000051285.18	Pcmtd1	1357.82	0.569865	0.350311	1.62674	0.103793
ENSMUSG00000103509.2	Gm38372	2.84676	5.05906	4.80448	1.05299	0.292346
ENSMUSG00000097797.7	Gm26901	34.9533	1.51437	1.58964	0.952655	0.340765
ENSMUSG00000103067.2	Gm30414	125.714	-0.258178	0.980209	-0.26339	0.79225
ENSMUSG00000025909.17	Sntg1	84.5551	0.365906	1.53154	0.238913	0.811173
ENSMUSG00000086235.2	Gm16284	1.02905	0.0290607	4.77594	0.00608481	0.995145
ENSMUSG00000084353.2	Gm15452	2760.11	-0.898602	0.302768	-2.96796	0.00299786
ENSMUSG00002075967.1	Gm54706	0.511456	-2.41292	4.88361	-0.494085	0.621246
ENSMUSG00000066693.3	Gm7493	1.55408	4.1858	4.82084	0.868273	0.385245
ENSMUSG00000104428.2	Gm18299	2.59058	4.92299	4.80642	1.02425	0.305716
ENSMUSG00000061024.9	Rrs1	373.81	-1.4185	0.586269	-2.41954	0.01554
ENSMUSG00000025911.15	Adhfe1	577.202	1.08156	0.479462	2.25578	0.0240847
ENSMUSG00000079671.10	2610203C22Rik	430.077	0.513578	0.664941	0.772367	0.439897
ENSMUSG00000081441.4	Gm6161	5.4658	0.118787	3.46425	0.0342895	0.972646
ENSMUSG00000025912.17	Mybl1	2120.16	-0.365584	0.339276	-1.07754	0.281239
ENSMUSG00000045210.9	Vcpip1	1000.67	-0.730854	0.404444	-1.80706	0.0707529
ENSMUSG00000097893.10	1700034P13Rik	76.1664	0.0593483	2.04964	0.0289555	0.9769
ENSMUSG00000025915.15	Sgk3	1039.25	-0.602272	0.376172	-1.60106	0.109364
ENSMUSG00000046334.5	Gm6195	26.0698	1.18763	1.82839	0.649552	0.515982
ENSMUSG00000098234.9	Snhg6	153.386	-0.316023	0.92708	-0.34088	0.733194
ENSMUSG00000046101.17	Mcmdc2	20.4535	7.90408	2.90275	2.72297	0.00646985
ENSMUSG00000099032.3	Tcf24	95.8265	-0.328349	1.67474	-0.19606	0.844564
ENSMUSG00000104025.2	E330040D14Rik	0.518115	2.60106	4.89222	0.531674	0.594952
ENSMUSG00000025916.11	Ppp1r42	80.6785	1.28658	1.1835	1.0871	0.276994
ENSMUSG00000121270.1	ENSMUSG00000121270	85.7357	1.24764	1.09922	1.13502	0.256367
ENSMUSG00000025917.10	Cops5	963.47	-0.112576	0.379298	-0.2968	0.766619
ENSMUSG00000056763.17	Cspp1	631.414	-0.110232	0.515282	-0.213925	0.830605
ENSMUSG00000067851.12	Arfgef1	13220.9	-0.0903018	0.269316	-0.3353	0.737399
ENSMUSG00002076532.1	Gm54899	15.2867	-7.32678	3.29008	-2.22693	0.0259519
ENSMUSG00000042501.13	Cpa6	135.635	0.695978	0.932775	0.746137	0.455585
ENSMUSG00000081417.2	Gm15603	3.10869	5.18602	4.80282	1.07979	0.280237
ENSMUSG00000103448.2	Gm37133	32.047	2.3171	2.33144	0.993848	0.320297
ENSMUSG00000100648.2	Gm28659	4.63439	-5.60568	4.79567	-1.16891	0.242441
ENSMUSG00000048960.14	Prex2	2848.72	0.429638	0.279142	1.53914	0.123771
ENSMUSG00000101827.2	Gm28686	11.3753	-6.90034	4.61782	-1.49428	0.135101
ENSMUSG00000103494.2	Gm37410	40.761	1.48437	2.90505	0.510963	0.609377
ENSMUSG00000057715.14	A830018L16Rik	61.9046	9.5018	2.17689	4.36484	1.27216e-05
ENSMUSG00000097171.2	Gm17644	61.1874	1.15068	1.27731	0.900861	0.367662
ENSMUSG00000101314.2	Gm29663	165.389	1.00149	0.787669	1.27146	0.203565
ENSMUSG00000016918.16	Sulf1	105.14	-0.129697	1.27149	-0.102004	0.918753
ENSMUSG00000025938.17	Slco5a1	406.714	0.92821	0.692182	1.34099	0.179923
ENSMUSG00000104518.2	Gm37162	2.07246	4.60107	4.81183	0.956199	0.338972
ENSMUSG00000069620.7	Gm5250	17.8619	7.70861	3.07985	2.50292	0.0123173
ENSMUSG00000099498.2	Gm29283	230.058	-0.0598929	0.671549	-0.0891861	0.928934
ENSMUSG00000042414.8	Prdm14	40.0234	-8.71543	2.5139	-3.4669	0.000526493
ENSMUSG00000005886.15	Ncoa2	2272.97	-0.284915	0.422583	-0.674223	0.50017
ENSMUSG00000103506.2	Gm38376	68.3222	9.64407	2.85652	3.37616	0.000735054
ENSMUSG00000103085.2	Gm38120	2.55921	0.0304104	4.64878	0.00654159	0.994781
ENSMUSG00000102664.2	Gm38380	0.511456	-2.41292	4.88361	-0.494085	0.621246
ENSMUSG00000025935.11	Tram1	14100.8	-0.0318791	0.222974	-0.142972	0.886312
ENSMUSG00000120948.1	ENSMUSG00000120948	1853.01	-0.199368	0.363229	-0.548877	0.58309
ENSMUSG00000025937.7	Lactb2	1380.83	0.67793	0.398369	1.70177	0.0887994
ENSMUSG00000102982.2	Gm38319	533.58	-0.085203	0.513749	-0.165846	0.868278
ENSMUSG00000067813.4	Xkr9	13.7348	-7.17112	3.42208	-2.09555	0.0361225
ENSMUSG00000025932.15	Eya1	1956.52	0.346614	0.305336	1.13519	0.256297
ENSMUSG00000102588.2	Gm37444	27.8061	0.0671252	2.3922	0.02806	0.977614
ENSMUSG00000081201.2	Smt3h2-ps4	15.6044	-0.497973	2.26047	-0.220297	0.82564
ENSMUSG00000082193.2	Rpl5-ps1	3.8012	0.255938	4.06996	0.0628848	0.949858
ENSMUSG00000032769.6	Trpa1	265.145	-1.5185	0.658003	-2.30775	0.0210133
ENSMUSG00000092083.5	Kcnb2	0.842617	-3.1522	4.84423	-0.650713	0.515232
ENSMUSG00000025925.15	Terf1	2351.1	-0.311219	0.414766	-0.750349	0.453045
ENSMUSG00000032719.5	Sbspon	43.7962	-1.17319	1.62843	-0.720446	0.471251
ENSMUSG00000100652.2	Gm7634	35.7278	-3.26635	2.17011	-1.50515	0.132285
ENSMUSG00000067795.14	4930444P10Rik	294.349	2.60901	0.706943	3.69055	0.000223767
ENSMUSG00000043716.14	Rpl7	3715.73	-1.47949	0.36041	-4.10503	4.04268e-05
ENSMUSG00000025921.8	Rdh10	3884.01	-0.0793533	0.313522	-0.253103	0.800189
ENSMUSG00000104165.2	Gm38249	26.4239	8.27352	3.54639	2.33294	0.019651
ENSMUSG00000025920.20	Stau2	2542.43	0.55977	0.328418	1.70444	0.0882988
ENSMUSG00000089982.8	Gm7568	14.6489	-0.544539	3.05126	-0.178464	0.858359
ENSMUSG00000025939.20	Ube2w	6976.79	0.236489	0.252933	0.934985	0.349796
ENSMUSG00000102457.2	Gm38342	46.5886	4.24083	1.90199	2.22969	0.0257682
ENSMUSG00000079658.10	Eloc	28359.8	-0.409735	0.236272	-1.73417	0.0828885
ENSMUSG00000097744.2	D030040B21Rik	173.223	1.20059	0.954616	1.25767	0.208511
ENSMUSG00000100959.2	Idi1-ps5	14.7314	-1.35385	2.98543	-0.453484	0.6502
ENSMUSG00000025940.7	Tmem70	1452.84	0.789048	0.41218	1.91433	0.055578
ENSMUSG00000025779.11	Ly96	923.139	-0.390602	0.443849	-0.880033	0.378841
ENSMUSG00000091020.4	Gm5828	43.551	0.884207	1.98035	0.446491	0.655243
ENSMUSG00000101640.2	Gm28376	52.0942	-1.23333	1.43019	-0.862357	0.388491
ENSMUSG00000042686.6	Jph1	156.924	1.34624	0.969883	1.38805	0.165122
ENSMUSG00000100110.2	Gm28783	4.09165	-5.42303	4.79714	-1.13047	0.258277
ENSMUSG00000025777.9	Gdap1	13956.5	0.142845	0.251494	0.567984	0.570046
ENSMUSG00000099899.2	Gm28784	10383.5	0.556571	0.239282	2.32601	0.0200182
ENSMUSG00000100398.2	Gm5251	6.64893	-6.12405	4.79237	-1.27787	0.201294
ENSMUSG00000101589.2	Rbm6-ps1	52.4123	0.165603	1.32017	0.12544	0.900175
ENSMUSG00000102048.2	Gm6075	0.517593	2.59974	4.89232	0.531392	0.595147
ENSMUSG00000067780.4	Pi15	18.8365	-7.62764	2.99118	-2.55005	0.0107708
ENSMUSG00000100053.2	Gm28154	2.33152	4.77099	4.80883	0.992132	0.321133
ENSMUSG00000085125.8	Gm16070	5.17593	5.92154	4.7956	1.23478	0.216911
ENSMUSG00000099591.2	Gm17969	313.836	0.475466	0.746892	0.636592	0.52439
ENSMUSG00000109887.2	Gm28756	8.47207	0.469058	2.94694	0.159168	0.873536
ENSMUSG00000102001.2	Gm28755	7.25424	0.201729	3.78145	0.053347	0.957455
ENSMUSG00000042596.8	Tfap2d	12.3648	0.506082	3.15743	0.160283	0.872658
ENSMUSG00000100720.2	Gm10075	25.0602	-0.754712	1.86336	-0.405027	0.685458
ENSMUSG00000025927.14	Tfap2b	852.057	-0.63306	0.39653	-1.5965	0.110377
ENSMUSG00000100204.2	Gm4849	16.4145	0.118053	2.17682	0.0542318	0.95675
ENSMUSG00000043760.17	Pkhd1	800.379	0.709414	0.500613	1.41709	0.156456
ENSMUSG00000090142.3	Gm15795	0.421309	-2.15869	4.90242	-0.440332	0.659697
ENSMUSG00000041872.10	Il17f	385.203	1.43381	0.689103	2.08068	0.0374629
ENSMUSG00000041859.11	Mcm3	1147.84	-0.620028	0.491973	-1.26029	0.207565
ENSMUSG00000102121.2	Gm28065	61.9798	1.29594	1.4411	0.899274	0.368507
ENSMUSG00000025931.16	Paqr8	51.7484	-0.641623	1.65584	-0.38749	0.698393
ENSMUSG00000041809.6	Efhc1	39.2833	0.700746	2.9253	0.239547	0.810682
ENSMUSG00000041779.6	Tram2	1710.52	1.2318	0.382575	3.21975	0.00128302
ENSMUSG00000100819.2	Gm2693	10.356	6.92216	3.75964	1.84118	0.0655956
ENSMUSG00000025933.16	Tmem14a	487.802	-0.532578	0.54785	-0.972124	0.330989
ENSMUSG00000102633.2	Gm38224	1753.27	-0.0857379	0.356813	-0.240288	0.810107
ENSMUSG00000025934.16	Gsta3	87.9444	-0.391106	1.27042	-0.307857	0.758191
ENSMUSG00000096375.3	Gm7094	33.7881	0.392004	1.72413	0.227363	0.820142
ENSMUSG00000121505.1	Gm4956	48.0212	1.93446	2.19759	0.880264	0.378716
ENSMUSG00000067750.4	Khdc1a	1178.84	0.152321	0.436089	0.349288	0.726873
ENSMUSG00000086194.2	Gm16329	41.5941	-0.409116	1.46218	-0.279799	0.779632
ENSMUSG00000094436.2	Gm16327	244.893	-0.491723	0.705924	-0.696567	0.486074
ENSMUSG00000041722.8	Khdc1c	1662.47	0.0608777	0.323939	0.187929	0.850932
ENSMUSG00000085507.2	Gm2709	49.6041	1.18529	1.39578	0.849199	0.395771
ENSMUSG00000094926.2	Gm16533	64.7709	-0.858172	2.08165	-0.412255	0.680152
ENSMUSG00000085079.4	Khdc1b	39992.3	0.297785	0.213553	1.39444	0.163186
ENSMUSG00000085679.3	Gm16328	31.4347	0.59469	1.68103	0.353764	0.723516
ENSMUSG00000028033.17	Kcnq5	103.617	0.0855514	1.55238	0.05511	0.956051
ENSMUSG00000082935.4	Gm7658	60.9106	-1.89005	1.26283	-1.49668	0.134477
ENSMUSG00000041670.20	Rims1	7471.68	0.401375	0.235716	1.70279	0.0886066
ENSMUSG00000101227.2	Gm29506	5.66597	0.284209	4.60174	0.0617611	0.950753
ENSMUSG00000102766.2	Gm6420	25.028	-0.62658	2.62385	-0.238802	0.811259
ENSMUSG00000097970.2	Gm27028	6.72159	2.96802	3.82873	0.775197	0.438224
ENSMUSG00000026158.12	Ogfrl1	409.723	0.710705	0.747111	0.95127	0.341467
ENSMUSG00000099503.2	Gm28822	15.1671	-7.31536	4.19072	-1.74561	0.0808789
ENSMUSG00000026156.9	B3gat2	69.4304	2.63723	1.35378	1.94805	0.0514089
ENSMUSG00000026155.14	Smap1	505.022	0.0466448	0.503485	0.0926439	0.926186
ENSMUSG00000026154.5	Sdhaf4	2165.05	0.317593	0.419743	0.756637	0.449267
ENSMUSG00000102495.2	Gm26524	1.55435	4.18603	4.82083	0.868322	0.385218
ENSMUSG00000026153.16	Fam135a	1486.94	-0.0757233	0.420206	-0.180205	0.856992
ENSMUSG00000102398.2	Gm37580	5.95833	6.12461	4.79418	1.27751	0.201422
ENSMUSG00000026141.14	Col19a1	103.589	-0.844702	1.21149	-0.697241	0.485652
ENSMUSG00000100131.2	Gm28439	1370.01	-1.82734	0.682258	-2.67837	0.00739814
ENSMUSG00000067736.3	Gm10222	500.81	-0.939065	0.528332	-1.77742	0.0754998
ENSMUSG00000101939.2	Gm28438	1634.07	-0.666945	0.334271	-1.99522	0.0460187
ENSMUSG00000101111.2	Gm28437	3939.5	0.270711	0.316269	0.85595	0.392025
ENSMUSG00000100862.2	Gm10925	81350.5	-0.810819	0.230674	-3.515	0.000439758
ENSMUSG00000102070.2	Gm28661	5897.17	-0.398915	0.30838	-1.29358	0.19581
ENSMUSG00000101249.2	Gm29216	2820.84	1.06652	0.300239	3.55224	0.000381966
ENSMUSG00000073725.9	Lmbrd1	280.171	0.679707	0.72875	0.932703	0.350974
ENSMUSG00000033569.18	Adgrb3	577.289	-0.0923733	0.460814	-0.200457	0.841123
ENSMUSG00000103209.2	Gm37331	28.2373	8.36929	3.48326	2.40272	0.0162739
ENSMUSG00000104100.2	Gm37880	0.255728	-1.38667	4.98119	-0.278381	0.78072
ENSMUSG00000102386.2	2900022M07Rik	4.6031	-5.59312	4.79576	-1.16626	0.243508
ENSMUSG00000073722.4	4931408C20Rik	2.55728	-4.74405	4.80457	-0.987404	0.323445
ENSMUSG00000119695.1	n-R5s209	6.3932	-6.06743	4.79268	-1.26598	0.205521
ENSMUSG00000101372.2	Gm19028	0.776912	3.18558	4.85668	0.655917	0.511877
ENSMUSG00000086240.5	Gm7846	174.409	0.198358	0.795081	0.249481	0.802988
ENSMUSG00000048411.5	Gm597	7.72511	0.213136	4.57176	0.0466203	0.962816
ENSMUSG00000081557.3	Gm5697	27.4789	1.26907	1.79356	0.70757	0.479212
ENSMUSG00000099492.2	Gm5525	1.96847	0.151681	4.67474	0.032447	0.974116
ENSMUSG00000053185.3	Gm9898	89.0818	-0.335794	1.22299	-0.274568	0.783648
ENSMUSG00000048874.16	Phf3	10162.6	-0.122861	0.26856	-0.457481	0.647325
ENSMUSG00000103783.2	Gm37522	5.47701	-5.84647	4.79399	-1.21954	0.222638
ENSMUSG00000104315.2	Gm37906	8.43902	-6.4682	4.79075	-1.35014	0.176971
ENSMUSG00000026064.17	Ptp4a1	15.1945	0.26522	3.7059	0.0715669	0.942947
ENSMUSG00000117310.3	Ptp4a1	68.348	-0.0635424	1.45645	-0.0436282	0.965201
ENSMUSG00000117091.2	Gm5698	8444.45	0.373607	0.52343	0.713767	0.475372
ENSMUSG00000086726.4	Gm9458	2918.16	0.780886	0.346442	2.25402	0.0241952
ENSMUSG00000086727.10	4931428L18Rik	8930.53	0.869689	0.513535	1.69354	0.0903536
ENSMUSG00000100237.2	Gm28644	88.3725	0.5538	1.11448	0.496913	0.61925
ENSMUSG00000100910.2	Gm29128	0.517593	2.59974	4.89232	0.531392	0.595147
ENSMUSG00000099796.2	Gm7893	17.8835	-1.50602	2.77517	-0.542677	0.587352
ENSMUSG00000100205.2	Gm4850	22671.9	-1.19207	0.232618	-5.12457	2.9822e-07
ENSMUSG00000100592.2	Gm28645	13341.2	-1.72223	0.287537	-5.98959	2.10374e-09
ENSMUSG00000094215.4	Gm6489	3671.15	0.151907	0.487783	0.311423	0.755479
ENSMUSG00000070960.5	Gm19680	50.6492	0.572707	1.33821	0.427964	0.668677
ENSMUSG00000026058.12	Khdrbs2	126.678	1.09278	1.03827	1.05251	0.292568
ENSMUSG00000104498.2	Gm37110	1144.94	0.193565	0.350492	0.552268	0.580765
ENSMUSG00000100497.2	Gm28624	119.901	-0.549862	0.951185	-0.578081	0.563209
ENSMUSG00000102917.2	Gm37724	774.335	0.11545	0.435409	0.265154	0.790891
ENSMUSG00000100481.2	Gm7114	3.61248	-0.841837	4.63008	-0.181819	0.855725
ENSMUSG00000101612.3	Gm7933	0.517593	2.59974	4.89232	0.531392	0.595147
ENSMUSG00000026134.12	Prim2	884.73	-0.40923	0.459469	-0.890658	0.373112
ENSMUSG00000102714.2	Gm37618	34.6787	8.66575	3.30359	2.62313	0.00871251
ENSMUSG00000103746.3	1700001G17Rik	15.6664	1.06754	3.64892	0.292565	0.769855
ENSMUSG00000121274.1	ENSMUSG00000121274	7.1923	-2.18947	4.61641	-0.474279	0.635301
ENSMUSG00000004768.15	Rab23	208.48	0.276272	0.804602	0.343365	0.731324
ENSMUSG00000042215.9	Bag2	111.598	-0.995614	1.01727	-0.978716	0.32772
ENSMUSG00000042197.14	Zfp451	3414.53	-0.0653883	0.263012	-0.248613	0.80366
ENSMUSG00000081402.5	Gm15455	628.002	-1.4103	0.447748	-3.14977	0.00163398
ENSMUSG00000042182.17	Bend6	196.495	0.598131	0.816212	0.732813	0.463672
ENSMUSG00000104416.2	Gm37067	8.81131	-1.70405	4.34097	-0.39255	0.694652
ENSMUSG00000026131.21	Dst	2955.88	-0.697363	0.351254	-1.98535	0.0471056
ENSMUSG00000103596.2	Gm37354	15.2844	7.48371	4.17953	1.79056	0.0733637
ENSMUSG00000103364.2	Gm38157	10.462	-2.25298	2.95559	-0.762277	0.445894
ENSMUSG00000096992.4	Gm26788	138.393	0.0638817	1.10915	0.0575951	0.954071
ENSMUSG00000104397.2	Gm37958	19.6545	0.463947	2.01921	0.229766	0.818273
ENSMUSG00000102839.2	Gm37385	2.38978	-0.387797	4.65735	-0.0832657	0.93364
ENSMUSG00000101206.2	Gm5266	115.641	1.97308	1.24496	1.58486	0.112998
ENSMUSG00000101462.3	Gm3052	48.9125	9.16191	3.05213	3.00181	0.00268378
ENSMUSG00000102336.3	Gm37233	2.28103	3.19666	4.80455	0.66534	0.505833
ENSMUSG00000042111.10	Ccdc115	1609.71	-0.0217185	0.331614	-0.0654935	0.947781
ENSMUSG00000101711.2	Gm28306	0.511456	-2.41292	4.88361	-0.494085	0.621246
ENSMUSG00000026127.14	Imp4	2929.77	-0.859525	0.388481	-2.21253	0.02693
ENSMUSG00000026126.16	Ptpn18	94.1718	0.0645626	1.90975	0.0338069	0.973031
ENSMUSG00000100280.4	Gm28417	457.49	1.42063	0.621651	2.28525	0.0222979
ENSMUSG00000101223.8	4930568A12Rik	27.1581	-1.45643	2.42333	-0.601005	0.547837
ENSMUSG00000026125.10	Prss39	70.4532	9.68842	2.13135	4.54567	5.47599e-06
ENSMUSG00000037529.14	Prss40	9.84288	6.84883	3.92431	1.74523	0.0809443
ENSMUSG00000045174.11	Amer3	2.59058	4.92299	4.80642	1.02425	0.305716
ENSMUSG00000100524.2	Gm28418	9.32607	6.77096	4.79077	1.41333	0.157558
ENSMUSG00000102499.2	Gm36984	19.2898	-1.44798	3.44143	-0.420749	0.673939
ENSMUSG00000103521.2	Gm29730	38.3386	-0.159482	2.94448	-0.0541628	0.956805
ENSMUSG00000104098.2	AA619741	74.0251	0.123931	1.40169	0.0884155	0.929546
ENSMUSG00000037509.22	Arhgef4	43.9618	-0.0647406	1.64872	-0.0392671	0.968677
ENSMUSG00000037503.13	Fam168b	637.489	0.667867	0.463444	1.4411	0.149558
ENSMUSG00000026123.12	Plekhb2	248.628	0.270665	0.660943	0.409513	0.682163
ENSMUSG00000103716.2	Gm19430	49.6449	0.400023	2.1937	0.182351	0.855307
ENSMUSG00000103548.2	Gm37670	1.03519	3.59969	4.83883	0.743917	0.456927
ENSMUSG00000077231.3	Gm25096	6.7355	6.30148	4.79309	1.3147	0.18861
ENSMUSG00000101714.2	Gm28415	1.8134	4.40843	4.81569	0.91543	0.359966
ENSMUSG00000102531.2	1110002O04Rik	12.1634	7.15419	4.511	1.58594	0.112752
ENSMUSG00000102279.2	Gm37146	7.25361	6.4084	4.79249	1.33717	0.181166
ENSMUSG00000103708.3	Gm33222	1.03623	3.60107	4.83878	0.744212	0.456748
ENSMUSG00000102434.2	Gm38049	33.9686	0.46178	1.58987	0.290451	0.771471
ENSMUSG00000045216.8	Hs6st1	194.19	-0.317293	0.915484	-0.346585	0.728903
ENSMUSG00000037470.15	Uggt1	365.308	-0.477129	0.671026	-0.711043	0.477057
ENSMUSG00000047180.9	Neurl3	7.50509	6.45757	4.79223	1.34751	0.177817
ENSMUSG00000037447.17	Arid5a	281.203	-0.900149	0.770725	-1.16792	0.242837
ENSMUSG00000102762.2	4930403P22Rik	14.2338	7.38097	4.27811	1.72529	0.0844755
ENSMUSG00000010453.13	Kansl3	332.912	-1.03281	0.670532	-1.54029	0.123489
ENSMUSG00000037432.16	Fer1l5	203.113	-0.341474	0.743474	-0.459296	0.646022
ENSMUSG00000001143.14	Lman2l	171.373	1.7133	1.27649	1.3422	0.179533
ENSMUSG00000037408.11	Cnnm4	359.449	0.913708	0.643246	1.42046	0.155472
ENSMUSG00000104316.2	Gm37909	60.8744	1.38683	1.54485	0.89771	0.36934
ENSMUSG00000001138.14	Cnnm3	139.985	-2.9755	0.998766	-2.97917	0.00289026
ENSMUSG00000067653.13	Ankrd23	1.29091	2.05522	4.82199	0.426217	0.669949
ENSMUSG00000079610.10	Ankrd39	61.5455	-0.119309	1.31667	-0.0906141	0.927799
ENSMUSG00000026121.14	Sema4c	5.81921	-0.581675	4.1725	-0.139407	0.889129
ENSMUSG00000087589.4	D430040D24Rik	20.6419	1.51119	2.71623	0.556356	0.577968
ENSMUSG00000046337.18	Fam178b	722.543	1.11772	0.443145	2.52224	0.0116612
ENSMUSG00000089906.2	Gm6428	0.259058	1.60093	4.9974	0.320353	0.748701
ENSMUSG00000061518.12	Cox5b	3094.13	-0.709642	0.356366	-1.99133	0.0464446
ENSMUSG00000037351.10	Actr1b	28.2203	-0.843912	2.52158	-0.334676	0.73787
ENSMUSG00000102416.5	4933424G06Rik	66.3339	0.473207	1.28851	0.367252	0.713431
ENSMUSG00000026117.11	Zap70	17.8375	-1.50031	2.74155	-0.54725	0.584207
ENSMUSG00000026116.12	Tmem131	483.841	-0.553329	0.746579	-0.741152	0.458601
ENSMUSG00000080054.4	Rpl12-ps1	1.03519	3.59969	4.83883	0.743917	0.456927
ENSMUSG00000050122.20	Vwa3b	75.6053	-0.437181	1.99038	-0.219647	0.826146
ENSMUSG00000026113.18	Inpp4a	847.611	-0.291182	0.528087	-0.55139	0.581366
ENSMUSG00000026112.8	Coa5	719.436	-0.304338	0.492568	-0.61786	0.536667
ENSMUSG00000026111.16	Unc50	44471.4	0.24553	0.244055	1.00604	0.314394
ENSMUSG00000026110.16	Mgat4a	2164.01	0.395851	0.332122	1.19189	0.233306
ENSMUSG00000026090.17	Cracdl	25.1237	-1.60568	1.86634	-0.860335	0.389604
ENSMUSG00000089767.2	4930556I23Rik	22.3591	-0.215004	3.32949	-0.0645755	0.948512
ENSMUSG00000060771.16	Tsga10	3410.27	0.681805	0.30157	2.26086	0.0237682
ENSMUSG00000037216.6	Lipt1	1971.8	0.882288	0.296109	2.97961	0.00288617
ENSMUSG00000026088.16	Mitd1	606.608	0.722482	0.49984	1.44542	0.148339
ENSMUSG00000026087.12	Mrpl30	774.645	-0.25726	0.476499	-0.539897	0.589268
ENSMUSG00000061584.7	Lyg2	47.8887	0.849759	1.41335	0.60124	0.54768
ENSMUSG00000087374.2	Gm15457	12.4308	7.18562	3.51499	2.04428	0.0409259
ENSMUSG00000026085.12	Lyg1	5.69352	6.05904	4.79462	1.26372	0.206332
ENSMUSG00000058407.13	Txndc9	14307.9	-0.447347	0.288659	-1.54974	0.121204
ENSMUSG00000026083.13	Eif5b	8550.01	-0.2187	0.238585	-0.916656	0.359323
ENSMUSG00000026082.12	Rev1	1084.09	-0.116395	0.37509	-0.310312	0.756324
ENSMUSG00000037138.19	Aff3	644.793	-0.283012	0.638694	-0.443111	0.657686
ENSMUSG00000085391.2	Gm16150	3.10843	5.1859	4.80282	1.07976	0.280248
ENSMUSG00000102541.2	Gm38135	17.9875	-0.739334	3.53518	-0.209136	0.834342
ENSMUSG00000048814.12	Lonrf2	468.971	-0.680434	0.514626	-1.32219	0.186104
ENSMUSG00000026080.15	Chst10	81.262	1.16421	1.12538	1.03451	0.3009
ENSMUSG00000067604.9	Nms	45.8618	0.781971	2.22915	0.350793	0.725744
ENSMUSG00000026078.11	Pdcl3	1526.21	0.101406	0.343328	0.295362	0.767718
ENSMUSG00000103182.2	Gm37091	2.75048	2.45311	4.70998	0.520833	0.602483
ENSMUSG00000026077.16	Npas2	139.177	-0.331895	0.916364	-0.362186	0.717213
ENSMUSG00000073702.12	Rpl31	1431.98	-1.06213	0.331796	-3.20116	0.00136877
ENSMUSG00000003134.11	Tbc1d8	1216.28	0.0763765	0.473978	0.161139	0.871984
ENSMUSG00000003135.16	Cnot11	763.78	0.215847	0.40627	0.53129	0.595218
ENSMUSG00000085894.2	Gm15832	24.0751	-2.89629	3.22823	-0.897176	0.369625
ENSMUSG00000077704.3	Snord89	3.58019	-5.23017	4.79891	-1.08987	0.275772
ENSMUSG00000048234.14	Rnf149	185.069	0.738501	0.913702	0.808252	0.418946
ENSMUSG00000064936.3	Gm23722	0.511456	-2.41292	4.88361	-0.494085	0.621246
ENSMUSG00000097083.2	D930019O06Rik	57.1515	0.46378	2.12064	0.218698	0.826885
ENSMUSG00000057173.9	Rfx8	7.3729	-6.275	4.79162	-1.30958	0.190338
ENSMUSG00000101634.7	1700066B17Rik	10.3399	1.7883	4.11816	0.434247	0.664109
ENSMUSG00000026074.16	Map4k4	152.631	1.1344	0.848572	1.33684	0.181276
ENSMUSG00000026073.14	Il1r2	48.8425	2.80109	2.02737	1.38164	0.167084
ENSMUSG00000097899.3	Gm16894	49.1305	2.73008	1.62656	1.67844	0.0932615
ENSMUSG00000026072.13	Il1r1	448.024	0.558921	0.632687	0.883408	0.377016
ENSMUSG00000103560.2	Gm38070	66.8116	0.111081	1.1984	0.0926913	0.926149
ENSMUSG00000070942.9	Il1rl2	21.4811	7.97479	3.09333	2.57806	0.00993566
ENSMUSG00000103230.2	Gm17970	6.7355	6.30148	4.79309	1.3147	0.18861
ENSMUSG00000026069.16	Il1rl1	15.2815	7.4835	3.2988	2.26855	0.0232955
ENSMUSG00000026070.16	Il18r1	90.3542	10.0474	1.89762	5.29471	1.19206e-07
ENSMUSG00000026068.12	Il18rap	106.445	2.05116	1.83146	1.11996	0.262732
ENSMUSG00000026065.9	Slc9a4	103.75	0.0227176	1.19207	0.0190572	0.984795
ENSMUSG00000026062.13	Slc9a2	2.94916	-4.95441	4.80188	-1.03176	0.302183
ENSMUSG00000041945.13	Mfsd9	24.5317	1.65733	3.23086	0.51297	0.607972
ENSMUSG00000079588.4	Tmem182	1934.83	0.421241	0.318298	1.32342	0.185697
ENSMUSG00000094136.3	Gm5973	11.9167	7.12461	4.54314	1.56821	0.116832
ENSMUSG00000101877.2	Gm8176	10.8506	-0.131993	2.55883	-0.0515834	0.958861
ENSMUSG00000101299.4	Gm28175	9.90569	0.131284	3.50807	0.0374235	0.970147
ENSMUSG00000100180.2	Gm28140	4.4067	-1.70347	4.63427	-0.367582	0.713185
ENSMUSG00000103106.2	Gm37047	2.07037	4.59965	4.81186	0.955899	0.339124
ENSMUSG00000060424.16	Pantr1	34.9119	-0.320568	2.39026	-0.134114	0.893312
ENSMUSG00000045515.5	Pou3f3	3.52667	2.07123	4.66015	0.444455	0.656714
ENSMUSG00000093436.7	Gm20646	152.98	0.480104	0.887365	0.541044	0.588477
ENSMUSG00000097063.5	Pantr2	2.94916	-4.95441	4.80188	-1.03176	0.302183
ENSMUSG00000060679.15	Mrps9	682.861	0.600393	0.431499	1.39141	0.1641
ENSMUSG00000041907.10	Gpr45	2.81301	-4.88177	4.80277	-1.01645	0.309415
ENSMUSG00000070939.10	Tgfbrap1	849.881	0.353095	0.39731	0.888714	0.374157
ENSMUSG00000010290.8	AI597479	1864.22	0.0466784	0.357492	0.130572	0.896114
ENSMUSG00000008136.15	Fhl2	2.52785	-4.73237	4.80473	-0.984941	0.324653
ENSMUSG00000094497.2	Gm8210	151.832	-1.14094	0.905281	-1.26032	0.207555
ENSMUSG00000099576.2	Gm29040	27.2578	-0.590471	1.75062	-0.337293	0.735896
ENSMUSG00000066877.12	Nck2	40.0544	-1.06792	1.72038	-0.620744	0.534768
ENSMUSG00000103945.2	Gm38228	5.85231	-5.94076	4.73655	-1.25424	0.209755
ENSMUSG00000026051.9	Ecrg4	3.10556	5.18459	4.80283	1.07949	0.280371
ENSMUSG00000100764.2	Gm29155	0.776389	3.18467	4.85672	0.655724	0.512002
ENSMUSG00000057363.13	Uxs1	1494.78	0.0352805	0.334829	0.105369	0.916083
ENSMUSG00000100701.2	Gm19587	32.1996	1.44504	2.31349	0.624612	0.532225
ENSMUSG00000101395.2	Gm8241	1.26393	-3.73483	4.82455	-0.774129	0.438855
ENSMUSG00000120105.1	ENSMUSG00000120105	20.7207	7.92279	2.96255	2.67431	0.00748829
ENSMUSG00000041763.15	Tpp2	2858.01	0.649898	0.289068	2.24825	0.02456
ENSMUSG00000090106.2	Gm15838	0.518115	2.60106	4.89222	0.531674	0.594952
ENSMUSG00000091844.3	Gm8251	87.7465	1.31935	1.272	1.03723	0.299631
ENSMUSG00000026049.12	Tex30	3017.5	0.54711	0.286844	1.90734	0.056476
ENSMUSG00000026047.14	Poglut2	255.435	0.74147	0.958488	0.773583	0.439178
ENSMUSG00000041684.12	Bivm	501.355	-0.457672	0.611926	-0.74792	0.454508
ENSMUSG00000026048.17	Ercc5	2352.48	-0.754852	0.419899	-1.7977	0.0722252
ENSMUSG00000101567.2	Txn-ps1	4.51162	2.02507	3.79751	0.533262	0.593852
ENSMUSG00000102319.2	Gm37626	0.518115	2.60106	4.89222	0.531674	0.594952
ENSMUSG00000103071.2	Gm38110	386.979	0.207153	0.595713	0.34774	0.728035
ENSMUSG00000100894.2	Gm8304	4.76961	-5.6467	4.79536	-1.17753	0.238982
ENSMUSG00000025995.17	Wdr75	2929.39	-0.688488	0.285459	-2.41187	0.0158711
ENSMUSG00000084817.4	Gm5526	46.3219	-0.273354	1.3797	-0.198125	0.842947
ENSMUSG00000025993.11	Slc40a1	260.451	-1.68175	0.853035	-1.97149	0.0486678
ENSMUSG00000099946.2	Gm9496	1.65487	-4.11778	4.81531	-0.855145	0.392471
ENSMUSG00000090682.5	Gm3852	2.04582	-4.42152	4.80952	-0.919326	0.357925
ENSMUSG00000041144.13	Dnah7b	961.394	0.369769	0.377279	0.980093	0.32704
ENSMUSG00000101337.7	Dnah7c	8516.77	0.797067	0.281496	2.83154	0.0046325
ENSMUSG00000025986.7	Slc39a10	15184.1	0.202491	0.263978	0.767075	0.443037
ENSMUSG00000100213.2	Gm28151	7.24943	6.4076	4.33746	1.47727	0.139603
ENSMUSG00000101447.2	Gm28826	283.855	0.631919	0.861531	0.733484	0.463264
ENSMUSG00000081185.2	Gm4852	5.48332	0.387504	3.43682	0.112751	0.910228
ENSMUSG00000100033.2	Gm8337	0.677036	-2.8315	4.85892	-0.582744	0.560066
ENSMUSG00002075213.1	Gm54870	113.109	1.25993	1.34021	0.940099	0.347167
ENSMUSG00002076633.1	Gm54871	11.9099	7.12386	3.55592	2.00338	0.0451366
ENSMUSG00000064943.3	Gm23240	1.7166	1.60655	4.72954	0.339683	0.734095
ENSMUSG00000101760.2	Gm8384	3.88195	5.50651	4.79922	1.14738	0.251226
ENSMUSG00000099864.2	Gm8391	0.842617	-3.1522	4.84423	-0.650713	0.515232
ENSMUSG00000100816.2	Gm28321	22.0724	-1.1884	3.3459	-0.355181	0.722454
ENSMUSG00000026109.15	Tmeff2	55.1779	-1.03162	1.28866	-0.800537	0.4234
ENSMUSG00000101799.2	9330175M20Rik	1.29398	3.9216	4.82806	0.812252	0.416647
ENSMUSG00000101702.2	1700072G22Rik	2.81301	-4.88177	4.80277	-1.01645	0.309415
ENSMUSG00000026107.12	Nabp1	883.812	0.0807365	0.50271	0.160603	0.872406
ENSMUSG00000120049.1	ENSMUSG00000120049	36.478	1.18949	1.65006	0.720874	0.470987
ENSMUSG00000099413.2	Gm17767	407.523	-0.0800901	0.54043	-0.148197	0.882187
ENSMUSG00000103424.2	Gm37535	11.1311	7.02629	3.68331	1.9076	0.0564428
ENSMUSG00000018417.15	Myo1b	1565.97	-0.236592	0.44255	-0.53461	0.59292
ENSMUSG00000100313.2	Gm28323	0.842617	-3.1522	4.84423	-0.650713	0.515232
ENSMUSG00000062939.12	Stat4	1624.34	1.14701	0.432197	2.65391	0.00795653
ENSMUSG00000078291.2	Gm3940	1.03519	3.59969	4.83883	0.743917	0.456927
ENSMUSG00000109599.2	Gm31812	7.51189	6.4589	4.38105	1.47428	0.140406
ENSMUSG00000026104.15	Stat1	42.068	0.168946	2.47916	0.0681466	0.945669
ENSMUSG00000026103.15	Gls	975.926	-0.884863	0.399424	-2.21535	0.0267364
ENSMUSG00000002881.15	Nab1	1834.47	-0.324874	0.336707	-0.964857	0.334616
ENSMUSG00000100007.2	Gm5527	201.769	-2.47258	0.782	-3.16187	0.00156762
ENSMUSG00000043015.16	Nemp2	45.2779	-1.44358	2.2809	-0.632897	0.526801
ENSMUSG00000041439.16	Mfsd6	593.55	-1.1469	0.665649	-1.72298	0.0848927
ENSMUSG00000041426.13	Hibch	48.9522	-1.17729	2.10618	-0.558972	0.576181
ENSMUSG00000043629.13	1700019D03Rik	624.75	0.795208	0.534155	1.48872	0.13656
ENSMUSG00000060715.10	1700019A02Rik	9.55394	-6.64849	3.89827	-1.70549	0.0881022
ENSMUSG00000026098.14	Pms1	389.548	0.926632	0.566966	1.63437	0.102181
ENSMUSG00000026097.10	Ormdl1	38.9865	1.54283	2.43444	0.633752	0.526243
ENSMUSG00000026096.15	Osgepl1	958.356	0.528767	0.37545	1.40836	0.159026
ENSMUSG00000026095.16	Asnsd1	252.822	-0.550816	0.725891	-0.758814	0.447964
ENSMUSG00000096141.3	Dnah7a	466.39	0.604508	0.715061	0.845394	0.397891
ENSMUSG00000026094.15	Stk17b	648.498	-2.02906	0.513835	-3.94885	7.85285e-05
ENSMUSG00000042807.16	Hecw2	587.914	-0.212439	0.480257	-0.442344	0.658241
ENSMUSG00000025983.12	Ccdc150	12.3624	-3.90012	3.8653	-1.00901	0.312971
ENSMUSG00000041303.8	Gtf3c3	1124.47	-0.708136	0.354414	-1.99805	0.0457115
ENSMUSG00000109809.2	Gm34066	47.7766	0.59648	1.44679	0.412279	0.680135
ENSMUSG00000073678.5	Pgap1	80.1085	-2.0269	1.41188	-1.43561	0.151114
ENSMUSG00000101130.2	Gm19637	0.210654	-1.24523	4.99046	-0.249523	0.802956
ENSMUSG00000052331.15	Ankrd44	14451.9	0.0705471	0.323281	0.218222	0.827256
ENSMUSG00000102503.2	Gm37370	12.4348	7.18601	4.477	1.6051	0.108472
ENSMUSG00000102642.2	A130048G24Rik	2.10654	-4.46984	4.80871	-0.929531	0.352614
ENSMUSG00000025982.14	Sf3b1	6551.07	-0.569819	0.27315	-2.0861	0.0369695
ENSMUSG00000103030.2	E330011M16Rik	4.65638	3.03038	4.67958	0.647574	0.51726
ENSMUSG00000025981.14	Coq10b	17122.3	0.116527	0.230357	0.505855	0.612958
ENSMUSG00000101122.2	Gm17971	97.6994	2.42696	1.79218	1.35419	0.175676
ENSMUSG00000025980.15	Hspd1	1931.28	0.506211	0.305181	1.65872	0.0971715
ENSMUSG00000073676.5	Hspe1	6267.98	0.548632	0.253052	2.16806	0.0301541
ENSMUSG00000089670.2	Gm16581	8.65274	-5.01762	3.8105	-1.31679	0.18791
ENSMUSG00000025979.14	Mob4	7371.18	0.34907	0.265772	1.31342	0.189042
ENSMUSG00000025978.15	Rftn2	71.6741	-1.00529	1.30509	-0.770284	0.441132
ENSMUSG00000097649.4	Gm10561	9.58513	6.81049	4.79061	1.42163	0.155133
ENSMUSG00000046994.10	Mars2	530.708	-1.68961	0.587463	-2.87611	0.00402603
ENSMUSG00000025977.16	Boll	56.1703	-0.550714	2.15029	-0.256111	0.797865
ENSMUSG00000100215.2	Gm8292	45.0813	0.165136	1.41571	0.116645	0.907141
ENSMUSG00000038349.11	Plcl1	250.17	0.501634	0.83759	0.598902	0.549238
ENSMUSG00000102145.2	Gm38056	0.773321	1.05528	4.87567	0.216438	0.828646
ENSMUSG00000099950.2	9130227L01Rik	422.901	-0.611889	0.565482	-1.08207	0.279223
ENSMUSG00000045336.6	Hsfy2	23.5742	8.10889	3.66106	2.2149	0.0267668
ENSMUSG00000038331.16	Satb2	747.665	-0.892625	0.4605	-1.93838	0.0525767
ENSMUSG00000087022.6	9130024F11Rik	123.795	0.512262	0.96811	0.529136	0.596711
ENSMUSG00000104310.2	Gm4081	0.255728	-1.38667	4.98119	-0.278381	0.78072
ENSMUSG00000120334.1	ENSMUSG00000120334	0.210654	-1.24523	4.99046	-0.249523	0.802956
ENSMUSG00002075847.1	Gm55536	8.40611	1.0717	2.90457	0.368971	0.712149
ENSMUSG00000097519.4	4930558J18Rik	125.79	1.56265	0.891004	1.75381	0.0794631
ENSMUSG00000038323.4	1700066M21Rik	1658.26	0.354772	0.444774	0.797644	0.425077
ENSMUSG00000048495.17	Tyw5	772.573	-0.0485039	0.432428	-0.112167	0.910691
ENSMUSG00000025971.7	Maip1	76.5376	-0.0761833	2.08515	-0.0365361	0.970855
ENSMUSG00000077776.3	Gm22371	4.09165	-5.42303	4.79714	-1.13047	0.258277
ENSMUSG00000102685.2	Gm37373	3.35208	1.19325	4.63899	0.257222	0.797007
ENSMUSG00000038305.16	Spats2l	73.4355	0.186387	1.98175	0.0940518	0.925068
ENSMUSG00000091283.2	Gm17234	24.0314	-1.86285	2.49933	-0.745343	0.456064
ENSMUSG00000054770.17	Kctd18	398.27	-0.218341	0.528113	-0.413436	0.679287
ENSMUSG00000026039.10	Sgo2a	1065.23	-0.891176	0.378342	-2.35548	0.0184988
ENSMUSG00000063558.5	Aox1	19.3909	0.919684	2.4208	0.37991	0.704013
ENSMUSG00000064294.13	Aox3	10.1114	-6.73043	4.78976	-1.40517	0.15997
ENSMUSG00000038242.13	Aox4	172.44	0.19797	1.36072	0.14549	0.884324
ENSMUSG00000089822.2	Gm15759	50.4351	-0.0983231	2.44604	-0.0401969	0.967936
ENSMUSG00000079554.3	Aox2	48.5508	0.765081	1.39022	0.550329	0.582093
ENSMUSG00000103839.2	Gm37607	64.8741	2.05511	1.21893	1.686	0.0917956
ENSMUSG00000051223.15	Bzw1	16484.7	-0.762288	0.265732	-2.86863	0.00412251
ENSMUSG00000026034.18	Clk1	6025.25	0.0272301	0.291494	0.0934156	0.925573
ENSMUSG00000026035.16	Ppil3	176.288	-0.292591	0.755032	-0.387522	0.69837
ENSMUSG00000026036.18	Nif3l1	1890.5	0.0626681	0.341548	0.183483	0.854419
ENSMUSG00000026037.15	Orc2	3746.79	-0.046972	0.297828	-0.157715	0.874681
ENSMUSG00000038174.15	Fam126b	6998.05	-0.0696785	0.306975	-0.226984	0.820436
ENSMUSG00000026032.9	Ndufb3	628.888	0.46884	0.440078	1.06536	0.286714
ENSMUSG00000059647.6	Cbx3-ps7	19.9993	-1.06422	2.02213	-0.526287	0.598689
ENSMUSG00000047528.14	Flacc1	4.86749	3.24015	3.71634	0.871865	0.383282
ENSMUSG00000026031.16	Cflar	2405.54	0.810339	0.307353	2.63651	0.00837633
ENSMUSG00000026029.15	Casp8	433.962	0.119675	0.720024	0.16621	0.867992
ENSMUSG00000102719.2	Gm37760	196.526	2.919	1.63114	1.78955	0.0735259
ENSMUSG00000099719.2	Gm28802	1216.11	0.715111	0.360875	1.98161	0.0475235
ENSMUSG00000026028.13	Trak2	1035.91	-0.0739019	0.390597	-0.189203	0.849934
ENSMUSG00000026027.14	Stradb	7370.14	0.146134	0.245701	0.594763	0.552002
ENSMUSG00000072295.8	C2cd6	113.878	-0.171268	1.316	-0.130143	0.896453
ENSMUSG00000099752.2	Gm29018	8.28723	6.60063	4.12257	1.6011	0.109355
ENSMUSG00000038079.15	Tmem237	121.132	-0.24612	1.25206	-0.196573	0.844162
ENSMUSG00000079550.10	Mpp4	48.8831	-0.796434	1.44783	-0.550087	0.58226
ENSMUSG00000099563.2	Gm19125	13.7162	7.32753	4.33111	1.69184	0.0906774
ENSMUSG00000026024.15	Als2	540.892	0.527596	0.5966	0.884338	0.376514
ENSMUSG00000120458.1	ENSMUSG00000120458	127.362	2.02374	1.19573	1.69247	0.0905571
ENSMUSG00000026023.17	Cdk15	107.753	0.346059	1.02704	0.336949	0.736155
ENSMUSG00000099922.2	Gm29016	1682.53	0.250824	0.461771	0.54318	0.587006
ENSMUSG00000104502.2	Gm37737	18.0493	1.1457	2.91188	0.393458	0.693981
ENSMUSG00000041075.9	Fzd7	448.261	-0.353163	0.660857	-0.534402	0.593064
ENSMUSG00000097819.2	Gm26813	91.6578	0.613523	1.25637	0.488328	0.625318
ENSMUSG00000047361.17	Gm973	500.788	-0.320486	0.488311	-0.656315	0.511622
ENSMUSG00000099811.7	Gm28411	3.06874	-5.00749	4.80127	-1.04295	0.296971
ENSMUSG00000026021.16	Sumo1	43029.7	0.054395	0.234323	0.232137	0.816431
ENSMUSG00000103821.2	D430013B06Rik	6.87856	-4.67517	3.85272	-1.21347	0.224949
ENSMUSG00000026020.10	Nop58	3143.16	-1.07368	0.296964	-3.61553	0.000299734
ENSMUSG00000089512.5	Gm26287	2.10654	-4.46984	4.80871	-0.929531	0.352614
ENSMUSG00000089093.5	Snord11	1.02291	-3.41855	4.83426	-0.707151	0.479473
ENSMUSG00000119961.1	ENSMUSG00000119961	4.64972	1.8321	4.63006	0.395696	0.692329
ENSMUSG00000067336.7	Bmpr2	7625.03	0.350628	0.259871	1.34924	0.17726
ENSMUSG00000041040.13	Fam117b	3287.37	0.165584	0.351981	0.470436	0.638044
ENSMUSG00000103696.2	Gm37531	23.9425	-6.51568	2.86564	-2.27372	0.0229826
ENSMUSG00000026018.13	Ica1l	1422.04	0.640499	0.375862	1.70408	0.0883663
ENSMUSG00000026019.16	Wdr12	1338.24	-0.76941	0.415306	-1.85263	0.0639347
ENSMUSG00000026017.14	Carf	1372.07	-1.27956	0.720258	-1.77653	0.0756455
ENSMUSG00000073664.12	Nbeal1	2028.85	0.500392	0.380882	1.31377	0.188923
ENSMUSG00000049439.14	Cyp20a1	918.464	-0.427195	0.396502	-1.07741	0.281297
ENSMUSG00000026782.16	Abi2	260.923	-0.0686885	0.815247	-0.0842548	0.932854
ENSMUSG00000026014.16	Raph1	1643.12	0.437384	0.372798	1.17325	0.240697
ENSMUSG00000081562.2	Gm11575	1.54436	0.0266771	4.7055	0.00566934	0.995477
ENSMUSG00000082160.2	Gm11578	4.8711	-1.8879	4.63247	-0.407536	0.683614
ENSMUSG00000120763.1	ENSMUSG00000120763	2.59058	4.92299	4.80642	1.02425	0.305716
ENSMUSG00000084151.2	Gm11577	7.79421	-6.35512	4.79124	-1.3264	0.184706
ENSMUSG00000101188.2	Eif4a-ps4	311.205	-0.504085	0.600712	-0.839146	0.401388
ENSMUSG00000120928.1	ENSMUSG00000120928	12.8356	-1.98633	2.60695	-0.761936	0.446098
ENSMUSG00000104069.2	Gm37198	9.46054	-3.02221	3.41567	-0.884808	0.37626
ENSMUSG00000026011.14	Ctla4	356.123	1.08057	0.583483	1.85194	0.0640346
ENSMUSG00000081382.2	Rpl18-ps1	33.5853	1.7488	1.69344	1.03269	0.301751
ENSMUSG00000080800.2	Gm11582	8.69475	-6.51129	4.79058	-1.35919	0.174088
ENSMUSG00000026009.15	Icos	40.6563	-8.73778	3.18142	-2.7465	0.00602341
ENSMUSG00000082804.4	Rpl17-ps1	4.42374	-5.53864	4.79618	-1.1548	0.248172
ENSMUSG00000085248.3	Gm11587	341.98	2.18851	0.617594	3.5436	0.0003947
ENSMUSG00000085447.2	9530026F06Rik	3.60167	0.0208004	4.62404	0.00449831	0.996411
ENSMUSG00000086408.2	Gm11588	36.9501	2.82244	1.67672	1.68331	0.0923157
ENSMUSG00002075578.1	Gm55971	8.02269	6.55379	4.79175	1.36772	0.171399
ENSMUSG00000100965.2	Gm28449	59.9925	2.83035	1.96673	1.43911	0.150118
ENSMUSG00000052062.15	Pard3b	167.461	1.9277	0.938845	2.05327	0.0400468
ENSMUSG00000085019.3	Pard3bos2	1067.77	0.749657	0.563491	1.33038	0.183393
ENSMUSG00000100750.2	Gm29084	7.10725	-3.66791	3.76721	-0.97364	0.330235
ENSMUSG00000084333.2	Gm11599	0.517593	2.59974	4.89232	0.531392	0.595147
ENSMUSG00000025969.16	Nrp2	59.0835	0.537812	1.82363	0.294913	0.76806
ENSMUSG00000100426.3	Gm4208	0.631963	-2.73941	4.86376	-0.563229	0.573279
ENSMUSG00000040865.17	Ino80d	3954.07	0.0546893	0.314126	0.1741	0.861787
ENSMUSG00000081429.2	Rps27-ps1	13.962	-7.19569	3.35137	-2.14709	0.0317861
ENSMUSG00000084799.9	Ino80dos	107.112	1.93417	1.31513	1.47072	0.141368
ENSMUSG00000101599.2	Gm20342	3.78775	2.98449	4.7024	0.634674	0.525641
ENSMUSG00000025968.17	Ndufs1	397.616	-0.526856	0.625964	-0.84167	0.399972
ENSMUSG00000025967.17	Eef1b2	1846.01	0.0971461	0.362791	0.267775	0.788873
ENSMUSG00000064602.3	Snora41	0.517593	2.59974	4.89232	0.531392	0.595147
ENSMUSG00000046856.14	Gpr1	1931.72	-0.216128	0.388092	-0.556901	0.577595
ENSMUSG00002075004.1	Gm56066	1.28784	0.613989	4.73947	0.129548	0.896924
ENSMUSG00000027520.17	Zdbf2	286.241	-0.784437	0.714643	-1.09766	0.272352
ENSMUSG00000081643.2	Gm11605	1.19822	0.869123	4.7588	0.182635	0.855084
ENSMUSG00000025964.16	Adam23	27.715	8.3424	2.72047	3.06653	0.00216559
ENSMUSG00000025962.16	Fastkd2	2420.26	1.25002	0.344044	3.63331	0.000279811
ENSMUSG00000082373.3	Gm13754	23.7797	-2.13976	3.24346	-0.659717	0.509436
ENSMUSG00000025959.14	Klf7	1466.19	-0.0879995	0.347859	-0.252975	0.800288
ENSMUSG00000099658.2	Gm28980	1.03519	3.59969	4.83883	0.743917	0.456927
ENSMUSG00000025958.15	Creb1	312.709	-0.521278	0.763815	-0.682467	0.494944
ENSMUSG00000100437.2	Gm29152	9.50755	-1.62132	3.39414	-0.47768	0.632878
ENSMUSG00000087213.4	2810408I11Rik	32055.9	0.228258	0.213251	1.07037	0.284452
ENSMUSG00000070871.11	Ccnyl1	659.992	-0.0977871	0.546377	-0.178974	0.857958
ENSMUSG00000045005.10	Fzd5	536.802	-1.15387	0.916515	-1.25897	0.208039
ENSMUSG00000102140.2	Gm38058	1.54769	1.03039	4.72107	0.218254	0.827231
ENSMUSG00000051344.14	Plekhm3	284.771	-0.766589	0.795972	-0.963085	0.335505
ENSMUSG00000084416.4	Rpl10a-ps1	33.4451	-2.13191	1.61114	-1.32323	0.185758
ENSMUSG00000025955.14	Akr1cl	2099.07	0.13706	0.296996	0.461487	0.644449
ENSMUSG00000025952.16	Crygc	11.7635	-6.94752	4.58078	-1.51667	0.12935
ENSMUSG00000073658.5	Crygb	19.9938	0.0266212	3.42559	0.00777129	0.993799
ENSMUSG00000100774.2	Gm7329	8.392	0.321478	2.84378	0.113046	0.909994
ENSMUSG00000044429.9	Cryga	3.31641	-2.43297	4.6932	-0.518402	0.604178
ENSMUSG00000044816.11	D630023F18Rik	6.66859	0.709477	4.59721	0.154328	0.877351
ENSMUSG00000025950.17	Idh1	704.631	-0.693447	0.493704	-1.40458	0.160146
ENSMUSG00000025949.17	Pikfyve	1605.19	0.369994	0.323882	1.14237	0.253298
ENSMUSG00000100340.2	Gm28923	311.283	1.04004	0.70088	1.4839	0.137835
ENSMUSG00000082774.2	Gm8805	1.02957	0.030384	4.77584	0.00636203	0.994924
ENSMUSG00000083242.2	Gm15659	0.421309	-2.15869	4.90242	-0.440332	0.659697
ENSMUSG00000015222.19	Map2	813.364	0.017864	0.505644	0.0353292	0.971817
ENSMUSG00000073656.5	Gm10558	1.02291	-3.41855	4.83426	-0.707151	0.479473
ENSMUSG00000055567.19	Unc80	2719.24	0.805743	0.316854	2.54295	0.0109921
ENSMUSG00000103375.2	Gm37181	1.03623	3.60107	4.83878	0.744212	0.456748
ENSMUSG00000026005.16	Rpe	592.723	-0.173624	0.546924	-0.317455	0.750899
ENSMUSG00000026004.16	Kansl1l	1920.82	0.0279727	0.387228	0.0722383	0.942412
ENSMUSG00000102559.2	Gm37570	11.9067	3.87108	3.92123	0.987211	0.323539
ENSMUSG00000102374.2	Gm38387	24.3075	-4.48853	3.18669	-1.40853	0.158976
ENSMUSG00000102776.2	Gm38162	5.4709	0.67246	4.60463	0.14604	0.88389
ENSMUSG00000026003.6	Acadl	399.712	0.288944	0.605406	0.477274	0.633167
ENSMUSG00000061816.16	Myl1	109.87	0.268838	1.86564	0.144099	0.885422
ENSMUSG00000094191.2	Rpl31-ps14	0.210654	-1.24523	4.99046	-0.249523	0.802956
ENSMUSG00000026000.17	Lancl1	4405	0.273745	0.293081	0.934023	0.350292
ENSMUSG00000025991.9	Cps1	73.4031	-2.15508	1.18824	-1.81367	0.0697283
ENSMUSG00000086204.2	Gm15668	70.6514	9.69244	2.83918	3.41382	0.000640589
ENSMUSG00002074910.1	Gm56221	0.517854	2.6004	4.89227	0.531533	0.595049
ENSMUSG00000087329.4	Gm15671	16.0454	7.55382	4.11451	1.8359	0.0663727
ENSMUSG00000062209.16	Erbb4	246.122	1.49943	0.760532	1.97156	0.0486599
ENSMUSG00000087514.2	Gm16076	4.34737	-5.51058	4.79641	-1.1489	0.250598
ENSMUSG00000025997.14	Ikzf2	179.24	0.650454	0.836075	0.777986	0.436577
ENSMUSG00000100815.2	Gm29112	5.0557	-5.7311	4.79476	-1.19528	0.231976
ENSMUSG00000053153.15	Spag16	272.744	0.216923	0.740156	0.293077	0.769463
ENSMUSG00000045648.16	Vwc2l	71.8435	-0.84982	1.25239	-0.678558	0.497418
ENSMUSG00000026196.8	Bard1	176.96	0.0788959	0.810375	0.0973573	0.922443
ENSMUSG00000050296.15	Abca12	103.136	-0.605672	1.15454	-0.5246	0.599861
ENSMUSG00000026192.14	Atic	230.918	-0.496455	0.873436	-0.568392	0.569769
ENSMUSG00000026193.16	Fn1	392.076	0.859608	0.763146	1.1264	0.259996
ENSMUSG00000073652.11	Apol7d	31.6107	1.48463	1.91617	0.774792	0.438463
ENSMUSG00000100319.2	Gm5256	1.35407	-3.83041	4.82201	-0.79436	0.426986
ENSMUSG00000101211.3	Gm28818	21.1928	2.18097	3.35469	0.650126	0.515611
ENSMUSG00000101848.2	4933417E11Rik	1193.37	-0.173354	0.378667	-0.457801	0.647095
ENSMUSG00000101764.2	4930556G22Rik	42.4976	-0.283489	1.46887	-0.192998	0.84696
ENSMUSG00000101496.2	Gm8885	0.466382	-2.29038	4.89227	-0.468163	0.639668
ENSMUSG00000102123.2	Gm4319	25.3559	5.62698	3.15887	1.78133	0.0748593
ENSMUSG00000039395.9	Mreg	328.848	0.222707	0.614893	0.362188	0.717212
ENSMUSG00000118839.1	Gm25360	3.02893	0.0717398	4.63545	0.0154763	0.987652
ENSMUSG00000121277.1	ENSMUSG00000121277	42.6658	-0.881409	1.5519	-0.567956	0.570065
ENSMUSG00000119668.1	Gm23472	0.518115	2.60106	4.89222	0.531674	0.594952
ENSMUSG00000119873.1	Gm24497	3.06874	-5.00749	4.80127	-1.04295	0.296971
ENSMUSG00000026189.14	Pecr	6483.83	0.787908	0.253189	3.11194	0.00185861
ENSMUSG00000026188.12	Tmem169	552.059	0.463601	0.505641	0.916857	0.359218
ENSMUSG00000026187.10	Xrcc5	545.982	-0.243291	0.705291	-0.344951	0.730131
ENSMUSG00000039372.6	Marchf4	36.5263	1.08688	1.92776	0.563806	0.572886
ENSMUSG00000085812.2	Gm15843	0.210654	-1.24523	4.99046	-0.249523	0.802956
ENSMUSG00000039354.17	Smarcal1	250.368	0.831762	0.74848	1.11127	0.266453
ENSMUSG00000110712.2	Gm39662	18.3269	-7.58836	3.94578	-1.92316	0.05446
ENSMUSG00000039342.6	Ankar	287.013	0.0806611	0.900417	0.0895819	0.928619
ENSMUSG00000110596.2	Gm45859	12.3013	0.271769	2.65914	0.102202	0.918596
ENSMUSG00000046330.11	Rpl37a	2020.59	-1.59384	0.322115	-4.94804	7.49636e-07
ENSMUSG00000120056.1	ENSMUSG00000120056	8.95048	-6.55313	4.79041	-1.36797	0.171322
ENSMUSG00000039323.19	Igfbp2	75.365	-0.410534	1.38271	-0.296905	0.766539
ENSMUSG00000026185.9	Igfbp5	15.4437	0.208109	3.67266	0.0566644	0.954813
ENSMUSG00000101968.7	1700027A15Rik	252.221	0.820364	0.809203	1.01379	0.310681
ENSMUSG00000102266.2	Gm38106	10.3623	6.92296	4.77304	1.45043	0.146939
ENSMUSG00000101112.2	Gm29185	14.7616	7.43356	3.29219	2.25793	0.0239497
ENSMUSG00000101812.2	D530049I02Rik	4.40398	5.68852	4.79751	1.18572	0.235731
ENSMUSG00000100444.2	C530043A13Rik	3.10556	5.18459	4.80283	1.07949	0.280371
ENSMUSG00000100301.7	6030407O03Rik	135.021	0.201603	0.890403	0.226418	0.820876
ENSMUSG00000101344.2	Gm29183	176.805	-0.131196	0.817796	-0.160427	0.872545
ENSMUSG00000026180.9	Cxcr2	30.8645	-1.44547	1.78268	-0.810842	0.417456
ENSMUSG00000121276.1	ENSMUSG00000121276	46.0997	9.07651	2.27134	3.99611	6.43919e-05
ENSMUSG00000048480.6	Cxcr1	2.58796	4.92157	4.80645	1.02395	0.305858
ENSMUSG00000006304.15	Arpc2	7148.34	-0.204355	0.242902	-0.841305	0.400177
ENSMUSG00000006299.14	Aamp	407.336	-0.285973	0.686094	-0.416813	0.676815
ENSMUSG00000026179.15	Pnkd	2545.6	-0.435249	0.330087	-1.31859	0.187307
ENSMUSG00000103013.2	Gm37503	3.32446	-5.12312	4.8	-1.06732	0.285828
ENSMUSG00000006301.18	Tmbim1	1363.77	-0.197785	0.407839	-0.484959	0.627705
ENSMUSG00000103403.2	Gm37931	169.623	-1.91904	1.30731	-1.46794	0.142122
ENSMUSG00000073650.10	Catip	3.62315	5.40698	4.80025	1.12639	0.259999
ENSMUSG00000026177.12	Slc11a1	65.2947	1.29432	2.33598	0.554081	0.579523
ENSMUSG00000026176.14	Ctdsp1	223.407	-0.578295	1.01529	-0.569588	0.568957
ENSMUSG00000026175.13	Vil1	1100.43	0.418109	0.474743	0.880705	0.378477
ENSMUSG00000033364.14	Usp37	15173.1	-0.15304	0.246103	-0.621851	0.53404
ENSMUSG00000103227.2	Gm37733	165.481	-0.506458	1.00385	-0.504515	0.613899
ENSMUSG00000026174.10	Cnot9	1148.39	0.734693	0.472992	1.55329	0.120355
ENSMUSG00000026173.16	Plcd4	439.357	-1.66835	0.876569	-1.90328	0.0570047
ENSMUSG00000026135.18	Zfp142	192.261	-0.969973	0.938117	-1.03396	0.301156
ENSMUSG00000026172.13	Bcs1l	75.5543	-0.787416	1.23062	-0.639854	0.522268
ENSMUSG00000026171.13	Rnf25	210.951	-0.0165315	0.926595	-0.0178411	0.985766
ENSMUSG00000033276.19	Stk36	226.255	0.459009	0.887912	0.516953	0.605189
ENSMUSG00000033257.15	Ttll4	2433.87	-0.462282	0.305134	-1.51501	0.129769
ENSMUSG00000026170.7	Cyp27a1	8.77932	-0.162546	4.36195	-0.0372647	0.970274
ENSMUSG00000033227.8	Wnt6	1.03519	3.59969	4.83883	0.743917	0.456927
ENSMUSG00000026167.15	Wnt10a	5.18115	5.92298	4.79559	1.23509	0.216798
ENSMUSG00000089964.2	Gm16582	26.4458	-8.11624	2.85442	-2.84339	0.00446359
ENSMUSG00000090071.5	Cdk5r2	2.93351	-4.94332	4.80202	-1.02943	0.303279
ENSMUSG00000006538.13	Ihh	0.421309	-2.15869	4.90242	-0.440332	0.659697
ENSMUSG00000026162.9	Nhej1	1294.92	0.667459	0.416306	1.60329	0.108871
ENSMUSG00000026205.9	Slc23a3	157.467	-0.870983	1.02635	-0.848623	0.396091
ENSMUSG00000033159.15	Cnppd1	1609.65	-0.0485845	0.327167	-0.148501	0.881948
ENSMUSG00000121256.1	ENSMUSG00000121256	11.977	0.879871	3.94938	0.222787	0.823701
ENSMUSG00000049339.17	Retreg2	97.1657	2.33465	1.19635	1.95148	0.0509999
ENSMUSG00000026197.13	Zfand2b	80.3755	0.274298	1.16224	0.236008	0.813427
ENSMUSG00000026198.16	Abcb6	1.95568	-4.35777	4.81064	-0.905862	0.365009
ENSMUSG00000099519.2	Gm29253	1.7901	-4.22844	4.81306	-0.878536	0.379653
ENSMUSG00000033124.17	Atg9a	234.916	1.56473	0.72341	2.16299	0.0305416
ENSMUSG00000026199.18	Ankzf1	91.5257	-1.72765	1.31886	-1.30995	0.190211
ENSMUSG00000026200.14	Glb1l	0.777173	3.18603	4.85666	0.656014	0.511815
ENSMUSG00000026201.13	Stk16	162.813	-1.50414	1.77025	-0.849674	0.395507
ENSMUSG00000026202.14	Tuba4a	760.83	-1.20964	0.439173	-2.75437	0.00588057
ENSMUSG00000096094.3	A630095N17Rik	25.6459	8.23045	2.99026	2.75242	0.00591573
ENSMUSG00000026203.17	Dnajb2	79.7095	-0.26037	1.34171	-0.194058	0.84613
ENSMUSG00000026204.16	Ptprn	82.4353	0.894345	1.28739	0.694694	0.487247
ENSMUSG00000033061.16	Resp18	1.8134	4.40843	4.81569	0.91543	0.359966
ENSMUSG00000026209.16	Dnpep	653.026	-0.165216	0.443969	-0.372135	0.709793
ENSMUSG00000085653.9	Gm15179	3.10556	5.18459	4.80283	1.07949	0.280371
ENSMUSG00000026207.17	Speg	1.02291	-3.41855	4.83426	-0.707151	0.479473
ENSMUSG00000033021.17	Gmppa	7.17984	-1.85464	3.90576	-0.474847	0.634896
ENSMUSG00000032997.17	Chpf	24.64	1.32242	2.09018	0.63268	0.526942
ENSMUSG00000026211.19	Obsl1	13.2119	7.27348	4.386	1.65834	0.0972488
ENSMUSG00000026213.16	Stk11ip	56.596	0.176886	1.33828	0.132174	0.894847
ENSMUSG00000006576.17	Slc4a3	39.9916	-1.32676	1.543	-0.859856	0.389868
ENSMUSG00000099996.2	Gm29065	5.95232	6.12316	4.79419	1.27721	0.20153
ENSMUSG00000100827.2	Gm29069	13.1986	7.27203	4.3874	1.65748	0.0974225
ENSMUSG00000100553.7	Gm17751	39424.3	0.435691	0.293528	1.48433	0.137722
ENSMUSG00000100534.2	Gm816	7.12607	-1.28921	4.60095	-0.280206	0.779319
ENSMUSG00000026235.15	Epha4	841.707	0.118758	0.424842	0.279534	0.779835
ENSMUSG00000099141.3	Mir6352	6.58914	-6.1114	4.54493	-1.34466	0.178734
ENSMUSG00000120831.1	ENSMUSG00000120831	46.6882	-1.0037	1.4735	-0.681168	0.495765
ENSMUSG00000102052.2	Gm28387	346.487	0.926431	0.673454	1.37564	0.168933
ENSMUSG00000004872.16	Pax3	7.82426	-2.33625	4.5089	-0.518142	0.60436
ENSMUSG00000032908.10	Sgpp2	123.603	0.0154496	0.902011	0.0171279	0.986335
ENSMUSG00000026245.17	Farsb	3915.58	0.205155	0.258755	0.792856	0.427862
ENSMUSG00000090486.3	BC035947	18.3241	-7.58748	3.02058	-2.51193	0.0120073
ENSMUSG00000012187.14	Mogat1	58.5267	1.24609	1.34326	0.927662	0.353583
ENSMUSG00000099364.3	5730419F03Rik	1.47458	-3.95653	4.81891	-0.821043	0.411622
ENSMUSG00000032883.16	Acsl3	7942.64	0.123194	0.245886	0.501022	0.616356
ENSMUSG00000079470.9	Utp14b	1750.17	-0.764829	0.395436	-1.93414	0.0530955
ENSMUSG00000099377.2	Gm6159	2.60762	0.55553	4.64952	0.119481	0.904894
ENSMUSG00000099706.2	Gm29536	1.03519	3.59969	4.83883	0.743917	0.456927
ENSMUSG00000072978.4	Gm5830	1.29091	2.05522	4.82199	0.426217	0.669949
ENSMUSG00000050711.8	Scg2	2.55728	-4.74405	4.80457	-0.987404	0.323445
ENSMUSG00000054702.15	Ap1s3	516.084	1.10233	0.494391	2.22968	0.025769
ENSMUSG00000102235.2	Gm37886	0.259058	1.60093	4.9974	0.320353	0.748701
ENSMUSG00000073643.12	Wdfy1	353.826	-0.443452	0.583093	-0.760517	0.446946
ENSMUSG00000026248.10	Mrpl44	251.105	-0.0716755	0.731017	-0.098049	0.921893
ENSMUSG00000026249.11	Serpine2	9987.21	0.663002	0.359686	1.84328	0.0652879
ENSMUSG00000067106.7	Gm5529	71.0982	-0.217369	1.15314	-0.188502	0.850483
ENSMUSG00000100397.2	Gm28071	14.3216	-1.56237	2.34948	-0.664986	0.50606
ENSMUSG00000099552.2	9830004L10Rik	3848.77	-0.255129	0.30273	-0.842759	0.399363
ENSMUSG00000043230.3	Fam124b	55.9327	9.35545	2.11187	4.42994	9.42605e-06
ENSMUSG00000101257.3	2310015K22Rik	408.913	0.616798	0.639379	0.964683	0.334704
ENSMUSG00000103404.2	Gm37932	13.5236	3.90072	3.74877	1.04053	0.298093
ENSMUSG00000004364.15	Cul3	13154.6	-0.988144	0.256015	-3.8597	0.000113524
ENSMUSG00000103076.2	Gm37902	28.1307	1.28711	3.15289	0.408233	0.683103
ENSMUSG00000103525.2	Gm37262	5.26636	-5.78994	4.79436	-1.20766	0.227179
ENSMUSG00000101722.2	Gm29125	9.00262	-4.03453	3.40659	-1.18433	0.236282
ENSMUSG00000101483.3	1700016L21Rik	3.56304	-1.29045	4.63948	-0.278146	0.7809
ENSMUSG00000038608.16	Dock10	136.888	-0.0349514	1.22786	-0.0284652	0.977291
ENSMUSG00000054976.15	Nyap2	143	0.00990532	0.899415	0.0110131	0.991213
ENSMUSG00000087008.5	Gm5530	11.7698	-0.345369	2.67588	-0.129068	0.897304
ENSMUSG00000098797.3	Mir6344	4.40398	5.68852	4.79751	1.18572	0.235731
ENSMUSG00000055980.3	Irs1	135.886	0.951166	0.924206	1.02917	0.303399
ENSMUSG00000026142.16	Rhbdd1	107.674	0.306501	1.58468	0.193416	0.846634
ENSMUSG00000100786.2	Gm28940	1048.94	-0.216269	0.381362	-0.567095	0.57065
ENSMUSG00002075724.1	Gm54921	281.479	-1.15403	0.643811	-1.79249	0.0730542
ENSMUSG00000067158.10	Col4a4	0.421309	-2.15869	4.90242	-0.440332	0.659697
ENSMUSG00000079465.9	Col4a3	400.479	-0.308124	0.652435	-0.472267	0.636736
ENSMUSG00000097564.3	C430014B12Rik	120.935	1.66246	0.989694	1.67978	0.0930011
ENSMUSG00000026150.15	Mff	11191.6	0.249933	0.264661	0.944353	0.344989
ENSMUSG00000026149.3	Tm4sf20	27.1538	-2.69692	3.14008	-0.858869	0.390413
ENSMUSG00000102280.2	Gm36999	21.0522	0.826248	2.71135	0.304737	0.760566
ENSMUSG00000100744.2	Gm17764	0.210654	-1.24523	4.99046	-0.249523	0.802956
ENSMUSG00000026159.14	Agfg1	1685.36	-0.41081	0.335971	-1.22275	0.221422
ENSMUSG00000101784.2	Gm7553	5.12478	2.61383	3.61272	0.723506	0.469369
ENSMUSG00000038496.17	Slc19a3	3206.9	-0.922104	0.296461	-3.11037	0.00186854
ENSMUSG00000100432.2	Gm7539	10.6214	6.95859	4.72729	1.472	0.14102
ENSMUSG00000100190.2	Krtap28-10	1.26393	-3.73483	4.82455	-0.774129	0.438855
ENSMUSG00000053161.17	Daw1	9666.27	0.19937	0.271223	0.735081	0.46229
ENSMUSG00000101896.2	Gm6244	32.6292	-8.41949	2.57814	-3.26572	0.00109185
ENSMUSG00000026163.18	Sphkap	27.3851	-8.16774	3.51301	-2.325	0.0200719
ENSMUSG00000079140.4	Gm6374	3.79698	-2.66168	4.69061	-0.567448	0.57041
ENSMUSG00000100580.7	4933436I20Rik	30.5722	0.0977674	1.74844	0.0559169	0.955408
ENSMUSG00002076780.1	Gm55143	7.50725	4.88092	3.74705	1.3026	0.19271
ENSMUSG00000045658.17	Pid1	1057.05	0.464972	0.502326	0.925638	0.354634
ENSMUSG00000101934.2	Gm18304	8.42617	-6.46753	4.79076	-1.35	0.177015
ENSMUSG00000036766.13	Dner	322.622	0.0377939	0.705695	0.0535556	0.957289
ENSMUSG00000102481.2	Gm37925	4.09165	-5.42303	4.79714	-1.13047	0.258277
ENSMUSG00000026219.15	Trip12	31914.5	0.103405	0.252359	0.409751	0.681988
ENSMUSG00000103505.2	Gm38374	20.714	-7.76394	3.82102	-2.0319	0.0421638
ENSMUSG00000104503.2	Gm37738	1683.6	0.528381	0.311797	1.69463	0.0901455
ENSMUSG00000073633.10	Fbxo36	2824.61	0.287951	0.3061	0.94071	0.346854
ENSMUSG00000026220.7	Slc16a14	60.8544	0.902194	2.11558	0.426451	0.669779
ENSMUSG00000118590.2	Gm15433	20.0881	-0.207357	2.38002	-0.0871242	0.930573
ENSMUSG00000099693.2	Gm29284	1568.49	0.170032	0.526831	0.322746	0.746888
ENSMUSG00000052477.16	C130026I21Rik	2775.04	-0.72664	0.324055	-2.24234	0.0249396
ENSMUSG00000064281.8	Rpl19-ps1	5.33842	-2.05677	4.26879	-0.481816	0.629937
ENSMUSG00000118640.2	Gm7582	8.07841	-0.296201	2.8926	-0.1024	0.918439
ENSMUSG00000061852.10	Gm53056	3.20796	-3.51197	4.80184	-0.73138	0.464547
ENSMUSG00000089976.2	Gm2389	16.084	-1.65024	2.25115	-0.733064	0.46352
ENSMUSG00000101279.2	Gm18342	234.268	-0.28972	0.725109	-0.399554	0.689485
ENSMUSG00000089844.8	A530032D15Rik	1499.9	0.287042	0.416927	0.688472	0.491155
ENSMUSG00000073631.3	Gm10553	418.303	-0.00577688	0.558178	-0.0103495	0.991742
ENSMUSG00000072109.13	A530040E14Rik	955.021	0.596913	0.474247	1.25865	0.208155
ENSMUSG00000090128.2	Gm16038	39.421	0.492714	1.59348	0.309206	0.757165
ENSMUSG00000089716.8	Gm6264	2967.87	-0.749013	0.269554	-2.77871	0.00545749
ENSMUSG00000079457.12	Gm7609	1.19463	-0.389529	4.75068	-0.0819943	0.934651
ENSMUSG00000090252.2	Gm16028	28.3639	0.880611	1.81774	0.484455	0.628063
ENSMUSG00000079455.12	Gm16026	234.629	0.152309	0.709493	0.214672	0.830023
ENSMUSG00000121478.1	ENSMUSG00000121478	270.18	-0.992758	0.676538	-1.46741	0.142265
ENSMUSG00000091199.11	Gm2619	6.2292	2.29103	4.62336	0.495535	0.620223
ENSMUSG00000089652.2	Gm16025	2.59058	4.92299	4.80642	1.02425	0.305716
ENSMUSG00000089937.2	Gm7281	1.52298	-2.29162	4.82446	-0.475001	0.634786
ENSMUSG00000118591.2	Gm52955	3.61447	1.89997	4.65163	0.408452	0.682942
ENSMUSG00000101751.2	Gm2427	70.4254	0.0423821	1.13982	0.037183	0.970339
ENSMUSG00000089714.2	Gm16092	1.81007	2.64156	4.80393	0.549874	0.582406
ENSMUSG00000118607.2	Gm7592	205.609	0.90105	0.802667	1.12257	0.26162
ENSMUSG00000070034.14	Sp110	2745.81	0.402326	0.298317	1.34865	0.177448
ENSMUSG00000121044.1	ENSMUSG00000121044	0.517593	2.59974	4.89232	0.531392	0.595147
ENSMUSG00000070031.12	Sp140	1322.6	-0.0990382	0.400822	-0.247088	0.80484
ENSMUSG00000073628.6	Gm10552	110.755	-0.119046	0.982044	-0.121222	0.903515
ENSMUSG00000090246.2	Gm17017	14.5072	7.40842	4.25142	1.74257	0.0814081
ENSMUSG00000026222.17	Sp100	324.11	-0.162174	0.833339	-0.194608	0.8457
ENSMUSG00000052760.17	A630001G21Rik	451.698	-0.694854	0.706353	-0.98372	0.325253
ENSMUSG00000098634.3	Mir8096	2.33152	4.77099	4.80883	0.992132	0.321133
ENSMUSG00000100217.2	9930111H07Rik	29.946	2.67061	1.9909	1.34141	0.179786
ENSMUSG00000036707.17	Cab39	5609.87	-0.441348	0.244269	-1.80681	0.070792
ENSMUSG00000026223.16	Itm2c	15.2894	-0.966983	2.99175	-0.323217	0.746531
ENSMUSG00000026224.12	4933407L21Rik	16.1569	-7.40547	3.22021	-2.29969	0.0214659
ENSMUSG00000049608.10	Gpr55	12.2179	-7.00343	4.50474	-1.55468	0.120022
ENSMUSG00000100108.2	Gm28100	8.58797	-2.86576	2.90309	-0.987141	0.323573
ENSMUSG00000099342.2	Gm18180	29.7007	1.20336	2.08948	0.575915	0.564673
ENSMUSG00000026226.17	Spata3	14.2332	0.478089	3.24135	0.147497	0.88274
ENSMUSG00000026227.12	2810459M11Rik	81.2346	-1.26878	1.41233	-0.898356	0.368996
ENSMUSG00000026229.18	Psmd1	2077.01	-0.0343521	0.318024	-0.108017	0.913982
ENSMUSG00000077274.3	Gm22786	0.677036	-2.8315	4.85892	-0.582744	0.560066
ENSMUSG00000103272.2	Gm37914	5.92226	1.87695	4.61636	0.406586	0.684312
ENSMUSG00000062590.14	Armc9	61.928	1.77731	1.71917	1.03382	0.301222
ENSMUSG00000087538.2	Gm16341	70.0505	-1.15231	1.55311	-0.741934	0.458128
ENSMUSG00000079445.4	B3gnt7	158.042	0.0944224	1.08861	0.0867363	0.930881
ENSMUSG00000026234.13	Ncl	7987.12	-0.160223	0.263479	-0.608106	0.543117
ENSMUSG00000073627.8	C130036L24Rik	147.112	0.150976	0.860634	0.175424	0.860747
ENSMUSG00000101328.2	Rpl30-ps6	109.47	1.95383	0.957018	2.04158	0.0411929
ENSMUSG00000121071.1	ENSMUSG00000121071	0.842617	-3.1522	4.84423	-0.650713	0.515232
ENSMUSG00000026238.15	Ptma	1858.45	-1.25633	0.30211	-4.15851	3.20325e-05
ENSMUSG00000026239.15	Pde6d	2944.57	0.577616	0.306422	1.88504	0.0594248
ENSMUSG00000026240.13	Cops7b	325.88	-0.186162	0.809397	-0.230001	0.818091
ENSMUSG00000026241.6	Nppc	27.957	1.06411	1.80614	0.589161	0.555753
ENSMUSG00000053333.16	Dis3l2	88.8063	2.65401	1.46205	1.81527	0.0694823
ENSMUSG00000104121.2	Gm37485	186.106	0.971976	0.858294	1.13245	0.257445
ENSMUSG00000084106.5	Gm6136	144.526	-1.67617	0.906721	-1.8486	0.0645154
ENSMUSG00000102571.2	Gm37967	7.58355	-6.31562	4.79142	-1.31811	0.187467
ENSMUSG00000099401.2	Gm28375	72.2054	-0.300115	1.13517	-0.264378	0.791489
ENSMUSG00000102956.2	Gm37017	0.981168	-1.47556	4.8545	-0.303958	0.76116
ENSMUSG00000026246.13	Alppl2	1605.72	-1.66628	0.410515	-4.05899	4.92845e-05
ENSMUSG00000026247.14	Ecel1	29.0458	-0.212929	3.12712	-0.0680912	0.945713
ENSMUSG00000036480.10	Prss56	12.4706	-1.28897	3.89614	-0.330833	0.740771
ENSMUSG00000026251.14	Chrnd	75.7884	1.99418	1.13033	1.76424	0.0776916
ENSMUSG00000026253.15	Chrng	46.237	1.18531	2.82378	0.419761	0.67466
ENSMUSG00000026254.18	Eif4e2	3101.74	-1.37181	0.309097	-4.43811	9.07517e-06
ENSMUSG00000026255.16	Efhd1	456.457	-0.106468	0.776684	-0.13708	0.890968
ENSMUSG00000048000.16	Gigyf2	1878.86	0.0163779	0.383471	0.0427096	0.965933
ENSMUSG00000119117.1	Gm22549	10.4848	-6.78149	4.77008	-1.42167	0.155122
ENSMUSG00000079436.4	Kcnj13	149.68	0.0491006	0.95062	0.0516511	0.958807
ENSMUSG00002076368.1	Gm55682	1.02291	-3.41855	4.83426	-0.707151	0.479473
ENSMUSG00000026259.15	Ngef	195.071	0.12648	0.924656	0.136786	0.8912
ENSMUSG00000079434.9	Neu2	6.21111	6.18456	4.79379	1.29012	0.197009
ENSMUSG00000090994.2	Gm6153	12.6938	7.21576	4.44552	1.62315	0.104557
ENSMUSG00000120903.1	ENSMUSG00000120903	26.5957	-8.12459	3.56013	-2.2821	0.0224832
ENSMUSG00000026288.15	Inpp5d	87.929	-0.601077	1.40187	-0.428769	0.668091
ENSMUSG00000026289.16	Atg16l1	274.01	-1.10481	0.779828	-1.41674	0.156559
ENSMUSG00000087968.3	Gm25395	38.589	1.07313	1.55126	0.691782	0.489074
ENSMUSG00000089281.3	Scarna6	17.6105	-1.06295	2.21867	-0.479093	0.631872
ENSMUSG00000056055.14	Sag	100.368	0.0623896	0.991697	0.062912	0.949837
ENSMUSG00000070738.11	Dgkd	547.355	-0.161208	0.575935	-0.279908	0.779548
ENSMUSG00000103996.2	4833421G17Rik	0.258796	1.60022	4.99745	0.320207	0.748812
ENSMUSG00000103591.2	Gm38365	1.03519	3.59969	4.83883	0.743917	0.456927
ENSMUSG00000005501.15	Usp40	33.5376	1.69864	1.85225	0.917072	0.359105
ENSMUSG00000084021.2	Gm5832	0.773582	1.05594	4.87562	0.216576	0.828539
ENSMUSG00000090175.2	Ugt1a9	14.9565	-7.29518	4.20985	-1.73288	0.0831162
ENSMUSG00000081984.4	Dnajb3	92.3508	0.599436	1.25566	0.477388	0.633086
ENSMUSG00000089960.2	Ugt1a1	3.79178	-5.31649	4.79809	-1.10804	0.267843
ENSMUSG00000079429.10	Mroh2a	61.7084	-0.956923	1.36533	-0.700874	0.483382
ENSMUSG00000044783.17	Hjurp	210.212	-0.546374	0.774542	-0.705416	0.480551
ENSMUSG00000036251.17	Trpm8	27.0265	-3.23821	3.10863	-1.04169	0.297557
ENSMUSG00000100798.2	Gm19589	17.0806	7.64402	4.03292	1.89541	0.0580384
ENSMUSG00000049866.13	Arl4c	44.5514	5.33612	1.86045	2.86819	0.00412833
ENSMUSG00000097398.4	Platr5	3.62315	5.40698	4.80025	1.12639	0.259999
ENSMUSG00000099544.2	Gm18699	0.728247	1.19675	4.88513	0.244978	0.806474
ENSMUSG00000036206.13	Sh3bp4	63.0827	1.03977	1.31843	0.788638	0.430324
ENSMUSG00000102700.2	Gm38312	0.469712	0.19795	4.99036	0.0396664	0.968359
ENSMUSG00000120521.1	ENSMUSG00000120521	1.24636	2.19739	4.83154	0.454802	0.649252
ENSMUSG00000101288.2	Gm28342	35.4223	2.40183	1.59163	1.50904	0.131289
ENSMUSG00000099938.2	C030007H22Rik	16.8257	7.62238	3.16421	2.40894	0.0159991
ENSMUSG00000055013.17	Agap1	550.473	0.230472	0.581447	0.396377	0.691827
ENSMUSG00000121272.1	ENSMUSG00000121272	4.35351	-2.88784	4.68832	-0.615966	0.537917
ENSMUSG00000101662.2	Gm28499	623.445	-0.20329	0.51138	-0.397532	0.690976
ENSMUSG00000034486.9	Gbx2	727.316	0.404287	0.586678	0.689114	0.490752
ENSMUSG00000092627.4	D130058E05Rik	59.3139	1.45555	1.52399	0.955087	0.339534
ENSMUSG00000026301.17	Iqca	3159.66	0.122236	0.275188	0.444191	0.656904
ENSMUSG00000044337.6	Ackr3	116.56	0.971377	0.999387	0.971973	0.331064
ENSMUSG00000101997.2	Gm28722	15.2122	-7.31991	3.58726	-2.04053	0.0412979
ENSMUSG00000103292.2	Gm35048	40.5209	1.77411	1.81951	0.975053	0.329534
ENSMUSG00000034432.12	Cops8	1254.08	0.247028	0.423804	0.582882	0.559973
ENSMUSG00000048126.17	Col6a3	131.839	0.0378635	0.895068	0.0423024	0.966258
ENSMUSG00000026303.7	Mlph	90.9832	-1.19117	1.02872	-1.15791	0.246899
ENSMUSG00000026305.16	Lrrfip1	16693.6	-0.0275666	0.230806	-0.119436	0.90493
ENSMUSG00000070732.3	Rbm44	3766.05	0.631361	0.299284	2.10957	0.0348952
ENSMUSG00000100018.2	Gm7776	40.6482	0.499323	1.66056	0.300696	0.763647
ENSMUSG00000034353.15	Ramp1	53.5812	-0.293674	1.31158	-0.223909	0.822828
ENSMUSG00000034343.15	Ube2f	591.205	-0.252857	0.632355	-0.399865	0.689256
ENSMUSG00000083064.2	Gm7785	65.1868	-0.847044	1.28115	-0.66116	0.508509
ENSMUSG00000026307.13	Scly	88.6225	1.41562	1.33032	1.06412	0.287274
ENSMUSG00000090322.2	Gm17090	58.8167	-0.242338	1.4484	-0.167314	0.867123
ENSMUSG00000049515.13	Espnl	10.8773	6.99301	3.70789	1.88598	0.0592975
ENSMUSG00000026308.9	Klhl30	44.1899	-0.702015	1.65253	-0.424813	0.670973
ENSMUSG00000047443.15	Erfe	11.7966	-6.95281	4.55969	-1.52484	0.127299
ENSMUSG00000026309.15	Ilkap	556.159	1.05177	0.690824	1.52248	0.127888
ENSMUSG00000067071.9	Hes6	140.513	-0.662908	0.910919	-0.727736	0.466775
ENSMUSG00000055866.10	Per2	4.34737	-5.51058	4.79641	-1.1489	0.250598
ENSMUSG00000101958.2	Gm19085	9.06493	6.73004	4.00019	1.68243	0.0924855
ENSMUSG00000034292.14	Traf3ip1	2.04582	-4.42152	4.80952	-0.919326	0.357925
ENSMUSG00000007805.5	Twist2	89.591	3.61244	1.66321	2.17197	0.0298582
ENSMUSG00000026313.17	Hdac4	182.612	-0.284978	0.783916	-0.363531	0.716208
ENSMUSG00000101265.2	Gm29099	10.0999	6.88602	3.80655	1.80899	0.0704525
ENSMUSG00000120000.1	ENSMUSG00000120000	235.948	0.0345566	0.710339	0.0486481	0.9612
ENSMUSG00000026260.13	Ndufa10	1224.92	1.27814	0.455933	2.80336	0.00505733
ENSMUSG00000067064.5	Olfr1416	220.681	0.0939239	0.701266	0.133935	0.893454
ENSMUSG00000073616.11	Cops9	14324.8	0.296605	0.220937	1.34249	0.179438
ENSMUSG00000100546.3	Gm29483	1371.94	0.351848	0.355163	0.990667	0.321848
ENSMUSG00000034220.8	Gpc1	10.2197	-1.37391	4.14275	-0.331643	0.740159
ENSMUSG00000101995.2	Gm29480	2.05914	0.0247569	4.67	0.00530127	0.99577
ENSMUSG00000034212.15	Ankmy1	3.10556	5.18459	4.80283	1.07949	0.280371
ENSMUSG00000047067.8	Dusp28	31.1157	1.32889	2.3421	0.567393	0.570447
ENSMUSG00000026269.15	Rnpepl1	7.48368	1.41512	3.71417	0.381006	0.703199
ENSMUSG00000100632.2	9430060I03Rik	17.3509	7.66672	3.09356	2.47829	0.0132015
ENSMUSG00000026270.12	Capn10	181.669	-1.81749	0.903814	-2.01091	0.0443348
ENSMUSG00000026271.16	Gpr35	673.196	0.340727	0.461749	0.737906	0.460571
ENSMUSG00000045091.5	Aqp12	11.9147	1.33797	3.13727	0.426475	0.669762
ENSMUSG00000014602.16	Kif1a	76.947	1.61814	2.03807	0.793958	0.42722
ENSMUSG00000101378.2	Gm28086	0.255728	-1.38667	4.98119	-0.278381	0.78072
ENSMUSG00000047793.14	Sned1	3.86967	1.48275	4.63445	0.319941	0.749013
ENSMUSG00000026273.14	Mterf4	95.0599	0.178376	1.51796	0.11751	0.906456
ENSMUSG00000101172.3	Gm28535	5.68738	3.35086	4.67681	0.716483	0.473693
ENSMUSG00000026274.12	Pask	78.1695	0.70404	1.1413	0.616874	0.537318
ENSMUSG00000026275.14	Ppp1r7	4497.77	0.390149	0.257245	1.51664	0.129356
ENSMUSG00000098689.3	Mir6345	0.210654	-1.24523	4.99046	-0.249523	0.802956
ENSMUSG00000034107.11	Ano7	32.4151	-0.0269316	2.46641	-0.0109194	0.991288
ENSMUSG00000034088.16	Hdlbp	7461.68	0.146296	0.252016	0.580504	0.561575
ENSMUSG00000026276.21	Septin2	42.7356	-0.332902	1.53198	-0.217302	0.827973
ENSMUSG00000034066.14	Farp2	92.9165	0.137788	1.04109	0.13235	0.894707
ENSMUSG00000103854.2	Gm37250	5.66344	-3.31462	4.18596	-0.791842	0.428453
ENSMUSG00000026277.15	Stk25	386.174	2.16738	0.559578	3.87324	0.000107398
ENSMUSG00000100927.2	Gm28536	4.39954	5.68708	4.79752	1.18542	0.235851
ENSMUSG00000026278.15	Bok	20.4933	-7.74981	3.08258	-2.51407	0.0119347
ENSMUSG00000026279.15	Thap4	429.17	-1.23602	0.517932	-2.38646	0.0170117
ENSMUSG00000101952.2	Gm10550	4.54331	-5.57516	4.7959	-1.16249	0.245038
ENSMUSG00000026280.18	Atg4b	419.633	-0.367143	0.785642	-0.467316	0.640273
ENSMUSG00000026281.16	Dtymk	1179.76	0.386792	0.369685	1.04628	0.295433
ENSMUSG00000121025.1	ENSMUSG00000121025	3.37047	-5.14678	4.79975	-1.0723	0.283584
ENSMUSG00000026283.14	Ing5	705.437	-0.122034	0.539415	-0.226234	0.821019
ENSMUSG00000073609.10	D2hgdh	9.38901	0.295211	4.26738	0.0691787	0.944847
ENSMUSG00000094651.3	Gal3st2	474.776	0.142323	0.611315	0.232815	0.815905
ENSMUSG00000101660.2	Gm18666	7.51058	6.45866	4.29754	1.50287	0.132872
ENSMUSG00000093805.8	Gal3st2b	54.2394	0.680431	1.80479	0.377013	0.706164
ENSMUSG00000099624.2	Gm7889	2.15468	-2.87573	4.81131	-0.597702	0.550039
ENSMUSG00000073608.5	Gal3st2c	162.009	0.48701	0.899234	0.541583	0.588106
ENSMUSG00000100347.2	Gm7895	15.8249	1.61052	2.30356	0.699145	0.484461
ENSMUSG00000100518.2	4930440C22Rik	9.31667	6.76951	4.79078	1.41303	0.157647
ENSMUSG00000099592.2	Gm5264	2.32917	4.76957	4.80885	0.991831	0.32128
ENSMUSG00000051185.10	Fam174a	39.0572	-0.677514	2.33091	-0.290665	0.771307
ENSMUSG00000081051.5	Gm15427	1530.76	-0.427817	0.359209	-1.191	0.233655
ENSMUSG00000121039.1	ENSMUSG00000121039	4.91713	5.84754	4.79617	1.21921	0.222765
ENSMUSG00000119061.1	Gm22360	0.258796	1.60022	4.99745	0.320207	0.748812
ENSMUSG00000100336.2	Gm29601	16.3042	7.5769	4.09305	1.85116	0.0641461
ENSMUSG00000100589.2	4930533P14Rik	6.9875	6.35448	4.79279	1.32584	0.184892
ENSMUSG00000100362.2	Gm1833	1.19515	-0.388205	4.75058	-0.0817174	0.934871
ENSMUSG00000040693.8	Slco4c1	716.525	-3.34506	0.64035	-5.2238	1.75287e-07
ENSMUSG00000097814.6	Panct2	20.5848	-0.124625	3.41678	-0.0364743	0.970904
ENSMUSG00000100454.2	Gm28901	23.3905	-0.205485	2.22494	-0.0923552	0.926416
ENSMUSG00000044757.8	Gm6430	9.21684	-0.131293	2.79602	-0.0469571	0.962547
ENSMUSG00000100484.2	Gm7133	29.0454	0.255093	2.15756	0.118232	0.905884
ENSMUSG00000044768.17	Macir	4965.83	0.195426	0.296475	0.659165	0.50979
ENSMUSG00000040648.16	Ppip5k2	10396.6	0.283094	0.259394	1.09137	0.275111
ENSMUSG00000026333.15	Gin1	136.794	-1.38747	1.52475	-0.909965	0.362841
ENSMUSG00000026335.17	Pam	121.866	2.29455	0.901517	2.54521	0.0109213
ENSMUSG00000089782.2	Btf3-ps1	430.826	0.00718099	0.510487	0.0140669	0.988777
ENSMUSG00000100182.8	1810006J02Rik	34.0957	-1.76248	2.99173	-0.589117	0.555783
ENSMUSG00000099634.2	Gm29462	1.2945	3.92216	4.82804	0.812371	0.416579
ENSMUSG00000026336.14	Slco6d1	15.4513	-7.34182	3.21813	-2.28139	0.0225251
ENSMUSG00000089791.2	Gm3555	52.2258	-0.849072	1.33267	-0.637123	0.524045
ENSMUSG00000100009.7	Gm7967	8.09623	3.09782	4.44294	0.697245	0.485649
ENSMUSG00000067028.12	Cntnap5b	2.94916	-4.95441	4.80188	-1.03176	0.302183
ENSMUSG00000082431.4	Prdx2-ps1	204.581	-0.0363414	0.730178	-0.0497707	0.960305
ENSMUSG00000100222.2	Psmb6-ps2	5.54368	-1.04118	3.38969	-0.30716	0.758722
ENSMUSG00000101890.2	Gm53054	6.47644	6.2449	4.79342	1.30281	0.192641
ENSMUSG00000100955.2	Gm18728	7.76389	6.50648	4.79198	1.35778	0.174532
ENSMUSG00000102325.2	Gm37789	0.511456	-2.41292	4.88361	-0.494085	0.621246
ENSMUSG00000050840.9	Cdh20	129.858	1.50741	0.897869	1.67887	0.0931768
ENSMUSG00000099702.2	Gm29013	3.2561	-2.40568	4.69367	-0.512537	0.608275
ENSMUSG00000047496.7	Rnf152	165.226	1.7488	0.957146	1.8271	0.067685
ENSMUSG00000101214.2	Gm28403	3.88586	5.50795	4.79921	1.14768	0.251101
ENSMUSG00000067017.6	Capza1-ps1	4134.38	-0.78758	0.290572	-2.71045	0.00671921
ENSMUSG00000056536.15	Pign	1652.92	0.447757	0.323704	1.38323	0.166593
ENSMUSG00000100672.2	Gm28404	77.8002	-0.195866	1.17069	-0.167308	0.867127
ENSMUSG00000026319.14	Relch	1115.92	-0.25901	0.375866	-0.689102	0.490759
ENSMUSG00000104044.2	Gm37566	13.975	7.3545	4.30422	1.70867	0.0875118
ENSMUSG00000101330.2	Gm10193	50.7515	-0.176508	1.32494	-0.13322	0.894019
ENSMUSG00000026321.9	Tnfrsf11a	31.0843	-0.389782	1.97379	-0.197479	0.843453
ENSMUSG00000102690.2	Gm37779	9.83896	6.84826	3.83215	1.78706	0.0739284
ENSMUSG00000099843.3	Gm7160	104.563	0.143808	1.24117	0.115865	0.907759
ENSMUSG00000038866.16	Zcchc2	1161.25	-0.398321	0.493116	-0.807763	0.419227
ENSMUSG00000102501.2	Gm37372	156.354	0.753774	0.920004	0.819316	0.412606
ENSMUSG00000097612.2	Gm26509	19.6685	7.84756	3.86087	2.03259	0.0420939
ENSMUSG00000101583.2	Gm20753	1.8134	4.40843	4.81569	0.91543	0.359966
ENSMUSG00000100247.2	A530053M12Rik	11.3753	-6.90034	4.61782	-1.49428	0.135101
ENSMUSG00000099604.2	Gm6651	1.5533	4.1851	4.82085	0.868123	0.385327
ENSMUSG00000057329.8	Bcl2	8.98997	-0.226632	4.32851	-0.0523581	0.958243
ENSMUSG00000054006.15	D630008O14Rik	1.05327	-3.47274	4.83244	-0.71863	0.472369
ENSMUSG00000009905.6	Kdsr	290.754	0.799533	0.673816	1.18658	0.235395
ENSMUSG00000009907.18	Vps4b	783.79	1.00271	0.483369	2.07442	0.0380403
ENSMUSG00000067006.13	Serpinb5	70.4523	2.07641	1.88833	1.0996	0.271506
ENSMUSG00000059956.15	Serpinb12	4217.08	0.887417	0.249204	3.561	0.000369439
ENSMUSG00000084228.2	Gm8080	0.517854	2.6004	4.89227	0.531533	0.595049
ENSMUSG00000044594.15	Serpinb3a	1583.16	1.41128	0.423167	3.33504	0.000852886
ENSMUSG00000067001.12	Serpinb7	11.0883	-6.86316	3.65987	-1.87525	0.0607585
ENSMUSG00000062345.11	Serpinb2	48.5967	0.436636	1.53099	0.285198	0.775492
ENSMUSG00000026315.14	Serpinb8	99.9425	2.22282	2.47139	0.899422	0.368428
ENSMUSG00000086161.2	Gm15389	51.5399	-1.07817	2.17861	-0.494888	0.620679
ENSMUSG00000100457.8	D830032E09Rik	100.766	-0.0366039	1.42341	-0.0257157	0.979484
ENSMUSG00000100041.2	Gm5702	3.10869	5.18602	4.80282	1.07979	0.280237
ENSMUSG00000026312.18	Cdh7	22.5153	8.04258	3.70967	2.16801	0.0301582
ENSMUSG00000047216.9	Cdh19	106.086	-0.869544	1.821	-0.477509	0.633
ENSMUSG00000100555.2	Gm8173	0.677036	-2.8315	4.85892	-0.582744	0.560066
ENSMUSG00000038702.7	Dsel	163.422	-0.439232	1.15694	-0.379649	0.704206
ENSMUSG00000099732.3	Gm17752	10.8792	-1.00113	3.4025	-0.294235	0.768578
ENSMUSG00000088691.3	Gm22331	5.88174	-5.94705	4.79337	-1.24068	0.214723
ENSMUSG00000100515.7	Gm17916	7.16224	-6.23321	4.79182	-1.3008	0.193326
ENSMUSG00000070695.5	Cntnap5a	380.006	0.440978	0.688433	0.640553	0.521813
ENSMUSG00000094429.3	Gm19965	73.0488	-0.711251	1.13851	-0.62472	0.532155
ENSMUSG00000107979.2	Zfp813-ps	2355.99	0.803469	0.452783	1.77451	0.0759785
ENSMUSG00000101373.3	Zfp813-ps	7761.91	0.643579	0.365577	1.76045	0.0783319
ENSMUSG00000099615.2	Gm28362	2922.97	0.327704	0.28992	1.13033	0.258338
ENSMUSG00000100265.2	Gm28363	630.548	0.123815	0.566536	0.218548	0.827002
ENSMUSG00000100527.2	Gm28359	34.8349	0.642651	1.56942	0.409483	0.682185
ENSMUSG00000099571.2	Gm18182	0.511456	-2.41292	4.88361	-0.494085	0.621246
ENSMUSG00000101303.2	B020011L13Rik	3648.21	0.711657	0.317065	2.24451	0.0247995
ENSMUSG00000100305.2	Gm28360	197.77	0.574473	0.813109	0.706514	0.479869
ENSMUSG00000099534.2	Gm28169	2.28684	-4.5856	4.80686	-0.953969	0.3401
ENSMUSG00000100886.2	Gm7195	201.416	0.52593	0.866693	0.606823	0.543968
ENSMUSG00000101415.2	Gm28168	320.874	0.681608	0.817644	0.833625	0.404493
ENSMUSG00000100617.2	Gm7145	9765.28	0.800662	0.382679	2.09225	0.0364158
ENSMUSG00000121287.1	ENSMUSG00000121287	24.2633	-0.298589	1.88924	-0.158047	0.874419
ENSMUSG00000100177.2	Gm29489	27.2437	0.517921	1.86124	0.278267	0.780808
ENSMUSG00000101590.2	Gm29104	112.051	1.1759	0.976997	1.20359	0.22875
ENSMUSG00000102030.2	Gm29106	11673.7	0.618014	0.320562	1.92791	0.0538665
ENSMUSG00000026374.15	Tsn	1011.48	0.117469	0.443674	0.264765	0.791191
ENSMUSG00000026377.13	Nifk	6976.42	-1.46282	0.359328	-4.07099	4.68144e-05
ENSMUSG00000099936.2	Gm28867	332.317	-1.57824	0.725302	-2.17598	0.0295568
ENSMUSG00000120092.1	ENSMUSG00000120092	56.434	2.87747	2.08069	1.38294	0.166683
ENSMUSG00000064302.14	Clasp1	1105.24	0.663479	0.451893	1.46822	0.142044
ENSMUSG00000107722.2	2900060B14Rik	13.4329	2.48117	3.79969	0.652992	0.513761
ENSMUSG00000026380.11	Tfcp2l1	133.933	-0.287854	1.57247	-0.183058	0.854753
ENSMUSG00000048402.15	Gli2	3.88221	5.50661	4.79922	1.1474	0.251218
ENSMUSG00000004451.15	Ralb	38.4687	1.89517	1.6798	1.12821	0.25923
ENSMUSG00000098447.3	Gm27184	0.518115	2.60106	4.89222	0.531674	0.594952
ENSMUSG00000098923.2	Tmem185b	151.912	0.454199	0.9999	0.454244	0.649653
ENSMUSG00000101731.2	3830432H09Rik	1.03623	3.60107	4.83878	0.744212	0.456748
ENSMUSG00000026383.15	Epb41l5	2234.9	0.274605	0.294888	0.931219	0.351741
ENSMUSG00000102687.2	Gm37219	58.1012	-4.42261	1.7811	-2.48307	0.0130256
ENSMUSG00000026384.14	Ptpn4	352.228	0.0376033	0.556311	0.067594	0.946109
ENSMUSG00000091876.2	Gm3851	1.75168	-1.24816	4.71666	-0.264627	0.791297
ENSMUSG00000103146.2	Gm37745	16.3799	-3.88748	3.56225	-1.0913	0.275142
ENSMUSG00000036975.6	Tmem177	194.589	1.31492	1.37997	0.952862	0.34066
ENSMUSG00000036962.13	Cfap221	365.312	0.166189	0.553604	0.300195	0.764028
ENSMUSG00000092245.2	Gm17973	77.5469	-0.0156244	1.17188	-0.0133328	0.989362
ENSMUSG00000050777.8	Tmem37	177.126	-0.887488	0.767745	-1.15597	0.247695
ENSMUSG00000026385.17	Dbi	7723.58	-0.350414	0.258878	-1.35359	0.175867
ENSMUSG00000026388.16	3110009E18Rik	1936.21	0.203167	0.318563	0.63776	0.52363
ENSMUSG00000058665.9	En1	22.7139	1.43215	1.94309	0.737048	0.461093
ENSMUSG00000097881.9	Celrr	10.1859	-6.74093	3.80586	-1.7712	0.0765278
ENSMUSG00000003721.15	Insig2	452.916	0.222685	0.586128	0.379926	0.704001
ENSMUSG00000104253.2	Gm37174	68.4175	0.104728	1.7375	0.060275	0.951937
ENSMUSG00000026339.19	Ccdc93	830.167	0.531504	0.396751	1.33964	0.180363
ENSMUSG00000085857.2	Gm15392	63.0142	0.941879	1.31647	0.71546	0.474325
ENSMUSG00000050534.9	Htr5b	14.6685	-7.26654	3.2785	-2.21642	0.0266625
ENSMUSG00000001674.12	Ddx18	2789.27	-1.00537	0.295455	-3.40279	0.000667004
ENSMUSG00000036815.18	Dpp10	3221.28	0.780363	0.296562	2.63137	0.00850424
ENSMUSG00000102801.2	Gm37478	94.3366	2.39572	1.80818	1.32493	0.185194
ENSMUSG00000103914.2	Gm38073	69.7466	0.176535	2.02827	0.0870376	0.930642
ENSMUSG00000026341.17	Actr3	8208.63	0.111834	0.231759	0.482544	0.629419
ENSMUSG00000102063.2	Gm28706	2.58796	4.92157	4.80645	1.02395	0.305858
ENSMUSG00000026342.11	Slc35f5	102.303	-0.523559	1.21366	-0.431389	0.666186
ENSMUSG00000026343.7	Gpr39	12.1876	0.80956	3.92942	0.206025	0.836771
ENSMUSG00000026344.10	Lypd1	3.36109	2.48982	4.68589	0.531343	0.595181
ENSMUSG00000049690.16	Nckap5	715.967	-0.69882	0.484732	-1.44166	0.149397
ENSMUSG00000036155.14	Mgat5	100.479	0.619761	1.30469	0.475027	0.634768
ENSMUSG00000104378.2	Gm37510	1.55435	4.18603	4.82083	0.868322	0.385218
ENSMUSG00000099471.2	Gm8451	27.6991	-2.12064	1.78205	-1.19	0.234046
ENSMUSG00000026347.14	Tmem163	140.794	1.29175	0.850075	1.51957	0.128619
ENSMUSG00000102014.2	2900009J06Rik	8.58971	0.418909	2.95437	0.141793	0.887244
ENSMUSG00000026349.15	Ccnt2	1396.22	-0.60039	0.40982	-1.46501	0.142918
ENSMUSG00000051590.11	Map3k19	0.421309	-2.15869	4.90242	-0.440332	0.659697
ENSMUSG00000036104.13	Rab3gap1	1020.99	-0.0648161	0.414561	-0.156349	0.875758
ENSMUSG00000036086.17	Zranb3	440.342	-0.904895	0.616049	-1.46887	0.141868
ENSMUSG00000104164.2	Gm38248	10.5393	-2.26932	2.84076	-0.798842	0.424382
ENSMUSG00000058603.11	Rpl28-ps1	247.404	-0.473765	0.652592	-0.725974	0.467855
ENSMUSG00000102782.2	Gm37625	22.538	8.04403	3.70868	2.16897	0.0300847
ENSMUSG00000103999.2	Gm38026	5.62601	-5.88287	4.79376	-1.22719	0.21975
ENSMUSG00000056211.14	R3hdm1	4693.72	-0.149951	0.246736	-0.607737	0.543362
ENSMUSG00000102179.2	Gm37868	1.02957	0.030384	4.77584	0.00636203	0.994924
ENSMUSG00000103497.2	Gm37407	70.9818	9.69916	2.83689	3.41894	0.000628662
ENSMUSG00000065520.4	Mir128-1	1.47458	-3.95653	4.81891	-0.821043	0.411622
ENSMUSG00000026353.10	Ubxn4	3938.77	-0.418547	0.291373	-1.43646	0.15087
ENSMUSG00000026354.9	Lct	184.157	1.4122	0.741469	1.9046	0.0568316
ENSMUSG00000026355.12	Mcm6	2665.75	-0.468193	0.301437	-1.5532	0.120375
ENSMUSG00000026356.16	Dars	2466.24	-0.238732	0.368363	-0.648089	0.516927
ENSMUSG00000100078.2	Gm6170	3.26069	0.803772	4.32647	0.18578	0.852617
ENSMUSG00000045382.7	Cxcr4	49.3027	1.39589	1.59264	0.876464	0.380778
ENSMUSG00000042581.15	Thsd7b	618.799	-0.545103	0.483012	-1.12855	0.259088
ENSMUSG00000089648.2	Gm15790	77.3384	0.400953	1.11004	0.361204	0.717947
ENSMUSG00000026401.16	Cd55b	311.313	0.948498	0.588409	1.61197	0.106968
ENSMUSG00000087691.2	Cd55os	30.0204	8.45764	3.42713	2.46785	0.0135927
ENSMUSG00000086825.2	Gm15675	0.421309	-2.15869	4.90242	-0.440332	0.659697
ENSMUSG00000026399.13	Cd55	8565.21	-0.191965	0.313444	-0.612439	0.540248
ENSMUSG00000085526.3	Gm16083	0.776389	3.18467	4.85672	0.655724	0.512002
ENSMUSG00000102139.2	Gm37109	14.5072	7.40842	4.25142	1.74257	0.0814081
ENSMUSG00000042554.11	Zp3r	130.68	-0.510692	1.54247	-0.331088	0.740578
ENSMUSG00000026409.15	Pfkfb2	51.9639	1.30588	1.8928	0.689919	0.490245
ENSMUSG00000046404.6	Yod1	1359.25	0.900914	0.368788	2.44291	0.0145695
ENSMUSG00000104515.2	Gm37163	0.518115	2.60106	4.89222	0.531674	0.594952
ENSMUSG00000042510.8	AA986860	40.0418	2.20665	1.76637	1.24926	0.211572
ENSMUSG00000100106.2	Gm28856	3.10869	5.18602	4.80282	1.07979	0.280237
ENSMUSG00000086706.9	Gm15848	4.09165	-5.42303	4.79714	-1.13047	0.258277
ENSMUSG00000026420.17	Il24	17.3309	0.219076	3.55753	0.0615809	0.950897
ENSMUSG00000026416.13	Il20	443.88	1.23534	0.657688	1.8783	0.0603399
ENSMUSG00000016524.13	Il19	28.3445	-1.40611	2.4042	-0.584856	0.558644
ENSMUSG00000016528.11	Mapkapk2	163.083	-0.0901873	0.83545	-0.107951	0.914035
ENSMUSG00000102856.2	Gm37084	1.55278	4.18463	4.82087	0.868024	0.385381
ENSMUSG00000016526.9	Dyrk3	776.654	0.138809	0.419037	0.331257	0.74045
ENSMUSG00000026427.17	Eif2d	909.39	-0.0589124	0.422359	-0.139484	0.889068
ENSMUSG00000026430.17	Rassf5	631.299	0.464743	0.508208	0.914473	0.360469
ENSMUSG00000042349.14	Ikbke	29.5114	8.43302	2.58767	3.25892	0.00111838
ENSMUSG00000102027.2	Gm28914	1.03623	3.60107	4.83878	0.744212	0.456748
ENSMUSG00000102055.2	Gm28913	74.3883	0.249289	1.1589	0.215109	0.829682
ENSMUSG00000026425.16	Srgap2	487.987	-0.015837	0.524656	-0.0301855	0.975919
ENSMUSG00000104060.2	Gm37954	5.17593	5.92154	4.7956	1.23478	0.216911
ENSMUSG00000055184.5	Fam72a	2029.85	0.913674	0.294719	3.10016	0.00193419
ENSMUSG00000095841.3	Gm8532	48.1114	0.568833	1.46702	0.387748	0.698203
ENSMUSG00000042268.11	Slc26a9	414.729	0.122459	0.561326	0.218161	0.827304
ENSMUSG00000042251.13	Pm20d1	5.44021	5.99337	4.79508	1.2499	0.211336
ENSMUSG00000013275.10	Slc41a1	291.305	0.363251	0.663513	0.547467	0.584058
ENSMUSG00000026433.14	Rab29	435.345	0.106772	0.600815	0.177712	0.858949
ENSMUSG00000100026.2	Gm29105	7.2463	6.40695	4.7925	1.33687	0.181265
ENSMUSG00000026434.13	Nucks1	1326.64	0.351686	0.404029	0.870448	0.384055
ENSMUSG00000103569.2	Gm38067	45.8367	0.344925	2.20368	0.156522	0.875622
ENSMUSG00000026435.16	Slc45a3	4024.52	0.123989	0.333577	0.371695	0.71012
ENSMUSG00000026436.16	Elk4	2609.67	0.133314	0.327995	0.406452	0.684411
ENSMUSG00000059149.18	Mfsd4a	186.427	0.10527	0.941435	0.111818	0.910967
ENSMUSG00000103966.2	Gm37120	12.9529	7.24491	4.41546	1.6408	0.100838
ENSMUSG00000026437.12	Cdk18	1.27864	-3.74165	4.82437	-0.775574	0.438
ENSMUSG00000079330.11	Lemd1	185.639	-0.0290124	0.908106	-0.0319482	0.974513
ENSMUSG00000118219.3	Gm29695	0.259058	1.60093	4.9974	0.320353	0.748701
ENSMUSG00000089808.4	Gm7241	0.680105	-0.716246	4.90238	-0.146102	0.883841
ENSMUSG00000009772.16	Nuak2	94.4772	-0.667311	1.20139	-0.55545	0.578587
ENSMUSG00000042066.17	Tmcc2	263.884	-0.653459	0.707117	-0.924116	0.355426
ENSMUSG00000090079.2	Gm15849	0.259058	1.60093	4.9974	0.320353	0.748701
ENSMUSG00000042046.16	Dstyk	550.418	0.873803	0.867408	1.00737	0.313756
ENSMUSG00000121278.1	ENSMUSG00000121278	0.938901	0.283285	4.79516	0.0590772	0.952891
ENSMUSG00000026439.15	Rbbp5	369.242	0.701087	0.573301	1.2229	0.221369
ENSMUSG00000053024.15	Cntn2	17.4376	-1.80182	2.91949	-0.617171	0.537122
ENSMUSG00000026442.15	Nfasc	21.2835	-1.83324	2.76438	-0.663164	0.507225
ENSMUSG00000026443.4	Lrrn2	16.0454	7.55382	4.11451	1.8359	0.0663727
ENSMUSG00000054387.14	Mdm4	260050	0.297357	0.219911	1.35217	0.17632
ENSMUSG00000100228.2	Gm29257	46.8898	1.30579	1.45273	0.898852	0.368732
ENSMUSG00000026447.18	Pik3c2b	1667.53	0.570976	0.326562	1.74845	0.0803869
ENSMUSG00000102425.2	Gm26616	14.7119	1.50755	2.94319	0.512217	0.608499
ENSMUSG00000046062.6	Ppp1r15b	1211.16	-1.01254	0.37882	-2.67289	0.0075201
ENSMUSG00000041757.18	Plekha6	209.214	0.065743	0.923291	0.0712051	0.943235
ENSMUSG00000101693.2	Gm19461	86.7964	0.819966	1.12416	0.729403	0.465755
ENSMUSG00000070645.6	Ren1	6.78662	0.19685	4.59506	0.0428396	0.965829
ENSMUSG00000070643.12	Sox13	2.07037	4.59965	4.81186	0.955899	0.339124
ENSMUSG00000090553.9	Snrpe	12017.9	-0.655514	0.264371	-2.47952	0.0131558
ENSMUSG00000102976.7	Zc3h11a	218.035	-1.04376	0.725009	-1.43965	0.149967
ENSMUSG00000094410.9	Zbed6	304.124	-1.00738	0.880961	-1.1435	0.25283
ENSMUSG00000120455.1	ENSMUSG00000120455	12.3896	-1.58107	2.63412	-0.600229	0.548354
ENSMUSG00000026463.18	Atp2b4	62.7912	0.0643161	1.69287	0.0379924	0.969694
ENSMUSG00000102509.2	Gm37368	35.4997	0.187083	2.48556	0.0752679	0.940002
ENSMUSG00000100830.2	Gm28441	4.82135	-3.05534	4.43491	-0.688928	0.490868
ENSMUSG00000041577.6	Prelp	815.73	0.527585	0.408794	1.29059	0.196847
ENSMUSG00000120798.1	ENSMUSG00000120798	57.1046	-9.22698	2.24011	-4.11898	3.80546e-05
ENSMUSG00000041559.8	Fmod	0.421309	-2.15869	4.90242	-0.440332	0.659697
ENSMUSG00000020423.7	Btg2	1015.59	0.756268	0.462813	1.63407	0.102244
ENSMUSG00000026450.15	Chit1	446.229	1.50733	0.609841	2.47167	0.0134482
ENSMUSG00000042429.9	Adora1	1.29529	3.923	4.82802	0.812549	0.416477
ENSMUSG00000026458.14	Ppfia4	27.1338	-3.59545	3.1133	-1.15487	0.248145
ENSMUSG00000042305.13	Tmem183a	2598.98	0.332797	0.293759	1.13289	0.25726
ENSMUSG00000050526.6	Mgat4f	0.518115	2.60106	4.89222	0.531674	0.594952
ENSMUSG00000026456.19	Cyb5r1	46.2246	0.415033	2.41965	0.171526	0.86381
ENSMUSG00000026457.15	Adipor1	696.55	-0.600127	0.531943	-1.12818	0.259244
ENSMUSG00000101061.2	Platr1	47.1263	-1.52197	1.77778	-0.856103	0.391941
ENSMUSG00000102722.2	Gm37935	14.4926	7.40697	4.25274	1.74169	0.0815624
ENSMUSG00000026455.15	Klhl12	1964.83	0.0645232	0.548649	0.117604	0.906382
ENSMUSG00000042229.10	Rabif	1727.92	0.929017	0.337117	2.75577	0.00585545
ENSMUSG00000096712.2	Gm15454	17.0265	3.1404	2.39348	1.31207	0.189498
ENSMUSG00000101955.2	Tuba5-ps	12.6881	7.21518	3.46869	2.08009	0.0375175
ENSMUSG00000046367.11	Mgat4e	5.52115	-5.85642	4.79393	-1.22163	0.221846
ENSMUSG00000042207.18	Kdm5b	4909.39	-1.65686	0.263987	-6.27631	3.46709e-10
ENSMUSG00000097435.2	Gm26783	17.1522	-7.49284	3.13858	-2.38734	0.016971
ENSMUSG00000073557.13	Ppp1r12b	183.382	0.881198	0.756814	1.16435	0.244281
ENSMUSG00000103614.2	Gm37949	3.32446	-5.12312	4.8	-1.06732	0.285828
ENSMUSG00000103976.2	Gm37677	1.55278	4.18463	4.82087	0.868024	0.385381
ENSMUSG00000101168.2	Gm28892	5.89832	-5.9533	4.79333	-1.242	0.214238
ENSMUSG00000026429.10	Ube2t	13490	0.113746	0.236572	0.480809	0.630652
ENSMUSG00000042793.14	Lgr6	52.7776	-0.280524	1.43669	-0.195258	0.845191
ENSMUSG00000097993.9	Ptprv	45.1312	-0.473003	1.63374	-0.289521	0.772183
ENSMUSG00000031506.12	Ptpn7	11.2884	2.77231	3.37496	0.821435	0.411399
ENSMUSG00000026426.11	Arl8a	63.9814	0.337529	1.25777	0.268355	0.788426
ENSMUSG00000079139.5	Gm4204	2617.37	-0.445504	0.280491	-1.5883	0.112218
ENSMUSG00000097680.2	Gm26642	0.511456	-2.41292	4.88361	-0.494085	0.621246
ENSMUSG00000003051.14	Elf3	352.25	-0.511793	0.768841	-0.665667	0.505624
ENSMUSG00000041926.16	Rnpep	565.959	0.754458	0.57885	1.30338	0.192447
ENSMUSG00000062580.10	Timm17a	11099.2	-0.816307	0.241731	-3.37693	0.000733008
ENSMUSG00000048096.8	Lmod1	47.02	-1.43495	1.47825	-0.970713	0.331691
ENSMUSG00000041889.8	Shisa4	11.3752	2.42542	3.99909	0.606493	0.544187
ENSMUSG00000041879.14	Ipo9	665.862	-0.856723	0.522754	-1.63886	0.101242
ENSMUSG00000009418.17	Nav1	168.731	-2.79643	0.783435	-3.56945	0.000357727
ENSMUSG00000104524.2	Gm37333	23.0357	-0.360037	2.2235	-0.161924	0.871366
ENSMUSG00000120094.1	ENSMUSG00000120094	7.25361	6.4084	4.79249	1.33717	0.181166
ENSMUSG00000026421.15	Csrp1	171.548	-0.414396	0.804223	-0.515275	0.606361
ENSMUSG00000041782.15	Lad1	23.2318	0.00639153	3.29803	0.00193798	0.998454
ENSMUSG00000026414.14	Tnnt2	1.53437	-4.00548	4.81777	-0.831398	0.405749
ENSMUSG00000101482.2	Gm28883	16.7802	-3.29447	2.38911	-1.37895	0.16791
ENSMUSG00000026413.13	Pkp1	1.68523	-4.14865	4.81466	-0.86167	0.388869
ENSMUSG00000026411.18	Tmem9	139.532	-0.547326	0.913872	-0.598909	0.549234
ENSMUSG00000026407.18	Cacna1s	4.63439	-5.60568	4.79567	-1.16891	0.242441
ENSMUSG00000041642.19	Kif21b	86.8972	-0.411313	1.96932	-0.208861	0.834557
ENSMUSG00000087230.11	Mroh3	286.843	0.288905	0.732158	0.394594	0.693143
ENSMUSG00000041605.17	Inava	13.7034	2.51509	3.77642	0.665999	0.505412
ENSMUSG00000103594.2	A430034D21Rik	2.07037	4.59965	4.81186	0.955899	0.339124
ENSMUSG00000097433.2	Gm26781	1.89589	-4.31817	4.81135	-0.897495	0.369455
ENSMUSG00000041570.15	Camsap2	4697.29	-0.210663	0.350036	-0.601832	0.547286
ENSMUSG00000026404.13	Ddx59	717.483	0.657608	0.42153	1.56005	0.118748
ENSMUSG00000041498.14	Kif14	3155.38	0.313061	0.331649	0.943954	0.345193
ENSMUSG00000101413.2	Gm29485	2.80469	-2.14298	4.57414	-0.468499	0.639427
ENSMUSG00000104414.2	Gm37799	3.58112	-5.23413	4.79887	-1.0907	0.275405
ENSMUSG00000120728.1	ENSMUSG00000120728	19.2608	-0.645064	2.09386	-0.308074	0.758026
ENSMUSG00000104509.3	Gm33994	141.228	0.0565852	0.886557	0.0638258	0.949109
ENSMUSG00000104366.2	4933409D19Rik	94.3108	2.19824	1.04671	2.10015	0.0357156
ENSMUSG00000097229.2	Platr23	141.263	-2.28236	0.879104	-2.59624	0.00942506
ENSMUSG00000041483.15	Zfp281	3520.82	0.752827	0.311823	2.41428	0.0157665
ENSMUSG00000097113.9	Gm19705	503.864	0.284867	0.581784	0.489643	0.624386
ENSMUSG00000097448.2	Platr22	338.073	-0.70674	0.657963	-1.07413	0.282763
ENSMUSG00002076813.1	Gm56264	0.517593	2.59974	4.89232	0.531392	0.595147
ENSMUSG00000104360.2	Mif-ps1	4.38988	1.72503	4.56719	0.377699	0.705654
ENSMUSG00000103953.2	Gm29718	41.7637	-1.36974	1.83271	-0.747383	0.454832
ENSMUSG00000026398.15	Nr5a2	1209.6	-1.20557	0.349534	-3.44908	0.000562508
ENSMUSG00000098243.5	Gm4258	136.286	0.842344	0.972546	0.866123	0.386423
ENSMUSG00000104118.2	Gm37298	1.03519	3.59969	4.83883	0.743917	0.456927
ENSMUSG00000102277.2	A130050O07Rik	7.2463	6.40695	4.7925	1.33687	0.181265
ENSMUSG00000102142.2	Gm26930	9.45461	-1.03199	3.41437	-0.302251	0.762461
ENSMUSG00000026395.17	Ptprc	1.68523	-4.14865	4.81466	-0.86167	0.388869
ENSMUSG00000026393.11	Nek7	1460.22	-0.30742	0.420712	-0.730713	0.464954
ENSMUSG00000099510.3	Gm28501	8.21552	-6.43103	4.79091	-1.34234	0.179486
ENSMUSG00000100459.7	Gm5833	2.59058	4.92299	4.80642	1.02425	0.305716
ENSMUSG00000103152.2	Gm8790	14.7514	7.4325	4.22809	1.75789	0.0787669
ENSMUSG00000019230.15	Lhx9	41.2848	3.21171	2.04474	1.57072	0.116247
ENSMUSG00000079283.3	2310009B15Rik	6.08728	0.0636156	4.11346	0.0154652	0.987661
ENSMUSG00000056268.16	Dennd1b	143.499	1.19769	1.38023	0.867746	0.385533
ENSMUSG00000104436.2	Gm37423	1.82046	-4.25681	4.81251	-0.88453	0.37641
ENSMUSG00000063681.15	Crb1	1520.66	0.637329	0.458157	1.39107	0.164204
ENSMUSG00000102661.2	Gm34816	671.606	-0.471641	0.493685	-0.955349	0.339401
ENSMUSG00000033964.13	Zbtb41	3118.36	-0.291252	0.348376	-0.836026	0.40314
ENSMUSG00000033952.15	Aspm	9146.4	0.000627338	0.244517	0.00256562	0.997953
ENSMUSG00000026368.7	F13b	60.8536	2.15228	2.65774	0.809815	0.418046
ENSMUSG00000090623.4	Cfhr3	5.08513	-5.73819	4.79471	-1.19678	0.231394
ENSMUSG00000033898.18	Cfhr2	15.2844	7.48371	4.17953	1.79056	0.0733637
ENSMUSG00000089991.3	Gm16332	7.51267	6.45902	4.79223	1.34781	0.177719
ENSMUSG00000104496.2	Gm5837	31.0489	-1.16449	1.64851	-0.706387	0.479947
ENSMUSG00000085867.2	Gm5834	11.252	-6.88338	4.65196	-1.47967	0.13896
ENSMUSG00000102905.2	Gm38266	1.55435	4.18603	4.82083	0.868322	0.385218
ENSMUSG00000103691.2	Gm38019	10.491	-4.26715	4.10278	-1.04006	0.298311
ENSMUSG00000026365.16	Cfh	80.9955	-0.783163	1.17927	-0.66411	0.50662
ENSMUSG00000052726.17	Kcnt2	14.2338	7.38097	4.27811	1.72529	0.0844755
ENSMUSG00000102368.2	4930590L20Rik	0.511456	-2.41292	4.88361	-0.494085	0.621246
ENSMUSG00000102500.2	Gm37371	1.96234	-1.47714	4.71053	-0.313583	0.753838
ENSMUSG00000101795.3	Gm5835	6.64842	-0.890251	3.14238	-0.283305	0.776943
ENSMUSG00000026361.10	Cdc73	1119.69	-0.162264	0.417619	-0.388546	0.697612
ENSMUSG00000089640.2	Gm6397	2.64832	-0.0662972	4.64618	-0.0142692	0.988615
ENSMUSG00000018196.19	Glrx2	925.031	-2.21853	0.537927	-4.12423	3.71984e-05
ENSMUSG00000018199.10	Ro60	332.093	0.142102	0.729987	0.194664	0.845656
ENSMUSG00000018189.13	Uchl5	1154.48	0.0679461	0.360732	0.188356	0.850598
ENSMUSG00000100455.2	Gm29170	52.799	1.29503	1.82403	0.709982	0.477715
ENSMUSG00000026360.10	Rgs2	5367.04	-0.0570786	0.306672	-0.186122	0.852349
ENSMUSG00000100389.2	Rbm6-ps2	2.2178	-1.71294	4.70521	-0.364051	0.71582
ENSMUSG00000100441.2	Gm7266	0.932764	-3.29093	4.83881	-0.680112	0.496433
ENSMUSG00000099964.7	Gm29514	0.72877	1.19807	4.88504	0.245254	0.80626
ENSMUSG00000090323.3	Gm5263	5.49939	-1.02339	4.15786	-0.246135	0.805578
ENSMUSG00000035131.15	Brinp3	196.107	1.23021	1.04474	1.17753	0.238986
ENSMUSG00000080078.3	Gm15583	2.12765	-1.63639	4.70686	-0.347662	0.728094
ENSMUSG00000085822.3	Gm15584	0.777173	3.18603	4.85666	0.656014	0.511815
ENSMUSG00000082588.2	Gm15443	35.6678	-1.72566	1.63037	-1.05845	0.28985
ENSMUSG00000101457.2	Gm18701	13.975	7.3545	4.30422	1.70867	0.0875118
ENSMUSG00000102314.2	Gm37630	2.32917	4.76957	4.80885	0.991831	0.32128
ENSMUSG00000102309.2	Gm38189	12.681	7.21431	4.44697	1.6223	0.104739
ENSMUSG00000101011.8	Gm29398	1.27864	-3.74165	4.82437	-0.775574	0.438
ENSMUSG00000056220.15	Pla2g4a	16.431	-7.43083	4.08374	-1.81961	0.0688181
ENSMUSG00000032487.9	Ptgs2	16.2029	-7.40998	3.16099	-2.3442	0.0190682
ENSMUSG00000101199.2	Gm9687	1.68523	-4.14865	4.81466	-0.86167	0.388869
ENSMUSG00000097754.3	Ptgs2os2	9.31667	6.76951	4.79078	1.41303	0.157647
ENSMUSG00000099875.2	Rbm3-ps	24.0472	-0.088458	1.85405	-0.0477107	0.961947
ENSMUSG00000100690.2	Gm4322	1.81288	4.40802	4.8157	0.915344	0.360011
ENSMUSG00000006010.15	Odr4	700.171	-0.0967094	0.469001	-0.206203	0.836632
ENSMUSG00000006005.19	Tpr	10403.3	-0.904723	0.247759	-3.65163	0.000260583
ENSMUSG00000006014.17	Prg4	1759.32	0.642485	0.487114	1.31896	0.187182
ENSMUSG00000101519.2	Ska2l-ps	35.2321	-0.342173	1.58071	-0.216468	0.828623
ENSMUSG00000066842.19	Hmcn1	426.706	0.663	0.548466	1.20883	0.22673
ENSMUSG00000093650.3	Gm20631	18.0111	-0.0666823	2.13567	-0.0312231	0.975092
ENSMUSG00000114212.2	Gm47985	206.79	1.60302	1.12433	1.42576	0.153939
ENSMUSG00000114943.2	Gm8947	160.606	1.5069	1.16909	1.28895	0.197415
ENSMUSG00000114694.2	Gm47995	53.794	1.51862	1.44438	1.0514	0.293076
ENSMUSG00000114582.2	3110040M04Rik	19.3255	1.20033	2.28415	0.525502	0.599235
ENSMUSG00000114591.2	Gm47996	19.2053	0.789509	2.21877	0.355832	0.721967
ENSMUSG00000100954.7	Gm10138	119.599	0.250379	1.01963	0.245559	0.806023
ENSMUSG00000023150.15	Ivns1abp	771.426	-0.766248	0.454026	-1.68767	0.091474
ENSMUSG00000052748.15	Swt1	7156.87	-0.288504	0.254753	-1.13249	0.25743
ENSMUSG00000053286.12	Trmt1l	497.031	-0.038533	0.553727	-0.0695885	0.944521
ENSMUSG00000106406.3	Mir7682	0.259058	1.60093	4.9974	0.320353	0.748701
ENSMUSG00000026484.14	Rnf2	8090.39	-0.0648411	0.228982	-0.283171	0.777046
ENSMUSG00000103238.2	Gm36527	16.4671	-4.94506	2.83077	-1.74689	0.0806557
ENSMUSG00000100981.2	Gm29072	18.252	1.95805	2.4211	0.808744	0.418662
ENSMUSG00000100551.2	Gm19503	11.846	-4.45147	3.07229	-1.44891	0.147363
ENSMUSG00000100357.2	Gm28181	58.7615	0.660303	1.311	0.503665	0.614496
ENSMUSG00000026483.14	Niban1	77.1589	-0.330835	2.00776	-0.164778	0.869119
ENSMUSG00000043019.13	Edem3	265.219	-0.743694	0.675197	-1.10145	0.270702
ENSMUSG00000032666.17	1700025G04Rik	301.16	-0.2671	0.890669	-0.299887	0.764263
ENSMUSG00000120556.1	ENSMUSG00000120556	21.5018	7.97613	3.75998	2.12132	0.0338947
ENSMUSG00000014980.15	Tsen15	147.505	0.789952	1.10466	0.715106	0.474543
ENSMUSG00000032649.15	Colgalt2	109.664	-1.56401	2.44442	-0.63983	0.522283
ENSMUSG00000026482.14	Rgl1	539.083	0.398263	0.517972	0.768889	0.441959
ENSMUSG00000086145.2	Gm15479	52.3585	-0.374456	2.13493	-0.175395	0.860769
ENSMUSG00000080950.2	Gm7278	5.85767	2.93205	3.52876	0.830901	0.40603
ENSMUSG00000055547.5	Apobec4	101.634	-0.569013	1.00855	-0.564191	0.572624
ENSMUSG00000008475.14	Arpc5	616.481	-0.465476	0.443988	-1.0484	0.294455
ENSMUSG00000026480.13	Ncf2	126.952	-1.72165	1.20251	-1.43172	0.152225
ENSMUSG00000042772.16	Smg7	1103.07	0.534889	0.447487	1.19532	0.231963
ENSMUSG00000100394.2	Gm28791	21.9666	-0.51139	2.63042	-0.194414	0.845852
ENSMUSG00000103840.2	1700040K01Rik	9.6901	-6.66906	4.78997	-1.3923	0.163833
ENSMUSG00000100702.2	Gm8976	6.21738	6.18601	4.79379	1.29042	0.196904
ENSMUSG00000042751.15	Nmnat2	455.393	0.201994	0.534345	0.378021	0.705415
ENSMUSG00000099969.2	Gm28960	39.2322	1.31099	1.4823	0.88443	0.376464
ENSMUSG00000026479.14	Lamc2	172.465	0.979666	1.75154	0.559318	0.575945
ENSMUSG00000026478.15	Lamc1	1198.42	0.213528	0.358024	0.596406	0.550904
ENSMUSG00000103818.2	Gm38009	13.8093	-7.17889	4.3394	-1.65435	0.0980562
ENSMUSG00000073538.12	E330020D12Rik	213.902	1.24674	0.782427	1.59343	0.111063
ENSMUSG00000042708.13	Shcbp1l	615.815	0.847232	0.565785	1.49744	0.134278
ENSMUSG00000103543.2	Gm37669	13.2119	7.27348	4.386	1.65834	0.0972488
ENSMUSG00000042699.12	Dhx9	909.846	-1.16637	0.415849	-2.80479	0.00503501
ENSMUSG00000042684.9	Npl	1892.81	-2.55058	0.425212	-5.99837	1.99308e-09
ENSMUSG00000099858.2	Gm6652	10.0795	-0.0702943	2.6589	-0.0264374	0.978908
ENSMUSG00000102404.2	5530400K19Rik	55.0087	-0.25173	2.30394	-0.109261	0.912996
ENSMUSG00000100334.2	C230024C17Rik	4.84505	-5.66975	4.79519	-1.18238	0.237054
ENSMUSG00000026475.8	Rgs16	5.43551	5.99213	4.79509	1.24964	0.211431
ENSMUSG00000066800.12	Rnasel	12.1492	-4.4897	3.34853	-1.3408	0.179986
ENSMUSG00000042641.20	Rgsl1	61.5574	0.518715	2.09798	0.247245	0.804719
ENSMUSG00000045968.8	Teddm2	85.2685	4.2597	1.19218	3.57304	0.000352859
ENSMUSG00000043282.4	Teddm1b	16.291	0.0528625	2.37471	0.0222606	0.98224
ENSMUSG00000026473.17	Glul	15583.3	-0.745596	0.321315	-2.32045	0.0203166
ENSMUSG00000100014.2	Gm29290	1046.25	1.25959	0.485527	2.59427	0.00947928
ENSMUSG00000101903.2	Gm29291	0.258796	1.60022	4.99745	0.320207	0.748812
ENSMUSG00000100627.8	A830008E24Rik	5737.14	0.695812	0.286007	2.43285	0.0149806
ENSMUSG00000099933.2	4930452N14Rik	1.68523	-4.14865	4.81466	-0.86167	0.388869
ENSMUSG00000100221.7	4930532M18Rik	1.68523	-4.14865	4.81466	-0.86167	0.388869
ENSMUSG00000004110.18	Cacna1e	43.3978	2.40577	2.26905	1.06025	0.289029
ENSMUSG00000056708.6	Ier5	69.4386	-9.51026	2.1748	-4.37293	1.22589e-05
ENSMUSG00000026470.15	Stx6	465.11	1.26307	0.557224	2.26672	0.0234073
ENSMUSG00000033722.10	BC034090	16.3704	4.19162	3.53525	1.18566	0.235755
ENSMUSG00000026469.15	Xpr1	1765.98	-0.159626	0.514196	-0.310437	0.756228
ENSMUSG00000073535.7	Gm5532	61.6503	-0.221798	1.47458	-0.150414	0.880438
ENSMUSG00000033701.14	Acbd6	665.375	0.0638049	0.496611	0.128481	0.897769
ENSMUSG00000026468.15	Lhx4	3.37047	-5.14678	4.79975	-1.0723	0.283584
ENSMUSG00000033684.15	Qsox1	69.1739	1.57105	1.32152	1.18882	0.23451
ENSMUSG00000102558.2	Gm37571	9.58513	6.81049	4.79061	1.42163	0.155133
ENSMUSG00000033671.19	Cep350	671.064	0.622777	0.576388	1.08048	0.279928
ENSMUSG00000102833.2	Gm9694	10.8518	0.422186	4.07573	0.103585	0.917498
ENSMUSG00000026466.17	Tor1aip1	1582.14	-1.04459	0.481272	-2.17048	0.0299703
ENSMUSG00000102964.2	9430034N14Rik	0.511456	-2.41292	4.88361	-0.494085	0.621246
ENSMUSG00000050565.17	Tor1aip2	5064.84	-0.70126	0.312535	-2.24378	0.0248466
ENSMUSG00000060985.16	Tdrd5	147.808	0.473998	0.868205	0.545951	0.5851
ENSMUSG00000103705.2	4930518J20Rik	2.52755	0.0723791	4.65008	0.0155651	0.987581
ENSMUSG00000026602.10	Nphs2	0.517593	2.59974	4.89232	0.531392	0.595147
ENSMUSG00000026601.16	Axdnd1	448.507	0.297494	0.571471	0.520576	0.602662
ENSMUSG00000078193.3	Gm2000	789.207	-1.2142	0.448709	-2.70598	0.0068103
ENSMUSG00000026600.13	Soat1	797.278	0.633294	0.429391	1.47486	0.140249
ENSMUSG00000103199.2	Gm37648	471.641	0.17729	0.788747	0.224774	0.822155
ENSMUSG00000101523.3	Csnk2a1-ps3	1474.02	0.0522974	0.324233	0.161296	0.871861
ENSMUSG00000026596.14	Abl2	6497.27	-0.0975025	0.30917	-0.315369	0.752482
ENSMUSG00000060519.12	Tor3a	278.885	-1.24847	0.634862	-1.96652	0.0492387
ENSMUSG00000033557.18	Fam20b	677.179	-0.539656	0.47824	-1.12842	0.259142
ENSMUSG00000046057.5	Gm15428	1.96899	0.152374	4.67471	0.0325955	0.973997
ENSMUSG00000026594.15	Ralgps2	8120.18	0.21023	0.224737	0.935448	0.349557
ENSMUSG00000101964.2	Gm28693	2.22753	0.473741	4.66359	0.101583	0.919088
ENSMUSG00000033544.7	Angptl1	107.729	1.29887	1.21903	1.0655	0.28665
ENSMUSG00000103303.2	Gm37802	20.7414	-1.3116	2.10507	-0.623067	0.533241
ENSMUSG00000101905.2	4930439D14Rik	4.75397	-5.64065	4.7954	-1.17626	0.23949
ENSMUSG00000101768.2	Gm28694	68.064	9.63863	2.52349	3.81956	0.000133688
ENSMUSG00000026592.14	Tex35	256.076	1.05585	0.866579	1.21842	0.223066
ENSMUSG00000109913.2	Gm30694	8.3937	2.32233	3.68318	0.630523	0.528352
ENSMUSG00000070565.12	Rasal2	555.812	0.330991	0.499052	0.66324	0.507177
ENSMUSG00000103808.2	Gm37060	16.7134	-7.4543	3.19149	-2.33568	0.019508
ENSMUSG00000049881.15	2810025M15Rik	807.805	-0.372539	0.547464	-0.680482	0.4962
ENSMUSG00000033488.12	Cryzl2	314.651	-0.535505	0.8163	-0.656015	0.511815
ENSMUSG00000087093.3	Gm15486	418.576	0.484521	0.588915	0.822735	0.410659
ENSMUSG00000026589.15	Sec16b	182.588	-0.526641	0.912459	-0.577167	0.563826
ENSMUSG00000004031.14	Brinp2	9.83923	6.8483	3.83178	1.78724	0.0738988
ENSMUSG00000026587.16	Astn1	43.5866	-6.37767	2.09383	-3.04593	0.00231959
ENSMUSG00000103762.2	Gm37861	10.3568	-0.582173	2.7571	-0.211154	0.832767
ENSMUSG00000073530.12	Pappa2	23.1954	5.72921	3.2272	1.77529	0.0758504
ENSMUSG00000047661.10	1600012P17Rik	6.10804	-6.00243	4.65424	-1.28967	0.197166
ENSMUSG00000104014.2	4930562F17Rik	508.261	-1.08137	0.552441	-1.95744	0.0502958
ENSMUSG00000061992.3	Gm4953	0.518115	2.60106	4.89222	0.531674	0.594952
ENSMUSG00000040782.13	Cop1	10221.3	-0.146018	0.239434	-0.609847	0.541963
ENSMUSG00000015829.14	Tnr	10.7434	-6.81788	4.70771	-1.44824	0.14755
ENSMUSG00000090394.9	4930523C07Rik	5.0557	-5.7311	4.79476	-1.19528	0.231976
ENSMUSG00000026725.18	Tnn	54.7312	1.12889	1.53079	0.737454	0.460846
ENSMUSG00000058267.14	Mrps14	9585.82	0.285627	0.220633	1.29458	0.195464
ENSMUSG00000014226.11	Cacybp	3092.71	0.259643	0.360917	0.719399	0.471895
ENSMUSG00000103006.2	4933417C20Rik	94.989	0.196071	1.95065	0.100516	0.919935
ENSMUSG00000026721.17	Rabgap1l	2829.75	-0.0103095	0.281987	-0.0365603	0.970836
ENSMUSG00000103522.2	9430087J23Rik	3.10869	5.18602	4.80282	1.07979	0.280237
ENSMUSG00000102172.2	Gm37873	1.29477	3.92244	4.82803	0.812431	0.416545
ENSMUSG00000104053.2	Gm38126	5.69927	6.06048	4.79461	1.26402	0.206223
ENSMUSG00000077648.3	Gm24988	0.980906	-1.47632	4.85456	-0.304109	0.761045
ENSMUSG00000057499.4	Gm6177	1.03519	3.59969	4.83883	0.743917	0.456927
ENSMUSG00000040423.12	Rc3h1	1888.76	-0.218473	0.387543	-0.563739	0.572932
ENSMUSG00000103343.2	Gm37052	0.511456	-2.41292	4.88361	-0.494085	0.621246
ENSMUSG00000026715.13	Serpinc1	2170.84	0.405983	0.353173	1.14953	0.250338
ENSMUSG00000103222.2	Gm37729	43.0104	-0.313918	1.59251	-0.197122	0.843732
ENSMUSG00000103680.2	Gm37072	0.932764	-3.29093	4.83881	-0.680112	0.496433
ENSMUSG00000043467.20	Zbtb37	1651.53	-0.542029	0.417409	-1.29856	0.194097
ENSMUSG00000104016.2	Gm37362	44.1536	6.0803	2.73273	2.22499	0.0260819
ENSMUSG00000053332.15	Gas5	3039.07	-0.0718634	0.348618	-0.206138	0.836683
ENSMUSG00000026709.11	Dars2	162.777	-0.26199	0.931591	-0.281228	0.778535
ENSMUSG00000026708.17	Cenpl	864.753	-1.70989	0.4836	-3.53575	0.000406615
ENSMUSG00000026705.17	Klhl20	93.3588	0.38092	1.09792	0.346946	0.728632
ENSMUSG00000044835.16	Ankrd45	32.1109	0.660237	2.42179	0.272624	0.785142
ENSMUSG00000049160.16	Tex50	10.87	6.99203	3.89038	1.79726	0.0722941
ENSMUSG00000121369.1	ENSMUSG00000121369	13.9187	0.673117	3.19862	0.21044	0.833324
ENSMUSG00000026701.16	Prdx6	3664.07	-0.278883	0.333205	-0.836972	0.402608
ENSMUSG00000026700.5	Tnfsf4	28.017	-8.20066	3.4915	-2.34875	0.0188364
ENSMUSG00000040323.14	Gm15429	3.0047	1.15209	4.40849	0.261334	0.793835
ENSMUSG00000102399.2	Gm5049	568.111	0.763561	0.531318	1.43711	0.150688
ENSMUSG00000040297.13	Suco	3408.38	-0.431515	0.318443	-1.35508	0.175393
ENSMUSG00000102254.2	Gm7496	22.5939	-1.56734	2.55999	-0.612243	0.540377
ENSMUSG00000120750.1	ENSMUSG00000120750	4.40398	5.68852	4.79751	1.18572	0.235731
ENSMUSG00000103158.6	Gm31925	1186.02	0.498367	0.35509	1.40349	0.16047
ENSMUSG00000086277.3	4930558K02Rik	16.048	7.55411	3.25651	2.3197	0.0203572
ENSMUSG00000026698.9	Pigc	1783.41	1.00549	0.325825	3.08597	0.00202891
ENSMUSG00000040265.17	Dnm3	545.383	0.586241	0.623454	0.940311	0.347058
ENSMUSG00000090260.2	2810442N19Rik	3.10556	5.18459	4.80283	1.07949	0.280371
ENSMUSG00000102994.2	Gm37767	0.255728	-1.38667	4.98119	-0.278381	0.78072
ENSMUSG00000026694.20	Eef1aknmt	76.4804	1.75842	1.4936	1.17731	0.239073
ENSMUSG00000026696.16	Vamp4	1628.81	0.257185	0.345126	0.745193	0.456155
ENSMUSG00000091743.3	Gm5705	86.8846	2.18734	1.43412	1.52522	0.127205
ENSMUSG00000026697.11	Myoc	60.3599	-0.775179	2.71324	-0.285703	0.775106
ENSMUSG00000091060.3	Myocos	3764.61	0.952792	0.264119	3.60744	0.000309235
ENSMUSG00000040225.16	Prrc2c	7710.32	0.255589	0.25119	1.01751	0.308911
ENSMUSG00000026692.13	Fmo4	232.945	0.0337503	0.699836	0.048226	0.961536
ENSMUSG00000040181.15	Fmo1	13.2114	7.27347	3.6541	1.9905	0.0465364
ENSMUSG00000040170.14	Fmo2	4.90484	-5.68661	4.79507	-1.18593	0.235651
ENSMUSG00000095576.6	Fmo6	157.764	1.53637	1.38422	1.10992	0.267033
ENSMUSG00000026691.11	Fmo3	131.887	-0.12069	1.23723	-0.0975487	0.922291
ENSMUSG00000026586.17	Prrx1	36.8706	0.867016	1.73198	0.500593	0.616657
ENSMUSG00000092188.2	Gm20471	2.59058	4.92299	4.80642	1.02425	0.305716
ENSMUSG00000040124.6	Gorab	98.9477	-0.504915	1.01136	-0.499243	0.617608
ENSMUSG00000102117.2	Rpsa-ps1	35.5604	2.69907	1.62738	1.65853	0.0972097
ENSMUSG00000026585.14	Kifap3	175.772	1.55059	0.873813	1.77451	0.0759795
ENSMUSG00000026584.15	Scyl3	71.3004	4.18085	1.23199	3.39357	0.000689887
ENSMUSG00000041406.15	BC055324	128.641	0.321743	0.888038	0.362307	0.717122
ENSMUSG00000041396.14	Mettl18	361.03	0.526768	0.781291	0.674228	0.500166
ENSMUSG00000120445.1	ENSMUSG00000120445	37.322	-2.18428	1.67764	-1.302	0.192916
ENSMUSG00000026581.15	Sell	20.0354	0.398954	3.42236	0.116573	0.907199
ENSMUSG00000026580.17	Selp	1062.92	0.181952	0.424015	0.429117	0.667838
ENSMUSG00000090081.2	Gm16587	5.88481	-4.44044	4.79372	-0.926304	0.354288
ENSMUSG00000040918.13	Slc19a2	129.965	1.25912	1.17895	1.06801	0.285518
ENSMUSG00000026578.7	Ccdc181	968.558	0.778804	0.40108	1.94177	0.0521649
ENSMUSG00000026577.14	Blzf1	537.256	-0.178928	0.527246	-0.339364	0.734336
ENSMUSG00000026575.16	Nme7	4977.49	-0.438093	0.344179	-1.27286	0.203066
ENSMUSG00000103493.2	Gm37411	15.3778	-7.33526	4.17201	-1.75821	0.0787125
ENSMUSG00000026576.13	Atp1b1	454.8	-0.09661	0.561987	-0.171908	0.86351
ENSMUSG00000104011.3	Gm32391	7.76964	6.50758	4.2415	1.53426	0.124965
ENSMUSG00000103383.3	Gm37754	1.55278	4.18463	4.82087	0.868024	0.385381
ENSMUSG00000026574.6	Dpt	0.776389	3.18467	4.85672	0.655724	0.512002
ENSMUSG00000103659.2	Gm32569	0.210654	-1.24523	4.99046	-0.249523	0.802956
ENSMUSG00000120413.1	ENSMUSG00000120413	12.803	-7.07029	3.45512	-2.04632	0.0407245
ENSMUSG00000104117.6	Gm20743	1.81157	4.40701	4.81572	0.91513	0.360123
ENSMUSG00000026573.8	Xcl1	10.0931	6.88499	4.79031	1.43727	0.150641
ENSMUSG00000102408.2	4930568G15Rik	15.0102	7.4576	4.20412	1.77388	0.0760836
ENSMUSG00000026572.12	Tbx19	816.299	0.0537179	0.514901	0.104327	0.91691
ENSMUSG00000089967.2	Gm16550	7.00376	-0.326935	3.06393	-0.106705	0.915023
ENSMUSG00000040848.12	Sft2d2	91.2911	0.272946	1.22988	0.22193	0.824369
ENSMUSG00000040843.11	Tiprl	6060.27	-1.33463	0.336705	-3.9638	7.37653e-05
ENSMUSG00000102302.2	Gm38190	98.1052	-0.341607	1.75903	-0.194202	0.846018
ENSMUSG00000040836.16	Gpr161	629.129	-0.168444	0.534012	-0.31543	0.752435
ENSMUSG00000026571.13	Dcaf6	395.833	-0.39984	0.574124	-0.696435	0.486156
ENSMUSG00000102401.2	Gm37864	7.77173	6.50793	4.79198	1.35809	0.174436
ENSMUSG00000026568.7	Mpc2	7999.45	-0.0804307	0.256695	-0.313332	0.754029
ENSMUSG00000103763.2	Gm37860	21.9977	8.00903	3.73485	2.14441	0.0320003
ENSMUSG00000026567.17	Adcy10	24.3924	3.39561	1.90464	1.78281	0.0746171
ENSMUSG00000026566.16	Mpzl1	1918.27	0.891903	0.306354	2.91134	0.00359879
ENSMUSG00000040723.15	Rcsd1	49.8947	2.83925	2.00087	1.41901	0.155897
ENSMUSG00000040713.13	Creg1	200.781	0.279011	0.77339	0.360764	0.718276
ENSMUSG00000118799.1	Gm23402	53.551	2.5082	1.41157	1.77689	0.0755864
ENSMUSG00000026565.19	Pou2f1	1392.38	0.150438	0.348773	0.431335	0.666225
ENSMUSG00000097196.3	Gm26665	11.291	-2.38837	3.99546	-0.59777	0.549994
ENSMUSG00000102890.2	Gm7626	8.98683	-0.228439	3.55359	-0.064284	0.948744
ENSMUSG00000120395.1	ENSMUSG00000120395	2.07037	4.59965	4.81186	0.955899	0.339124
ENSMUSG00000000544.15	Gpa33	33.0489	1.85773	2.31137	0.803733	0.421551
ENSMUSG00000040629.9	Mael	4078.26	0.491569	0.254092	1.93461	0.0530382
ENSMUSG00000103400.3	Gm15853	2.06423	1.61395	4.70271	0.343195	0.731452
ENSMUSG00000026563.14	Tada1	295.829	1.053	0.629266	1.67338	0.0942535
ENSMUSG00000040596.16	Pogk	65.9313	2.98527	1.86354	1.60194	0.10917
ENSMUSG00000084093.2	Gm16418	26.5121	-0.181175	1.78622	-0.101429	0.91921
ENSMUSG00000104194.2	Gm33354	27.8439	-0.0407147	3.1582	-0.0128917	0.989714
ENSMUSG00000086056.2	Gm4846	44.7491	-0.28236	1.40402	-0.201108	0.840614
ENSMUSG00002076371.1	Gm56149	57.6184	0.0976886	1.36811	0.0714039	0.943076
ENSMUSG00000051081.8	Gm4847	276.237	-0.405541	0.733219	-0.553097	0.580197
ENSMUSG00000086925.2	Gm6286	3.22574	-2.38785	4.69391	-0.508712	0.610954
ENSMUSG00000102548.2	Gm16701	1.05327	-3.47274	4.83244	-0.71863	0.472369
ENSMUSG00000060568.15	Fam78b	0.210654	-1.24523	4.99046	-0.249523	0.802956
ENSMUSG00000026558.14	Uck2	4991.34	-0.114083	0.251155	-0.454234	0.64966
ENSMUSG00000102909.2	Gm2453	0.258796	1.60022	4.99745	0.320207	0.748812
ENSMUSG00000121275.1	ENSMUSG00000121275	16.7602	-0.0312481	2.86694	-0.0108994	0.991304
ENSMUSG00000052428.11	Tmco1	2955.76	-0.296017	0.361765	-0.818256	0.413211
ENSMUSG00002075501.1	Gm56171	2.30769	-1.78647	4.70376	-0.379796	0.704097
ENSMUSG00000026687.15	Aldh9a1	3458.47	-0.320612	0.326215	-0.982823	0.325695
ENSMUSG00000026688.6	Mgst3	5770.45	0.183317	0.278353	0.658578	0.510167
ENSMUSG00000040485.6	Lrrc52	15.5372	7.50744	3.21368	2.33609	0.0194867
ENSMUSG00000015843.11	Rxrg	29.6296	0.762147	3.1251	0.243879	0.807324
ENSMUSG00000026686.15	Lmx1a	4.09165	-5.42303	4.79714	-1.13047	0.258277
ENSMUSG00000052534.16	Pbx1	2.58796	4.92157	4.80645	1.02395	0.305858
ENSMUSG00000058622.2	Gm5265	1.24329	0.737431	4.74834	0.155303	0.876583
ENSMUSG00000026683.15	Nuf2	18905.6	0.433349	0.266847	1.62396	0.104385
ENSMUSG00000026678.11	Rgs5	0.518115	2.60106	4.89222	0.531674	0.594952
ENSMUSG00000038530.12	Rgs4	28.2572	1.13191	3.13571	0.360973	0.71812
ENSMUSG00000026675.13	Hsd17b7	840.554	0.375593	0.420987	0.892172	0.372301
ENSMUSG00000097503.4	3110045C21Rik	251.609	1.76553	1.09064	1.6188	0.105491
ENSMUSG00000026674.10	Ddr2	1458.57	-0.626927	0.389145	-1.61104	0.107171
ENSMUSG00000026670.16	Uap1	3241	-0.746625	0.320621	-2.32869	0.0198757
ENSMUSG00000104266.2	Gm37748	3.83899	-3.78773	4.79887	-0.789298	0.429938
ENSMUSG00000103908.2	Gm37502	16.2643	1.96373	3.60819	0.544243	0.586274
ENSMUSG00000026667.15	Uhmk1	8589.21	-0.728019	0.26918	-2.70458	0.00683908
ENSMUSG00000044306.5	4930500M09Rik	13.7301	7.32898	4.32974	1.6927	0.0905117
ENSMUSG00000073494.6	Sh2d1b2	278.065	0.6214	0.662533	0.937915	0.348288
ENSMUSG00000102418.2	Sh2d1b1	16.0457	-0.0926838	2.34954	-0.0394476	0.968534
ENSMUSG00000102752.2	Gm7694	266.412	-0.58856	1.10067	-0.534727	0.592839
ENSMUSG00000038473.15	Nos1ap	195.796	-0.773559	0.7965	-0.971197	0.33145
ENSMUSG00000102193.2	Gm7299	0.210654	-1.24523	4.99046	-0.249523	0.802956
ENSMUSG00000026663.7	Atf6	218.349	-0.119557	0.929515	-0.128623	0.897656
ENSMUSG00000053925.6	Gm9929	16.9622	1.6856	2.16496	0.778583	0.436226
ENSMUSG00000026659.14	Dusp12	1787.32	0.540184	0.30635	1.76329	0.0778517
ENSMUSG00000096968.2	Gm26620	6.45794	0.834781	4.5991	0.181509	0.855968
ENSMUSG00000070524.2	Fcrlb	2.33152	4.77099	4.80883	0.992132	0.321133
ENSMUSG00000089838.2	Gm2962	14.7273	-0.55838	2.26618	-0.246397	0.805375
ENSMUSG00000026656.16	Fcgr2b	125.801	0.882191	0.906481	0.973204	0.330452
ENSMUSG00000104340.3	Gm10522	35.3442	-0.744821	1.91497	-0.388947	0.697316
ENSMUSG00000059089.5	Fcgr4	27.7318	-1.10258	3.16768	-0.348073	0.727785
ENSMUSG00000059498.14	Fcgr3	2805.2	0.189937	0.423735	0.448245	0.653977
ENSMUSG00000118979.1	Mir6546	1.55278	4.18463	4.82087	0.868024	0.385381
ENSMUSG00000026649.15	Cfap126	266.324	-1.76336	0.721129	-2.44527	0.0144742
ENSMUSG00000058076.13	Sdhc	1622.07	0.555415	0.325904	1.70423	0.0883384
ENSMUSG00000038370.7	Pcp4l1	70.0022	0.403607	1.99437	0.202373	0.839625
ENSMUSG00000005681.13	Apoa2	9.05787	6.72887	4.79095	1.4045	0.160171
ENSMUSG00000058715.12	Fcer1g	5.92838	-1.84185	4.61884	-0.398769	0.690063
ENSMUSG00000013593.13	Ndufs2	1311.72	-0.738867	0.362978	-2.03557	0.0417937
ENSMUSG00000006403.14	Adamts4	28.9077	-0.620788	1.7427	-0.356223	0.721673
ENSMUSG00000052423.16	B4galt3	179.173	-0.822733	0.904085	-0.910017	0.362814
ENSMUSG00000062729.13	Ppox	8.5489	6.64543	4.79132	1.38697	0.16545
ENSMUSG00000119941.1	ENSMUSG00000119941	19.1671	7.81035	3.0597	2.55265	0.0106907
ENSMUSG00000053483.16	Usp21	507.423	0.631912	0.484666	1.30381	0.192299
ENSMUSG00000062963.11	Ufc1	592.224	-1.33327	0.578078	-2.30638	0.0210897
ENSMUSG00000079137.4	Rpl27-ps1	0.421309	-2.15869	4.90242	-0.440332	0.659697
ENSMUSG00000087747.3	Gm25151	1.03623	3.60107	4.83878	0.744212	0.456748
ENSMUSG00000103983.2	Gm20045	25.1074	8.19985	2.79414	2.93466	0.00333915
ENSMUSG00000013973.13	Dedd	88.8434	0.986556	1.04027	0.948369	0.342941
ENSMUSG00000013997.11	Nit1	155.383	-1.52213	0.870364	-1.74884	0.0803183
ENSMUSG00000006412.11	Pfdn2	2413.51	-0.444924	0.343881	-1.29383	0.195725
ENSMUSG00000102929.2	Gm37154	0.518115	2.60106	4.89222	0.531674	0.594952
ENSMUSG00000048865.17	Arhgap30	12.6753	-4.55336	3.06803	-1.48413	0.137774
ENSMUSG00000026641.14	Usf1	122.139	-0.841772	0.961403	-0.875567	0.381266
ENSMUSG00000103711.2	Tstd1	2.73851	-4.84766	4.8032	-1.00926	0.312852
ENSMUSG00000120584.1	Gm26641	113.626	-0.931178	0.954842	-0.975216	0.329453
ENSMUSG00000038235.5	F11r	422.302	-0.9743	0.654578	-1.48844	0.136635
ENSMUSG00000091993.3	B930036N10Rik	182.929	-0.320779	0.930874	-0.344599	0.730396
ENSMUSG00000060244.3	Alyref2	51.459	-0.570055	1.43008	-0.398617	0.690175
ENSMUSG00000038218.4	Gm9765	22.2826	2.01791	2.10419	0.958995	0.337561
ENSMUSG00000038209.13	Itln1	239.823	-0.833097	0.677801	-1.22912	0.219027
ENSMUSG00000103980.2	Gm37450	1.51965	-3.99846	4.81793	-0.829912	0.406589
ENSMUSG00000038179.14	Slamf7	88.1638	-1.52018	1.13178	-1.34318	0.179214
ENSMUSG00000103219.2	Gm37787	4.97934	-5.7069	4.79493	-1.1902	0.23397
ENSMUSG00000103083.2	A630035G10Rik	67.1727	0.342945	2.04949	0.167332	0.867109
ENSMUSG00000103137.2	Gm37981	3.40603	-2.47933	4.69273	-0.528334	0.597268
ENSMUSG00000015355.14	Cd48	68.0927	0.638013	1.31384	0.485609	0.627245
ENSMUSG00000103883.2	Gm37010	289.723	-1.05785	0.793452	-1.33322	0.18246
ENSMUSG00000059058.8	Tma7-ps	1708.6	-0.107039	0.363703	-0.294303	0.768527
ENSMUSG00000015316.12	Slamf1	1261.51	0.891169	0.512152	1.74005	0.0818504
ENSMUSG00000038147.15	Cd84	221.358	-0.604652	1.36852	-0.441831	0.658612
ENSMUSG00000073492.3	Gm10521	0.518115	2.60106	4.89222	0.531674	0.594952
ENSMUSG00000104413.3	Gm37065	29.6219	0.986901	1.73546	0.568669	0.56958
ENSMUSG00000015314.11	Slamf6	1.26393	-3.73483	4.82455	-0.774129	0.438855
ENSMUSG00000003458.13	Ncstn	778.424	0.552269	0.500689	1.10302	0.270019
ENSMUSG00000026553.18	Copa	1095.44	-0.705681	0.377186	-1.87091	0.0613577
ENSMUSG00000003464.14	Pex19	446.599	-0.459859	0.528259	-0.870518	0.384018
ENSMUSG00000089803.4	Gm10171	85.4265	0.122551	1.05831	0.115799	0.907812
ENSMUSG00000026554.16	Dcaf8	1425.26	0.0746198	0.436214	0.171062	0.864175
ENSMUSG00000038034.16	Igsf8	33.2213	0.356776	2.3849	0.149598	0.881082
ENSMUSG00000038026.13	Kcnj9	0.777173	3.18603	4.85666	0.656014	0.511815
ENSMUSG00000102413.2	Gm36937	1.03623	3.60107	4.83878	0.744212	0.456748
ENSMUSG00000120194.1	ENSMUSG00000120194	107.477	1.07005	1.15888	0.923348	0.355826
ENSMUSG00000044708.6	Kcnj10	154.832	0.282404	0.99036	0.285153	0.775527
ENSMUSG00000121223.1	ENSMUSG00000121223	6.2499	0.971888	3.97061	0.24477	0.806634
ENSMUSG00000050229.4	Pigm	483.688	-0.556113	0.637957	-0.871708	0.383368
ENSMUSG00000102278.2	Gm37145	3.43026	-5.17044	4.7995	-1.07729	0.281352
ENSMUSG00000103357.2	Gm7804	18.0176	0.266487	3.53703	0.0753419	0.939943
ENSMUSG00000026548.5	Slamf9	85.4403	2.59474	1.27819	2.03001	0.0423551
ENSMUSG00000026547.16	Tagln2	68.4068	2.3891	2.59667	0.920063	0.35754
ENSMUSG00000026546.17	Cfap45	329.395	-0.113875	0.572161	-0.199026	0.842243
ENSMUSG00000085184.11	4933439K11Rik	0.511456	-2.41292	4.88361	-0.494085	0.621246
ENSMUSG00000053318.8	Slamf8	20.9697	-7.78165	3.80723	-2.04391	0.0409622
ENSMUSG00000070504.10	Fcrl6	2.07246	4.60107	4.81183	0.956199	0.338972
ENSMUSG00000026544.7	Dusp23	101.497	-0.752313	1.00816	-0.746224	0.455532
ENSMUSG00000060128.6	Gm2710	4.57981	-2.97265	4.43952	-0.669588	0.503121
ENSMUSG00000037942.6	Crp	7.25361	6.4084	4.79249	1.33717	0.181166
ENSMUSG00000026542.7	Apcs	13.975	7.3545	4.30422	1.70867	0.0875118
ENSMUSG00000005338.15	Cadm3	15.0253	7.45905	4.20283	1.77477	0.0759365
ENSMUSG00000037860.16	Aim2	59.7091	-0.310279	1.31906	-0.235228	0.814032
ENSMUSG00000037849.9	Ifi206	3.52432	2.06957	4.19979	0.49278	0.622168
ENSMUSG00000073491.12	Ifi213	80.834	-0.316261	1.19314	-0.265067	0.790958
ENSMUSG00000043263.14	Ifi209	1.47458	-3.95653	4.81891	-0.821043	0.411622
ENSMUSG00000066677.13	Ifi208	30.6006	0.438923	1.75365	0.250291	0.802362
ENSMUSG00000046486.5	Olfr231	18.1157	7.72891	3.95915	1.95217	0.0509185
ENSMUSG00000026532.8	Spta1	50.3697	-0.276421	1.48417	-0.186247	0.852251
ENSMUSG00000051509.7	Olfr414	0.518115	2.60106	4.89222	0.531674	0.594952
ENSMUSG00000028354.14	Fmn2	8929.31	0.330255	0.265288	1.24489	0.213172
ENSMUSG00000026527.14	Rgs7	153.449	1.36328	1.12973	1.20673	0.227536
ENSMUSG00000103079.2	Gm36307	1276.06	-0.176842	0.467705	-0.378106	0.705352
ENSMUSG00000026526.15	Fh1	818.478	-0.187503	0.454661	-0.412402	0.680045
ENSMUSG00000026525.10	Opn3	194.517	-0.212372	0.772826	-0.274799	0.783471
ENSMUSG00000078185.4	Chml	534.473	0.272157	0.539229	0.504716	0.613758
ENSMUSG00000026523.15	Wdr64	11.56	4.69786	3.26238	1.44001	0.149865
ENSMUSG00000039748.12	Exo1	2774.12	0.576229	0.280388	2.05511	0.0398683
ENSMUSG00000104158.3	Becn2	850.409	-2.58236	0.459142	-5.62431	1.86249e-08
ENSMUSG00000103540.2	Gm37668	0.255728	-1.38667	4.98119	-0.278381	0.78072
ENSMUSG00000055214.16	Pld5	84.4975	0.296478	1.47483	0.201025	0.840679
ENSMUSG00000078184.2	Rbm8a2	1330.28	-0.0403349	0.336001	-0.120044	0.904448
ENSMUSG00000104021.2	Gm36536	201.945	0.600344	0.715533	0.839017	0.40146
ENSMUSG00000057335.12	Cep170	3732.46	0.477622	0.257823	1.85252	0.0639514
ENSMUSG00000103435.2	Gm36992	397.954	0.830778	0.582937	1.42516	0.154112
ENSMUSG00000026504.18	Sdccag8	81.0346	-1.6403	1.12061	-1.46375	0.143261
ENSMUSG00000121135.1	Hmga2-ps1	185.472	0.984954	0.79674	1.23623	0.216373
ENSMUSG00000103251.2	Gm37519	5.89832	-5.9533	4.79333	-1.242	0.214238
ENSMUSG00000019699.17	Akt3	1727.99	0.190164	0.477978	0.397851	0.69074
ENSMUSG00000103646.2	Gm37706	18.537	0.341443	2.85453	0.119614	0.904789
ENSMUSG00000063659.12	Zbtb18	1058.14	-0.484745	0.451922	-1.07263	0.283436
ENSMUSG00000102885.2	Gm37280	4.384	0.897249	4.61723	0.194326	0.845921
ENSMUSG00000015961.9	Adss	5831.94	0.15573	0.276509	0.563201	0.573298
ENSMUSG00000102483.3	Catspere1	17.097	7.64545	3.33384	2.29328	0.0218317
ENSMUSG00000091476.9	Catspere2	34.7837	3.42387	2.30454	1.48571	0.137356
ENSMUSG00000104097.2	Gm37313	13.6947	0.970404	2.3901	0.40601	0.684735
ENSMUSG00000102493.2	Gm8010	0.72211	-2.91876	4.8546	-0.601236	0.547683
ENSMUSG00000026502.14	Desi2	7962.31	0.202548	0.251034	0.806854	0.419751
ENSMUSG00000103958.2	Gm8023	2.67306	-1.2899	4.6649	-0.276511	0.782155
ENSMUSG00000086350.3	B230369F24Rik	119.737	-0.190974	0.960415	-0.198845	0.842384
ENSMUSG00000104126.2	Gm37486	209.394	-0.246198	0.725732	-0.339241	0.734428
ENSMUSG00000026500.7	Cox20	0.631963	-2.73941	4.86376	-0.563229	0.573279
ENSMUSG00000039630.11	Hnrnpu	5552.04	-0.45804	0.273035	-1.67759	0.0934281
ENSMUSG00000104279.2	Gm38300	65.4961	9.58317	2.05797	4.65661	3.21465e-06
ENSMUSG00000026495.9	Efcab2	84.1813	1.56331	1.36391	1.1462	0.251713
ENSMUSG00000026494.13	Kif26b	11.0454	0.933662	4.04829	0.230631	0.817601
ENSMUSG00000055067.16	Smyd3	1204.33	0.0639943	0.369131	0.173365	0.862365
ENSMUSG00000096474.3	Gm5561	0.466382	-2.29038	4.89227	-0.468163	0.639668
ENSMUSG00000026492.12	Tfb2m	3889.82	-0.814241	0.293651	-2.77282	0.00555722
ENSMUSG00000038949.9	Cnst	4718.47	-0.0993824	0.305315	-0.325508	0.744796
ENSMUSG00000038936.14	Sccpdh	1533.34	0.00131161	0.351742	0.0037289	0.997025
ENSMUSG00000087236.4	Kif28	169.554	0.725561	1.19919	0.605043	0.54515
ENSMUSG00000026491.14	Ahctf1	4156.2	-0.767096	0.259451	-2.95661	0.00311037
ENSMUSG00000073486.3	Gm10518	10.1032	6.88643	4.79031	1.43758	0.150554
ENSMUSG00000104418.2	Gm37070	4.06359	0.807843	4.62048	0.17484	0.861206
ENSMUSG00000026490.19	Cdc42bpa	7075.44	0.746773	0.263163	2.83768	0.00454426
ENSMUSG00000026489.14	Coq8a	21.4951	5.38135	3.3005	1.63046	0.103004
ENSMUSG00000010609.16	Psen2	186.929	0.837524	0.790907	1.05894	0.289626
ENSMUSG00000102923.3	Gm31728	167.784	3.819	0.875846	4.36036	1.29848e-05
ENSMUSG00000038855.11	Itpkb	8.80796	6.6885	4.79113	1.39602	0.162709
ENSMUSG00000104388.2	Gm37033	5.26636	-5.78994	4.79436	-1.20766	0.227179
ENSMUSG00000053963.8	Stum	9.05813	-6.57181	4.79034	-1.37189	0.170098
ENSMUSG00000026496.12	Parp1	405.582	-0.605828	0.567809	-1.06696	0.285991
ENSMUSG00000058729.14	Lin9	1212.69	-0.679962	0.354646	-1.9173	0.0552
ENSMUSG00000026497.8	Mixl1	20.4142	-2.20954	2.44365	-0.904199	0.36589
ENSMUSG00000026499.6	Acbd3	2144.62	0.134617	0.346211	0.388831	0.697401
ENSMUSG00000103649.2	Gm37768	14.7118	1.78017	3.20704	0.555082	0.578839
ENSMUSG00000060743.13	H3f3a	18442.2	0.0216557	0.271714	0.0797005	0.936475
ENSMUSG00000073485.4	H3f3aos	86.834	1.4854	1.20618	1.23149	0.21814
ENSMUSG00000038806.8	Sde2	3357.43	-1.32677	0.285796	-4.64237	3.44429e-06
ENSMUSG00000103979.2	Gm20305	13.7627	1.75922	2.40731	0.73078	0.464914
ENSMUSG00000026520.9	Pycr2	59.7063	3.67618	1.48443	2.47649	0.013268
ENSMUSG00000026519.17	Tmem63a	28.8531	-8.242	2.70284	-3.04938	0.00229313
ENSMUSG00000038776.14	Ephx1	74.5624	9.77021	1.97467	4.94778	7.50649e-07
ENSMUSG00000038768.9	9130409I23Rik	2361.77	1.10686	0.368648	3.00249	0.00267779
ENSMUSG00000102219.2	Gm6606	11.116	3.31065	4.01183	0.82522	0.409247
ENSMUSG00000026516.9	Nvl	1493.93	-0.430271	0.362832	-1.18587	0.235674
ENSMUSG00000062169.14	Cnih4	1540.45	-0.764361	0.406235	-1.88157	0.0598939
ENSMUSG00000038733.15	Wdr26	11783.7	-0.0675896	0.291472	-0.23189	0.816623
ENSMUSG00000120002.1	ENSMUSG00000120002	26.2141	1.03329	1.77074	0.583538	0.559531
ENSMUSG00000054135.3	A430110L20Rik	1.02291	-3.41855	4.83426	-0.707151	0.479473
ENSMUSG00000121026.1	ENSMUSG00000121026	1.8134	4.40843	4.81569	0.91543	0.359966
ENSMUSG00000081214.4	Rpl35a-ps2	22.1745	-1.4455	1.91296	-0.755634	0.449869
ENSMUSG00000120933.1	ENSMUSG00000120933	6.98443	4.75588	4.75035	1.00117	0.316747
ENSMUSG00000103260.2	Gm8146	1.19515	-0.388205	4.75058	-0.0817174	0.934871
ENSMUSG00000026514.15	Cnih3	26.8859	0.171146	2.61044	0.065562	0.947727
ENSMUSG00000047369.18	Dnah14	2283.84	0.17572	0.352138	0.499009	0.617773
ENSMUSG00000004880.12	Lbr	2257.96	-0.0165494	0.325776	-0.0507998	0.959485
ENSMUSG00000022995.17	Enah	5130.95	0.106368	0.284816	0.373461	0.708805
ENSMUSG00000103317.2	Gm38359	44.769	1.42116	1.73561	0.818825	0.412886
ENSMUSG00000102760.2	Gm37258	16.594	-1.24909	2.51322	-0.49701	0.619182
ENSMUSG00000026511.8	Srp9	2380.66	0.0602236	0.357919	0.16826	0.866378
ENSMUSG00000091013.4	Vmn1r1	23.9282	-0.988439	2.08742	-0.473522	0.635841
ENSMUSG00000038633.6	Degs1	15714.8	0.0573176	0.245817	0.233172	0.815628
ENSMUSG00000100147.4	1700047M11Rik	2.33152	4.77099	4.80883	0.992132	0.321133
ENSMUSG00000047539.10	Fbxo28	1414	0.291007	0.348007	0.83621	0.403037
ENSMUSG00000026510.11	Trp53bp2	88.5233	-0.703252	1.33048	-0.528571	0.597103
ENSMUSG00000104376.2	Gm37516	430.007	0.199803	0.613895	0.325468	0.744827
ENSMUSG00000038576.16	Susd4	413.76	-0.176729	0.67617	-0.261368	0.793809
ENSMUSG00000102291.2	Gm37542	1.55278	4.18463	4.82087	0.868024	0.385381
ENSMUSG00000079164.11	Tlr5	72.2467	1.63398	1.5513	1.0533	0.292203
ENSMUSG00002076589.1	Gm56359	9.32399	-0.000737471	2.72775	-0.000270359	0.999784
ENSMUSG00000030768.13	Disp1	241.267	-0.186205	0.721786	-0.257979	0.796423
ENSMUSG00000102478.2	BC085271	6.31726	-0.774067	3.20658	-0.2414	0.809245
ENSMUSG00000118599.2	Fam177b	66.0863	1.33859	1.3324	1.00465	0.315065
ENSMUSG00000046836.14	Brox	2492.6	0.594471	0.377862	1.57325	0.115661
ENSMUSG00000042901.11	Aida	1356.46	0.0242217	0.413058	0.0586399	0.953239
ENSMUSG00000056050.16	Mia3	604.086	0.830392	0.492598	1.68574	0.0918458
ENSMUSG00000121189.1	ENSMUSG00000121189	66.6727	2.06669	1.4781	1.39821	0.162051
ENSMUSG00000072258.12	Taf1a	2713.52	0.139734	0.35248	0.39643	0.691788
ENSMUSG00000104212.2	Gm37986	0.518115	2.60106	4.89222	0.531674	0.594952
ENSMUSG00000053461.10	Hhipl2	18.3457	-0.0343514	2.05256	-0.0167359	0.986647
ENSMUSG00000104022.2	A430073I11Rik	38.2032	0.0485635	1.68081	0.028893	0.97695
ENSMUSG00000103451.2	Gm33973	922.023	1.34754	0.503886	2.6743	0.00748848
ENSMUSG00000103305.2	Gm34068	370.486	0.723461	0.719088	1.00608	0.314376
ENSMUSG00000102743.2	Gm38108	1.03519	3.59969	4.83883	0.743917	0.456927
ENSMUSG00000039384.9	Dusp10	663.984	0.181865	0.436893	0.416269	0.677213
ENSMUSG00000044854.8	1700056E22Rik	7.22175	1.34225	4.59939	0.291833	0.770414
ENSMUSG00000101574.2	1700112H15Rik	49.4072	-1.53397	1.54746	-0.991285	0.321546
ENSMUSG00000102606.2	Rpl21-ps1	5.17593	5.92154	4.7956	1.23478	0.216911
ENSMUSG00000103314.2	Gm38358	0.210654	-1.24523	4.99046	-0.249523	0.802956
ENSMUSG00000092578.2	4930488B22Rik	2.04582	-4.42152	4.80952	-0.919326	0.357925
ENSMUSG00000039377.8	Hlx	4.85883	-5.67119	4.79518	-1.18269	0.236934
ENSMUSG00000026621.14	Mtarc1	359.323	0.902631	0.675046	1.33714	0.181177
ENSMUSG00000073481.10	Mtarc2	2982.91	0.325377	0.311541	1.04441	0.296295
ENSMUSG00000039349.6	C130074G19Rik	31.5055	0.737448	1.76414	0.418022	0.675931
ENSMUSG00000026620.12	Mark1	17.4836	-0.321747	2.89536	-0.111125	0.911517
ENSMUSG00000102784.2	Gm38251	1.03623	3.60107	4.83878	0.744212	0.456748
ENSMUSG00000103478.2	4930433J02Rik	2.07246	4.60107	4.81183	0.956199	0.338972
ENSMUSG00000039318.13	Rab3gap2	2503.92	-0.20937	0.513377	-0.407828	0.6834
ENSMUSG00000103613.2	Gm34882	22.9263	-3.14484	2.45804	-1.27941	0.200752
ENSMUSG00000026618.12	Iars2	24.1343	4.77378	3.16428	1.50865	0.131389
ENSMUSG00000102526.2	Gm37785	0.517593	2.59974	4.89232	0.531392	0.595147
ENSMUSG00000026617.17	Bpnt1	212.655	-1.07715	0.890759	-1.20925	0.226566
ENSMUSG00000097261.3	4930532G15Rik	0.255728	-1.38667	4.98119	-0.278381	0.78072
ENSMUSG00000026615.15	Eprs	2334.18	-0.331981	0.292746	-1.13402	0.256784
ENSMUSG00000103799.2	Gm38093	18.6391	0.0790364	2.7778	0.0284529	0.977301
ENSMUSG00000039246.9	Lyplal1	736.011	0.0220161	0.521899	0.0421847	0.966351
ENSMUSG00000103449.2	Gm37134	39.9402	-0.892748	1.63632	-0.545581	0.585354
ENSMUSG00000103690.2	A730004F24Rik	8.18329	-6.42378	4.79094	-1.34082	0.17998
ENSMUSG00000119954.1	Gm35546	2.55728	-4.74405	4.80457	-0.987404	0.323445
ENSMUSG00000039239.15	Tgfb2	35554	0.546699	0.207524	2.63439	0.00842881
ENSMUSG00000100393.2	Gm29491	0.517593	2.59974	4.89232	0.531392	0.595147
ENSMUSG00000102619.2	Gm37849	1.03623	3.60107	4.83878	0.744212	0.456748
ENSMUSG00000001305.6	Rrp15	3908.62	-0.940017	0.308135	-3.05066	0.00228336
ENSMUSG00000097784.2	A430105J06Rik	8.60309	-2.87049	3.48118	-0.824573	0.409614
ENSMUSG00000097935.2	Gm3809	1.03519	3.59969	4.83883	0.743917	0.456927
ENSMUSG00000039224.2	D1Pas1	796.043	-0.926503	0.421306	-2.19912	0.0278692
ENSMUSG00000026611.18	Spata17	87.8324	2.24151	1.15048	1.94833	0.0513761
ENSMUSG00000039210.17	Gpatch2	692.479	0.744818	0.480025	1.55162	0.120752
ENSMUSG00000104394.3	Gm37254	208.539	-2.36306	1.5668	-1.5082	0.131503
ENSMUSG00000103923.2	Gm37896	4.84505	-5.66975	4.79519	-1.18238	0.237054
ENSMUSG00000026610.14	Esrrg	1777.17	0.00941933	0.315114	0.0298918	0.976153
ENSMUSG00000103401.2	Gm37929	6.70886	1.19169	4.60064	0.259028	0.795613
ENSMUSG00000103577.2	9330162B11Rik	3.58112	-5.23413	4.79887	-1.0907	0.275405
ENSMUSG00000104482.2	Gm38064	104.433	1.30129	1.22558	1.06177	0.288339
ENSMUSG00000026609.16	Ush2a	1007.57	-0.369149	0.371584	-0.993446	0.320492
ENSMUSG00000084550.3	Gm25269	0.842617	-3.1522	4.84423	-0.650713	0.515232
ENSMUSG00000026608.14	Kctd3	4488.22	0.303029	0.328498	0.92247	0.356283
ENSMUSG00000037624.16	Kcnk2	23.8699	-0.512274	2.62716	-0.194992	0.8454
ENSMUSG00000103669.2	2900042K21Rik	3.88586	5.50795	4.79921	1.14768	0.251101
ENSMUSG00000102824.2	Pdcd5-ps	584.978	0.339693	0.486739	0.697895	0.485243
ENSMUSG00000104507.2	A430027H14Rik	3.10556	5.18459	4.80283	1.07949	0.280371
ENSMUSG00002075718.1	Gm55800	5.0942	0.643643	3.60527	0.178529	0.858308
ENSMUSG00000026605.15	Cenpf	12506.2	-0.260341	0.230616	-1.12889	0.258944
ENSMUSG00000103374.2	Gm37239	8.77224	1.49584	3.59767	0.415779	0.677572
ENSMUSG00000026604.18	Ptpn14	36.5098	-0.472995	2.98981	-0.158203	0.874297
ENSMUSG00000097925.2	Gm26574	0.767184	-3.00159	4.85073	-0.618792	0.536054
ENSMUSG00000026603.14	Smyd2	50.5726	1.34208	2.10255	0.638312	0.523271
ENSMUSG00000010175.14	Prox1	241.133	0.528517	0.654671	0.807302	0.419493
ENSMUSG00000099404.2	Gm28172	2.16633	-4.50598	4.80811	-0.937161	0.348676
ENSMUSG00000079045.5	Prox1os	40.083	0.746846	2.37356	0.314653	0.753025
ENSMUSG00000103510.2	Gm30725	282.357	0.912347	0.639219	1.42728	0.153498
ENSMUSG00000089872.11	Rps6kc1	72.4827	1.27419	1.14653	1.11134	0.26642
ENSMUSG00000026634.17	Angel2	35085.9	0.420755	0.239034	1.76023	0.0783686
ENSMUSG00000037568.13	Vash2	41.3331	2.13724	2.14971	0.994197	0.320127
ENSMUSG00000104487.2	Gm31373	13.3282	-7.12757	3.55921	-2.00257	0.0452237
ENSMUSG00000103964.2	Gm8407	4.09165	-5.42303	4.79714	-1.13047	0.258277
ENSMUSG00000066595.10	Flvcr1	416.815	-1.12472	0.804469	-1.39809	0.162085
ENSMUSG00000097845.3	A230020J21Rik	7.12353	-1.55352	3.31223	-0.469026	0.639051
ENSMUSG00000026632.18	Tatdn3	45.454	-0.191966	1.56739	-0.122475	0.902523
ENSMUSG00000062510.13	Nsl1	83.0187	1.23376	1.22674	1.00572	0.31455
ENSMUSG00000026630.10	Batf3	876.035	0.0957733	0.529518	0.180869	0.85647
ENSMUSG00000026628.14	Atf3	102.394	3.79731	1.34138	2.8309	0.0046417
ENSMUSG00000073478.8	D730003I15Rik	7.2463	6.40695	4.7925	1.33687	0.181265
ENSMUSG00000037499.10	Nenf	10.1012	6.8862	3.84362	1.79159	0.0731982
ENSMUSG00000026627.8	Pacc1	84.9818	-0.320891	1.97437	-0.162528	0.87089
ENSMUSG00000026626.12	Ppp2r5a	738.518	0.0703269	0.509096	0.138141	0.890129
ENSMUSG00000103433.2	Gm2272	15.5475	-0.389108	2.20746	-0.17627	0.860082
ENSMUSG00000103114.2	Gm32200	14.706	0.791831	2.26825	0.349094	0.727019
ENSMUSG00000104341.2	Gm37688	6.7355	6.30148	4.79309	1.3147	0.18861
ENSMUSG00000102246.2	9430037O13Rik	16.7785	-1.26932	2.90407	-0.437085	0.66205
ENSMUSG00000037474.14	Dtl	1834.15	0.0294645	0.36714	0.0802543	0.936035
ENSMUSG00000037461.11	Ints7	283.956	-2.1648	0.628914	-3.44212	0.000577164
ENSMUSG00000026623.17	Lpgat1	1587.83	0.380426	0.351039	1.08372	0.278491
ENSMUSG00000121164.1	ENSMUSG00000121164	30.1292	-0.0608788	3.10181	-0.0196269	0.984341
ENSMUSG00000102840.2	Gm38037	13.9889	7.35596	3.67569	2.00125	0.0453659
ENSMUSG00000026622.16	Nek2	1144.3	-1.23941	0.380472	-3.25755	0.00112378
ENSMUSG00000055833.15	1700034H15Rik	176.075	-1.99938	1.00012	-1.99914	0.045593
ENSMUSG00000037434.8	Slc30a1	909.412	-0.184778	0.606089	-0.30487	0.760465
ENSMUSG00000120472.1	ENSMUSG00000120472	18.5809	-1.47543	2.28899	-0.644578	0.5192
ENSMUSG00000049353.18	Rd3	8.72697	-6.51829	4.19276	-1.55465	0.120029
ENSMUSG00000097416.5	Gm26670	13.1767	-0.871847	2.58868	-0.336793	0.736273
ENSMUSG00000102915.2	Gm32460	1.81007	2.64156	4.80393	0.549874	0.582406
ENSMUSG00000026637.15	Traf5	32.4828	2.73637	1.84246	1.48518	0.137497
ENSMUSG00000093003.3	Mir3473c	1.55278	4.18463	4.82087	0.868024	0.385381
ENSMUSG00000103653.2	Gstp-ps	197.661	0.198402	0.760116	0.261016	0.79408
ENSMUSG00000037395.17	Rcor3	53.2899	-9.12801	2.14194	-4.26157	2.02997e-05
ENSMUSG00000097316.3	Gm10516	1.29529	3.923	4.82802	0.812549	0.416477
ENSMUSG00000058248.13	Kcnh1	272.964	0.558964	0.775435	0.720838	0.471009
ENSMUSG00000037375.17	Hhat	532.086	0.763287	0.505927	1.50869	0.131378
ENSMUSG00000102162.2	Gm2367	0.210654	-1.24523	4.99046	-0.249523	0.802956
ENSMUSG00000016200.15	Syt14	128.113	-0.181297	1.10825	-0.163589	0.870055
ENSMUSG00002076180.1	Gm55962	4.14492	5.60106	4.7983	1.1673	0.24309
ENSMUSG00000016181.11	Utp25	340.252	-0.442713	0.61048	-0.725189	0.468336
ENSMUSG00000026638.16	Irf6	27.7784	0.127468	3.15976	0.040341	0.967821
ENSMUSG00000079144.8	A130010J15Rik	76.7606	-0.495609	1.28006	-0.387175	0.698627
ENSMUSG00000016194.15	Hsd11b1	65.6632	0.725278	1.30699	0.554921	0.578949
ENSMUSG00000016179.12	Camk1g	5.69927	6.06048	4.79461	1.26402	0.206223
ENSMUSG00000102648.2	Gm38022	5.43472	5.99192	4.79509	1.2496	0.211447
ENSMUSG00000097850.3	Mir205hg	7.50601	3.78572	4.58147	0.826312	0.408627
ENSMUSG00000120108.1	ENSMUSG00000120108	47.778	0.432027	1.46135	0.295635	0.767509
ENSMUSG00000103692.2	4930503O07Rik	4.84505	-5.66975	4.79519	-1.18238	0.237054
ENSMUSG00000026640.13	Plxna2	283.94	0.899013	0.668178	1.34547	0.178474
ENSMUSG00000097325.3	Gm16897	1.02291	-3.41855	4.83426	-0.707151	0.479473
ENSMUSG00000096929.9	A330023F24Rik	1.29398	3.9216	4.82806	0.812252	0.416647
ENSMUSG00000016481.16	Cr1l	480.008	-0.838273	0.499861	-1.67701	0.0935399
ENSMUSG00000026616.17	Cr2	4.34737	-5.51058	4.79641	-1.1489	0.250598
ENSMUSG00002076810.1	Gm56030	13.6681	1.64772	2.35311	0.700229	0.483784
ENSMUSG00000050530.15	Fam171a1	37.1315	-1.08261	2.56374	-0.422279	0.672822
ENSMUSG00000026643.17	Nmt2	2136.35	-0.208136	0.328361	-0.633864	0.52617
ENSMUSG00000049950.7	Rpp38	683.448	0.00654348	0.518803	0.0126126	0.989937
ENSMUSG00000026644.8	Acbd7	2887.21	0.423006	0.272281	1.55356	0.120289
ENSMUSG00000026645.12	Olah	769.308	0.225294	0.491089	0.458764	0.646403
ENSMUSG00000026650.16	Meig1	71.751	-0.242316	1.35233	-0.179184	0.857793
ENSMUSG00000026648.19	Dclre1c	87.3553	0.831877	1.21574	0.684255	0.493814
ENSMUSG00000026646.17	Suv39h2	2532.58	0.598746	0.39244	1.5257	0.127085
ENSMUSG00000085043.2	Gm13184	2.59032	4.92285	4.80643	1.02422	0.30573
ENSMUSG00000109865.2	Hspa14	3241.19	-0.576304	0.268235	-2.14851	0.0316736
ENSMUSG00000051396.16	Gm45902	95.7429	-1.43222	1.33637	-1.07172	0.283844
ENSMUSG00000039496.9	Cdnf	13.4371	0.922437	3.03659	0.303774	0.7613
ENSMUSG00000082580.4	Gm13182	4.59759	-2.29843	4.43771	-0.517931	0.604506
ENSMUSG00000026655.16	Fam107b	5115.68	0.483847	0.2416	2.00268	0.0452121
ENSMUSG00000081070.2	Gm13181	55.3867	2.56454	1.29072	1.98691	0.046932
ENSMUSG00000085656.2	Gm13180	2708.03	0.382384	0.298976	1.27898	0.200905
ENSMUSG00000086445.2	Gm13191	2366.07	-0.613298	0.331823	-1.84827	0.0645629
ENSMUSG00000026657.18	Frmd4a	191.344	0.238157	0.753816	0.315935	0.752052
ENSMUSG00000102517.2	Gm38085	88.9966	-1.38905	1.14602	-1.21207	0.225487
ENSMUSG00000087355.8	Gm13187	15.0102	7.4576	4.20412	1.77388	0.0760836
ENSMUSG00000102494.2	Gm36988	0.518115	2.60106	4.89222	0.531674	0.594952
ENSMUSG00000086018.8	Gm13179	2.32917	4.76957	4.80885	0.991831	0.32128
ENSMUSG00000039449.15	Prpf18	1260.93	0.287703	0.34206	0.841089	0.400298
ENSMUSG00000083378.4	Gm13196	3.83899	-3.78773	4.79887	-0.789298	0.429938
ENSMUSG00000048186.15	Bend7	8.53545	3.99154	3.5548	1.12286	0.261497
ENSMUSG00000083407.2	Gm13176	57.7059	0.54012	2.08675	0.258834	0.795763
ENSMUSG00000026662.14	Sephs1	423.451	-0.825492	0.52198	-1.58146	0.113772
ENSMUSG00000026664.8	Phyh	382.708	0.619207	0.63654	0.972769	0.330668
ENSMUSG00000082795.2	Gm13193	16.615	-2.12041	2.79794	-0.757845	0.448544
ENSMUSG00000069188.6	Gm13192	133.043	0.664267	0.864017	0.768812	0.442005
ENSMUSG00000026669.15	Mcm10	531.108	-0.837576	0.468942	-1.7861	0.0740838
ENSMUSG00000026672.12	Optn	501.868	0.432117	0.512893	0.84251	0.399502
ENSMUSG00000026676.8	Ccdc3	254.106	-0.71206	0.6438	-1.10603	0.268715
ENSMUSG00000039145.17	Camk1d	1117.12	0.128751	0.446655	0.288257	0.77315
ENSMUSG00000039128.14	Cdc123	1318.26	0.0273081	0.369244	0.0739568	0.941045
ENSMUSG00000025817.13	Nudt5	4629.68	0.420645	0.248652	1.6917	0.0907034
ENSMUSG00000056718.3	Gm13199	0.517593	2.59974	4.89232	0.531392	0.595147
ENSMUSG00000025816.16	Sec61a2	2137.67	-1.57924	0.435887	-3.62306	0.000291139
ENSMUSG00000085818.8	Gm13267	23.8866	1.40757	2.77307	0.507586	0.611744
ENSMUSG00000025815.14	Dhtkd1	513.492	-0.409187	0.560149	-0.730496	0.465087
ENSMUSG00000043241.15	Upf2	1999.28	-0.12782	0.316221	-0.404211	0.686057
ENSMUSG00000045319.14	Proser2	123.077	-0.663412	1.09155	-0.607771	0.543339
ENSMUSG00000082332.3	Gm13384	2.51221	-4.71878	4.80492	-0.982073	0.326064
ENSMUSG00000102887.2	Gm10857	2455.37	-0.38251	0.365859	-1.04551	0.295786
ENSMUSG00000039063.6	Echdc3	864.762	-0.376952	0.432584	-0.871396	0.383538
ENSMUSG00000087125.2	A230108P19Rik	5.56718	1.20009	4.60853	0.260407	0.79455
ENSMUSG00000087485.2	Gm13383	4.2261	0.294267	4.6151	0.0637618	0.94916
ENSMUSG00000039046.16	Usp6nl	239.992	-0.64771	0.751343	-0.86207	0.388649
ENSMUSG00000086109.4	Gm13391	489.189	-0.127094	0.531587	-0.239084	0.81104
ENSMUSG00000002107.19	Celf2	3026.99	0.59947	0.30999	1.93384	0.0531332
ENSMUSG00000075538.3	Gm10855	6.29543	1.21115	4.60331	0.263103	0.792471
ENSMUSG00002075987.1	Gm55636	0.517593	2.59974	4.89232	0.531392	0.595147
ENSMUSG00000085070.2	Gm13211	416.958	0.614277	0.610452	1.00627	0.314288
ENSMUSG00000082953.4	Gm13217	66.0765	-0.149858	1.29154	-0.11603	0.907629
ENSMUSG00000085580.2	1700061F12Rik	219.442	-1.29087	0.936373	-1.37859	0.168023
ENSMUSG00000079604.10	Gm13219	101.547	-1.30409	1.04113	-1.25258	0.21036
ENSMUSG00000079603.4	Dreg1	4.14074	5.59962	4.79832	1.167	0.243212
ENSMUSG00000015619.11	Gata3	562.517	0.740351	0.552075	1.34103	0.179909
ENSMUSG00000079602.3	9230102O04Rik	8.22991	-0.342402	4.47078	-0.0765867	0.938952
ENSMUSG00000075534.6	Gm13262	33.6977	1.48713	2.32935	0.638431	0.523193
ENSMUSG00000025782.13	Taf3	4574.2	-0.0225434	0.306102	-0.0736466	0.941292
ENSMUSG00000103570.2	C630004M23Rik	34.6073	1.5746	1.65232	0.952962	0.340609
ENSMUSG00000025781.15	Atp5c1	4466.71	0.0585298	0.354902	0.164918	0.869008
ENSMUSG00000037262.8	Kin	763.743	-1.36293	0.573775	-2.37538	0.0175311
ENSMUSG00000037254.19	Itih2	12.9529	7.24491	4.41546	1.6408	0.100838
ENSMUSG00000025780.8	Itih5	4.6031	-5.59312	4.79576	-1.16626	0.243508
ENSMUSG00000086748.2	Gm13261	166.356	0.590652	0.851229	0.693881	0.487757
ENSMUSG00000061186.16	Sfmbt2	75.806	-0.0870482	1.12019	-0.0777081	0.93806
ENSMUSG00000078060.3	Mir466l	2.04582	-4.42152	4.80952	-0.919326	0.357925
ENSMUSG00000081367.3	Gm13265	9.31667	6.76951	4.79078	1.41303	0.157647
ENSMUSG00000084560.3	Gm26478	3.62681	5.40841	4.80024	1.1267	0.259871
ENSMUSG00000083900.3	Gm13294	3.08715	0.0213774	4.6343	0.00461287	0.996319
ENSMUSG00000026778.14	Prkcq	527.119	0.287693	0.562643	0.511324	0.609124
ENSMUSG00000102992.2	Gm37766	2.33021	4.7702	4.80884	0.991965	0.321215
ENSMUSG00000102674.2	8030442B05Rik	10.3356	1.23022	2.67968	0.459092	0.646168
ENSMUSG00000103223.2	Gm37730	24.6819	3.04319	2.17827	1.39706	0.162394
ENSMUSG00000082424.5	Gm13292	1.78152	-1.29285	4.71553	-0.274169	0.783955
ENSMUSG00000026773.20	Pfkfb3	547.934	0.300828	0.481545	0.624715	0.532158
ENSMUSG00000102329.2	Gm10851	7.77173	6.50793	4.79198	1.35809	0.174436
ENSMUSG00000102376.2	Gm37975	13.7955	-7.17779	3.369	-2.13054	0.0331273
ENSMUSG00000037197.12	Rbm17	3715.93	0.0352361	0.336434	0.104734	0.916587
ENSMUSG00000082727.3	Gm13260	0.421309	-2.15869	4.90242	-0.440332	0.659697
ENSMUSG00000026770.6	Il2ra	263.442	0.18321	0.781897	0.234314	0.814741
ENSMUSG00000104101.2	Gm37881	51.1	1.21592	1.3813	0.880271	0.378713
ENSMUSG00000023206.17	Il15ra	26.3672	4.30121	3.09567	1.38943	0.164703
ENSMUSG00000058594.16	Fbh1	1125.82	-0.754318	0.432477	-1.74418	0.0811275
ENSMUSG00000047909.12	Ankrd16	60.9178	2.8092	1.88588	1.48959	0.136331
ENSMUSG00000080801.3	Gm13310	1.61287	-2.38797	4.82197	-0.495228	0.620439
ENSMUSG00000026768.11	Itga8	1244.24	0.624339	0.390402	1.59922	0.109771
ENSMUSG00000086843.4	E030013I19Rik	96.9663	-0.0960732	0.988774	-0.097164	0.922596
ENSMUSG00000026767.13	Mindy3	4057.52	0.877969	0.290055	3.0269	0.00247076
ENSMUSG00000102630.2	Gm37289	7.65712	-6.32801	4.30247	-1.47079	0.141349
ENSMUSG00000104449.2	Gm37255	0.631963	-2.73941	4.86376	-0.563229	0.573279
ENSMUSG00000104045.2	Gm37565	7.76389	6.50648	4.79198	1.35778	0.174532
ENSMUSG00000026730.13	Pter	2821.98	0.301618	0.275519	1.09472	0.273637
ENSMUSG00000049630.7	C1ql3	22.4311	4.99663	2.13241	2.34318	0.01912
ENSMUSG00000104459.2	Gm37824	57.9704	9.40703	2.94729	3.19176	0.0014141
ENSMUSG00000103143.2	Gm37742	95.8654	0.344544	1.16817	0.294944	0.768037
ENSMUSG00000026727.11	Rsu1	2849.55	0.423421	0.336697	1.25757	0.208547
ENSMUSG00000102691.2	Gm37780	37.2059	2.06484	2.23351	0.924481	0.355236
ENSMUSG00000103232.2	Gm37160	0.421309	-2.15869	4.90242	-0.440332	0.659697
ENSMUSG00000086358.4	Gm13270	33.0313	1.67026	1.74607	0.956583	0.338778
ENSMUSG00000026726.11	Cubn	108.449	2.20613	1.59761	1.38089	0.167313
ENSMUSG00000026723.11	Trdmt1	760.57	0.812221	0.750127	1.08278	0.278907
ENSMUSG00000026728.10	Vim	178.737	0.224141	1.23279	0.181816	0.855727
ENSMUSG00000003418.12	St8sia6	670.006	1.30849	0.584634	2.23813	0.0252125
ENSMUSG00000063275.16	Hacd1	64.1665	-0.491742	1.24307	-0.395588	0.692409
ENSMUSG00000086657.4	Stamos	52.8914	-1.10052	1.38527	-0.794442	0.426938
ENSMUSG00000026718.18	Stam	3932.05	1.465	0.305581	4.79414	1.63371e-06
ENSMUSG00000026712.4	Mrc1	664.289	-0.585309	0.523032	-1.11907	0.26311
ENSMUSG00000103475.2	Gm37697	0.518115	2.60106	4.89222	0.531674	0.594952
ENSMUSG00000036949.17	Slc39a12	58.0076	-0.181743	1.45486	-0.124922	0.900586
ENSMUSG00000084901.7	Gm13266	11.9206	-1.66925	3.27557	-0.509608	0.610326
ENSMUSG00000057914.16	Cacnb2	770.687	0.295321	0.427287	0.691152	0.48947
ENSMUSG00000070271.8	Gm13268	0.677036	-2.8315	4.85892	-0.582744	0.560066
ENSMUSG00000103050.2	Gm38273	99.783	-0.681201	0.995249	-0.684453	0.493689
ENSMUSG00000087086.8	Gm13269	714.26	0.413971	0.463897	0.892378	0.372191
ENSMUSG00000026707.16	Nsun6	140.004	0.458233	0.910462	0.503297	0.614755
ENSMUSG00000017418.15	Arl5b	617.63	-0.222668	0.486454	-0.457736	0.647142
ENSMUSG00000102258.2	Gm38257	5.27933	1.13263	3.47164	0.326253	0.744233
ENSMUSG00000083860.3	Gm13313	0.210654	-1.24523	4.99046	-0.249523	0.802956
ENSMUSG00000075520.6	Malrd1	112.323	-0.818708	1.36098	-0.601559	0.547468
ENSMUSG00000103865.2	Gm37416	1.10167	-1.70901	4.84413	-0.352799	0.724239
ENSMUSG00000026748.14	Plxdc2	78.4407	0.16017	1.56847	0.102118	0.918663
ENSMUSG00000081525.2	Gm13325	24.7979	0.18837	3.24553	0.0580399	0.953717
ENSMUSG00000085193.2	Gm13322	4.95618	0.432889	4.60777	0.0939476	0.925151
ENSMUSG00000053702.17	Nebl	666.169	-0.0728315	0.448579	-0.162361	0.871022
ENSMUSG00000085100.2	Gm13324	7.2463	6.40695	4.7925	1.33687	0.181265
ENSMUSG00000062651.5	H2al2a	1.7901	-4.22844	4.81306	-0.878536	0.379653
ENSMUSG00000054057.3	A930004D18Rik	22.3849	1.98018	2.13188	0.928845	0.35297
ENSMUSG00000054074.10	Skida1	14.5882	0.716691	3.03774	0.235929	0.813487
ENSMUSG00000086340.2	1810059C17Rik	1.03623	3.60107	4.83878	0.744212	0.456748
ENSMUSG00000026743.17	Mllt10	9488.15	-0.269862	0.268079	-1.00665	0.314102
ENSMUSG00002076904.1	Gm56018	43.3732	2.2205	1.5416	1.44039	0.149758
ENSMUSG00000026740.13	Dnajc1	410.792	0.178564	0.671332	0.265984	0.790251
ENSMUSG00000082520.3	Gm13349	8.459	-2.15019	4.40931	-0.487647	0.6258
ENSMUSG00000051154.12	Commd3	5279.23	0.552373	0.313449	1.76224	0.0780291
ENSMUSG00000026739.14	Bmi1	44451.4	0.16564	0.264627	0.625938	0.531355
ENSMUSG00000037708.17	Spag6	37.2858	-8.61294	3.24704	-2.65255	0.00798863
ENSMUSG00000026737.13	Pip4k2a	201.382	-0.894077	0.789447	-1.13254	0.257409
ENSMUSG00000083281.2	Gm13332	37.3283	-0.365771	1.52128	-0.240437	0.809992
ENSMUSG00000037683.15	Armc3	58.9934	-1.83132	1.49324	-1.2264	0.220046
ENSMUSG00000026735.3	Ptf1a	11.591	0.342253	4.01022	0.0853451	0.931987
ENSMUSG00000026734.10	4921504E06Rik	14.9642	1.53915	3.70425	0.415509	0.677769
ENSMUSG00000086621.2	Gm13348	16.8367	7.62331	3.23251	2.35832	0.0183577
ENSMUSG00000043415.6	Otud1	508.108	0.663634	0.485213	1.36772	0.171401
ENSMUSG00000087246.2	Gm13346	541.324	1.39668	0.653464	2.13735	0.0325698
ENSMUSG00000036617.18	Etl4	2490.72	-0.973709	0.373534	-2.60675	0.00914073
ENSMUSG00000083777.2	Gm13361	33.0895	2.37057	3.00895	0.787842	0.430789
ENSMUSG00000060795.6	Gm13363	28.0075	-0.713976	1.8498	-0.385974	0.699516
ENSMUSG00000082164.2	Gm13360	531.861	0.578377	0.683696	0.845956	0.397577
ENSMUSG00000081128.2	Gm13328	0.518115	2.60106	4.89222	0.531674	0.594952
ENSMUSG00000091457.2	Gm17171	133.445	-0.119244	0.873456	-0.13652	0.89141
ENSMUSG00000085477.8	Gm13335	179.887	-0.0193895	0.828391	-0.0234062	0.981326
ENSMUSG00000121268.1	ENSMUSG00000121268	1.03623	3.60107	4.83878	0.744212	0.456748
ENSMUSG00000036591.17	Arhgap21	5378.22	0.222132	0.341019	0.651377	0.514803
ENSMUSG00000075514.6	Gm13375	13.7252	2.28958	2.34815	0.97506	0.329531
ENSMUSG00000086821.4	Gm13377	12.0898	-0.0427467	3.96073	-0.0107926	0.991389
ENSMUSG00000087219.2	Gm13376	9.20621	-6.59379	4.79025	-1.3765	0.168667
ENSMUSG00000026679.4	Enkur	14.5072	7.40842	4.25142	1.74257	0.0814081
ENSMUSG00000048550.18	Thnsl1	391.713	0.507008	0.574657	0.882279	0.377626
ENSMUSG00000084071.2	Gm13378	3.0454	0.558218	4.48776	0.124387	0.901009
ENSMUSG00000085680.2	Gm13327	4.39954	5.68708	4.79752	1.18542	0.235851
ENSMUSG00000045967.12	Gpr158	160.197	-2.83574	1.15079	-2.46417	0.0137332
ENSMUSG00000025716.15	Myo3a	400.34	0.831267	0.588644	1.41217	0.157899
ENSMUSG00000082516.2	Gm13342	18.39	-0.0412885	2.04792	-0.0201611	0.983915
ENSMUSG00000083863.2	Gm13341	109.289	-1.28189	1.50894	-0.849529	0.395587
ENSMUSG00000083563.2	Gm13340	326.398	1.16206	0.815694	1.42463	0.154265
ENSMUSG00000082884.2	Gm13339	99.801	0.597341	1.0438	0.572275	0.567136
ENSMUSG00000026787.4	Gad2	92.7685	0.0470242	1.99007	0.0236293	0.981148
ENSMUSG00000120964.1	ENSMUSG00000120964	1.55278	4.18463	4.82087	0.868024	0.385381
ENSMUSG00000026786.15	Apbb1ip	3.08101	-0.979597	4.64444	-0.210918	0.832951
ENSMUSG00000069136.5	A130006I12Rik	6.60478	-6.1156	4.5056	-1.35733	0.174675
ENSMUSG00000026784.15	Pdss1	133.492	0.51098	0.898364	0.568789	0.569499
ENSMUSG00000058835.15	Abi1	4171.41	0.190694	0.337078	0.565726	0.57158
ENSMUSG00000026781.18	Acbd5	8238.21	-0.410966	0.245479	-1.67414	0.0941031
ENSMUSG00000026779.7	Mastl	9267.85	0.431793	0.26458	1.632	0.10268
ENSMUSG00000026775.10	Yme1l1	1981.5	-0.735491	0.353551	-2.0803	0.0374984
ENSMUSG00000081648.2	Gm13423	4.92209	5.84898	4.79616	1.21951	0.22265
ENSMUSG00000026774.12	Potegl	55.9511	4.65778	1.80927	2.5744	0.0100413
ENSMUSG00000084098.2	Gm13422	64.2803	0.683092	1.25887	0.542623	0.58739
ENSMUSG00000069132.4	Nxph2	17.8684	7.70913	3.05678	2.52198	0.0116696
ENSMUSG00000026771.15	Spopl	1974.56	0.756474	0.311256	2.43039	0.0150825
ENSMUSG00000083729.2	Sh3d2c-ps1	3.79178	-5.31649	4.79809	-1.10804	0.267843
ENSMUSG00000083373.2	Gm13392	11.5809	-0.57279	2.62528	-0.218182	0.827287
ENSMUSG00000026986.15	Hnmt	8958.72	0.376872	0.227941	1.65337	0.0982554
ENSMUSG00000061809.9	Tbpl2	1113.8	0.509793	0.417578	1.22083	0.222149
ENSMUSG00000083116.2	Gm13410	5.6044	-1.06679	4.20586	-0.253644	0.799771
ENSMUSG00000044103.5	Il36g	11.7635	-6.94752	4.58078	-1.51667	0.12935
ENSMUSG00000085999.2	Gm13411	12.6938	7.21576	4.44552	1.62315	0.104557
ENSMUSG00000026976.16	Pax8	3.10556	5.18459	4.80283	1.07949	0.280371
ENSMUSG00000085330.2	Gm13417	6.58946	-0.626991	4.00097	-0.156709	0.875474
ENSMUSG00000102591.2	Gm38383	5530.19	0.372518	0.373738	0.996736	0.318893
ENSMUSG00000084241.2	Gm13416	145.395	-0.0590835	0.959082	-0.0616043	0.950878
ENSMUSG00000004113.19	Cacna1b	17.5588	1.60702	2.9948	0.536602	0.591542
ENSMUSG00000036893.18	Ehmt1	783.478	-0.212251	0.458212	-0.463215	0.64321
[truncated: 26,942 more rows]
