# Supplementary material for: Lactate regulates major zygotic genome activation by H3K18 lactylation in mammals
Source: Natl Sci Rev. 2023 Nov 20;11(2):nwad295. doi: 10.1093/nsr/nwad295 (PMC10849771; doi:10.1093/nsr/nwad295)
Supplement: nwad295_Supplemental_Files [file nwad295_supplemental_files.zip › Supplementary_Table_2.xlsx]

## Sheet: filtered_de5
geneID	geneName	baseMean	log2FoldChange	lfcSE	stat	pvalue
ENSMUSG00000000001.5	Gnai3	2947.17	0.399433	0.361614	1.10458	0.26934
ENSMUSG00000000028.16	Cdc45	4832.38	-0.483977	0.28868	-1.67652	0.0936368
ENSMUSG00000000037.18	Scml2	3717.37	-0.680001	0.34058	-1.99659	0.0458693
ENSMUSG00000000056.8	Narf	757.74	0.325422	0.390975	0.832333	0.405221
ENSMUSG00000000085.17	Scmh1	504.758	-0.23915	0.513966	-0.465303	0.641714
ENSMUSG00000000088.8	Cox5a	9426.87	0.0340491	0.263386	0.129274	0.897141
ENSMUSG00000000094.13	Tbx4	2649.21	-0.35737	0.355181	-1.00616	0.314338
ENSMUSG00000000127.16	Fer	2358.86	-0.324526	0.283377	-1.14521	0.252122
ENSMUSG00000000142.16	Axin2	1224.79	0.135623	0.326046	0.415963	0.677437
ENSMUSG00000000149.11	Gna12	358.511	-0.250128	0.512138	-0.488399	0.625267
ENSMUSG00000000168.11	Dlat	3491.74	0.462632	0.34644	1.33539	0.18175
ENSMUSG00000000171.6	Sdhd	1696.59	0.345466	0.352243	0.98076	0.326711
ENSMUSG00000000197.9	Nalcn	448.051	-0.556924	0.639756	-0.870525	0.384014
ENSMUSG00000000214.12	Th	1837.4	-0.348686	0.442008	-0.788869	0.430189
ENSMUSG00000000253.14	Gmpr	1113.15	0.226163	0.383871	0.589165	0.555751
ENSMUSG00000000278.11	Scpep1	12378.1	-0.0635376	0.239063	-0.265778	0.79041
ENSMUSG00000000296.9	Tpd52l1	263.923	-0.0942692	0.587442	-0.160474	0.872508
ENSMUSG00000000301.17	Pemt	425.747	-0.570797	0.575378	-0.992039	0.321178
ENSMUSG00000000303.13	Cdh1	297.056	-0.154189	0.56693	-0.271971	0.785644
ENSMUSG00000000318.17	Clec10a	2693.02	0.320396	0.329773	0.971566	0.331266
ENSMUSG00000000320.11	Alox12	1049.07	-0.169769	0.340069	-0.499219	0.617625
ENSMUSG00000000346.10	Dazap2	18979	-0.276557	0.226792	-1.21943	0.222681
ENSMUSG00000000355.14	Mcts1	146.099	1.19156	0.787524	1.51305	0.130267
ENSMUSG00000000365.10	Rnf17	4978.3	0.343394	0.291323	1.17874	0.238502
ENSMUSG00000000374.9	Trappc10	1442.38	0.191189	0.444182	0.430428	0.666884
ENSMUSG00000000399.11	Ndufa9	502.531	0.0772189	0.436553	0.176883	0.8596
ENSMUSG00000000402.3	Egfl6	1723.31	-0.217736	0.335515	-0.648959	0.516365
ENSMUSG00000000439.10	Mkrn2	2286.35	-0.128579	0.355514	-0.36167	0.717599
ENSMUSG00000000441.18	Raf1	1274.25	-0.431919	0.387125	-1.11571	0.264546
ENSMUSG00000000538.19	Tom1l2	557.596	-0.390829	0.467916	-0.835253	0.403575
ENSMUSG00000000563.18	Atp5pb	6215.92	-0.0134588	0.240049	-0.0560667	0.955289
ENSMUSG00000000568.16	Hnrnpd	800.009	0.696229	0.423708	1.64318	0.100345
ENSMUSG00000000579.15	Dynlt1c	664.602	-0.661898	0.417792	-1.58428	0.11313
ENSMUSG00000000581.9	C1d	647.49	0.350421	0.407577	0.859766	0.389918
ENSMUSG00000000701.9	Tcl1b5	9255.9	-0.516576	0.308246	-1.67586	0.093766
ENSMUSG00000000730.14	Dnmt3l	1332.13	0.0872334	0.364853	0.239092	0.811034
ENSMUSG00000000732.10	Icosl	1184.21	-0.626123	0.358593	-1.74605	0.0808017
ENSMUSG00000000740.13	Rpl13	245.483	-0.262925	0.743126	-0.35381	0.723481
ENSMUSG00000000743.10	Chmp1a	266.336	-0.701465	0.772757	-0.907744	0.364014
ENSMUSG00000000751.14	Rpa1	3277.03	-0.304235	0.278443	-1.09263	0.274557
ENSMUSG00000000782.17	Tcf7	821.748	-0.753124	0.460677	-1.63482	0.102087
ENSMUSG00000000787.13	Ddx3x	9402.65	-0.0922809	0.268465	-0.343735	0.731045
ENSMUSG00000000804.15	Usp32	425.748	-0.0331474	0.658589	-0.050331	0.959859
ENSMUSG00000000827.19	Tpd52l2	7616.29	-0.181368	0.231599	-0.783111	0.433562
ENSMUSG00000000838.18	Fmr1	370.318	0.0507192	0.567782	0.0893285	0.928821
ENSMUSG00000000902.14	Smarcb1	958.94	-0.871632	0.424705	-2.05233	0.040138
ENSMUSG00000000959.8	Oxa1l	278.695	-0.476665	0.762344	-0.625262	0.531799
ENSMUSG00000000976.14	Heatr6	858.053	0.00166861	0.375228	0.00444693	0.996452
ENSMUSG00000001016.13	Ilf2	764.342	-0.59518	0.496077	-1.19977	0.230227
ENSMUSG00000001017.16	Chtop	565.746	0.45319	0.442154	1.02496	0.305382
ENSMUSG00000001018.16	Snapin	672.385	-1.05034	0.509459	-2.06168	0.039238
ENSMUSG00000001036.18	Epn2	6397.33	-0.191305	0.234113	-0.817148	0.413844
ENSMUSG00000001039.13	B9d1	8271.28	-0.0462343	0.238283	-0.194031	0.846152
ENSMUSG00000001052.16	Sec24b	522.692	-1.15238	0.563609	-2.04464	0.0408903
ENSMUSG00000001056.4	Nhp2	861.552	0.431873	0.366935	1.17697	0.239206
ENSMUSG00000001089.15	Luzp1	9838	-0.168816	0.28886	-0.584423	0.558936
ENSMUSG00000001098.16	Kctd10	505.431	-0.705626	0.468264	-1.5069	0.131837
ENSMUSG00000001103.8	Sebox	1578.19	-0.823243	0.385102	-2.13773	0.0325391
ENSMUSG00000001105.16	Ift20	1308.34	-0.233802	0.326844	-0.715332	0.474404
ENSMUSG00000001120.16	Pcbp3	1763.48	-0.165587	0.326863	-0.506594	0.61244
ENSMUSG00000001127.13	Araf	672.647	-0.501908	0.418577	-1.19908	0.230495
ENSMUSG00000001150.8	Mcm3ap	730.163	-0.12719	0.393608	-0.323138	0.746591
ENSMUSG00000001151.11	Pcnt	1042.9	-0.88757	0.354207	-2.50579	0.0122178
ENSMUSG00000001156.10	Mxd1	1581.25	-0.361981	0.37554	-0.963896	0.335098
ENSMUSG00000001157.14	Gmcl1	672.135	0.153617	0.502853	0.30549	0.759993
ENSMUSG00000001158.14	Snrnp27	25986.9	0.204877	0.241802	0.84729	0.396834
ENSMUSG00000001166.18	Oas1c	7517.53	-0.376142	0.335821	-1.12007	0.262686
ENSMUSG00000001168.17	Oas1h	19844.9	0.0879837	0.234125	0.375797	0.707068
ENSMUSG00000001173.16	Ocrl	877.141	0.144133	0.509356	0.28297	0.7772
ENSMUSG00000001175.17	Calm1	156614	0.392864	0.27609	1.42296	0.154748
ENSMUSG00000001228.15	Uhrf1	5207.97	0.155014	0.303306	0.511081	0.609294
ENSMUSG00000001280.14	Sp1	884.427	0.517362	0.529517	0.977046	0.328546
ENSMUSG00000001289.13	Pfdn5	9406.09	-0.15413	0.239645	-0.643161	0.52012
ENSMUSG00000001300.17	Efnb2	417.557	0.96763	0.492504	1.96471	0.0494473
ENSMUSG00000001305.6	Rrp15	2502.56	0.155981	0.296849	0.525456	0.599267
ENSMUSG00000001349.6	Cnn1	973.9	-0.340801	0.370222	-0.920533	0.357294
ENSMUSG00000001366.15	Fbxo9	2576.83	-0.357942	0.318952	-1.12225	0.261757
ENSMUSG00000001376.18	Vps50	3821.27	0.309199	0.265865	1.16299	0.244832
ENSMUSG00000001383.10	Zmat2	4827.09	0.117873	0.247696	0.475878	0.634161
ENSMUSG00000001403.14	Ube2c	4427.7	0.11155	0.29275	0.381042	0.703172
ENSMUSG00000001416.14	Cct3	5716.75	-0.210189	0.23762	-0.884563	0.376393
ENSMUSG00000001424.15	Snd1	550.986	-0.433382	0.456011	-0.950375	0.341922
ENSMUSG00000001445.11	Mrpl10	646.166	-1.29021	0.654113	-1.97246	0.0485572
ENSMUSG00000001472.18	Tcf25	1070.48	-0.342953	0.418544	-0.819396	0.41256
ENSMUSG00000001473.8	Tubb6	1436.51	-0.759705	0.49942	-1.52117	0.128216
ENSMUSG00000001521.13	Tulp3	1766.05	0.553307	0.314139	1.76134	0.0781801
ENSMUSG00000001525.11	Tubb5	1154.67	0.00680657	0.371215	0.0183359	0.985371
ENSMUSG00000001542.8	Ell2	339.814	-0.0297862	0.534523	-0.0557247	0.955561
ENSMUSG00000001604.15	Tcea3	1190.92	-0.376368	0.382591	-0.983734	0.325246
ENSMUSG00000001627.13	Ifrd1	3293.37	-0.168303	0.293363	-0.573701	0.56617
ENSMUSG00000001642.19	Akr1b3	15437.9	-0.571242	0.259396	-2.2022	0.0276509
ENSMUSG00000001674.12	Ddx18	5380.04	-0.158854	0.272222	-0.583548	0.559524
ENSMUSG00000001687.16	Ubl3	1130.62	-0.224274	0.356424	-0.629235	0.529195
ENSMUSG00000001707.9	Eef1e1	11296.3	0.632016	0.249396	2.53418	0.0112709
ENSMUSG00000001729.15	Akt1	395.245	-0.289373	0.515076	-0.561806	0.574248
ENSMUSG00000001767.6	Crnkl1	8370.41	0.0501223	0.244425	0.205062	0.837524
ENSMUSG00000001768.17	Rin2	369.713	-0.557128	0.711886	-0.782608	0.433857
ENSMUSG00000001774.9	Chordc1	2071.39	-0.333259	0.310512	-1.07326	0.283155
ENSMUSG00000001783.4	Rtcb	433.017	0.174255	0.783273	0.22247	0.823948
ENSMUSG00000001786.15	Fbxo7	739.326	-0.826713	0.466685	-1.77146	0.0764847
ENSMUSG00000001833.18	Septin7	4733.78	0.0520427	0.242348	0.214743	0.829967
ENSMUSG00000001847.15	Rac1	12165.2	-0.0761596	0.22339	-0.340927	0.733158
ENSMUSG00000001855.16	Nup214	6604.91	-0.245728	0.241809	-1.01621	0.30953
ENSMUSG00000001891.17	Ugp2	1897.63	0.451905	0.383036	1.1798	0.238081
ENSMUSG00000001924.16	Uba1	3161.95	0.230852	0.265965	0.86798	0.385405
ENSMUSG00000001962.9	Fam50a	1464.59	0.00468224	0.370447	0.0126394	0.989915
ENSMUSG00000001998.16	Ap4e1	564.643	-0.0821661	0.503114	-0.163315	0.87027
ENSMUSG00000001999.16	Blvra	843.468	1.09719	0.42397	2.5879	0.00965629
ENSMUSG00000002014.13	Ssr4	402.556	0.646031	0.515751	1.2526	0.21035
ENSMUSG00000002015.6	Bcap31	17931.7	0.140493	0.25408	0.552946	0.580301
ENSMUSG00000002017.11	Fam98a	682.209	-0.384854	0.392949	-0.9794	0.327382
ENSMUSG00000002020.16	Ltbp2	255.413	0.043583	0.680113	0.0640819	0.948905
ENSMUSG00000002031.14	Ift46	3473.57	-0.0511174	0.356359	-0.143444	0.88594
ENSMUSG00000002055.10	Spag5	657.517	-0.887249	0.428507	-2.07056	0.0384001
ENSMUSG00000002064.11	Sdf2	2167.45	0.136235	0.330758	0.411887	0.680422
ENSMUSG00000002076.13	Hsf2bp	6926.35	-0.371462	0.233767	-1.58903	0.112054
ENSMUSG00000002102.16	Psmc3	518.69	-0.219391	0.470502	-0.466291	0.641007
ENSMUSG00000002107.19	Celf2	3296.48	0.127955	0.256884	0.498104	0.61841
ENSMUSG00000002129.12	Sf3a1	1754.23	-0.53799	0.397426	-1.35368	0.175837
ENSMUSG00000002147.19	Stat6	1436.92	-0.486789	0.432804	-1.12473	0.260702
ENSMUSG00000002205.17	Vrk3	684.002	-0.289542	0.488854	-0.592288	0.553658
ENSMUSG00000002222.15	Rmnd5a	4480.43	0.147362	0.304567	0.48384	0.6285
ENSMUSG00000002297.17	Dbf4	14096.3	-0.282941	0.253749	-1.11504	0.264833
ENSMUSG00000002332.17	Dhrs1	3617.85	-0.293397	0.338757	-0.8661	0.386435
ENSMUSG00000002365.11	Snx9	5755.5	0.112035	0.248186	0.451415	0.651691
ENSMUSG00000002379.8	Ndufa11	612.09	-0.267935	0.432364	-0.619696	0.535458
ENSMUSG00000002428.13	Hltf	1297.29	0.733514	0.33111	2.21532	0.0267381
ENSMUSG00000002455.15	Prpf6	3057.73	-0.116579	0.276199	-0.422083	0.672964
ENSMUSG00000002475.17	Abhd3	445.958	0.434572	0.548487	0.79231	0.42818
ENSMUSG00000002477.6	Snrpd1	22293.4	0.276304	0.244948	1.12801	0.259315
ENSMUSG00000002489.17	Tiam1	11747.9	-0.000678066	0.23285	-0.00291203	0.997677
ENSMUSG00000002504.16	Slc9a3r2	296.106	0.366491	0.628195	0.583403	0.559622
ENSMUSG00000002546.18	Golga2	475.589	0.0126077	0.466352	0.0270347	0.978432
ENSMUSG00000002565.17	Scin	1605.5	0.108848	0.303292	0.358888	0.719679
ENSMUSG00000002635.12	Pdcd2l	1912.78	-0.323077	0.432552	-0.74691	0.455118
ENSMUSG00000002658.10	Gtf2f1	503.494	-0.490047	0.658835	-0.743808	0.456993
ENSMUSG00000002661.15	Alkbh7	1026.91	-0.0656742	0.375884	-0.174719	0.8613
ENSMUSG00000002679.15	Med6	12430.8	0.475384	0.234272	2.0292	0.042438
ENSMUSG00000002688.9	Prkd1	983.451	0.254658	0.371804	0.684927	0.49339
ENSMUSG00000002718.15	Cse1l	2914.16	0.0369914	0.277141	0.133475	0.893818
ENSMUSG00000002728.15	Naa20	8270.11	0.181702	0.284932	0.637702	0.523667
ENSMUSG00000002733.9	Plekha3	2087.1	0.0739873	0.280992	0.263308	0.792313
ENSMUSG00000002748.8	Baz1b	1252.94	0.0636377	0.327695	0.194198	0.846021
ENSMUSG00000002767.14	Mrpl2	1535.96	-0.229228	0.368635	-0.621828	0.534055
ENSMUSG00000002768.9	Mea1	18082.1	-0.319486	0.248985	-1.28315	0.199439
ENSMUSG00000002797.10	Ggct	80757.8	-0.159163	0.215901	-0.737201	0.461
ENSMUSG00000002804.5	Nudt14	1098.19	-0.355886	0.383558	-0.927855	0.353483
ENSMUSG00000002835.10	Chaf1a	912.34	-0.234979	0.432763	-0.542974	0.587148
ENSMUSG00000002844.10	Adprh	321.446	-0.276956	0.657603	-0.421159	0.673639
ENSMUSG00000002845.15	Tmem39a	1131.97	-0.129241	0.400021	-0.323086	0.74663
ENSMUSG00000002846.10	Timmdc1	202.428	-0.228443	0.833163	-0.274188	0.78394
ENSMUSG00000002847.8	Pla1a	348.37	-0.347357	0.50876	-0.682752	0.494763
ENSMUSG00000002870.9	Mcm2	1379.9	-0.33306	0.35945	-0.926583	0.354143
ENSMUSG00000002871.15	Tpra1	357.713	-0.997917	0.63048	-1.58279	0.113469
ENSMUSG00000002881.15	Nab1	1046.59	0.468178	0.349347	1.34015	0.180197
ENSMUSG00000002900.18	Lamb1	2725.55	-0.0698433	0.291914	-0.23926	0.810904
ENSMUSG00000002944.16	Cd36	13061.6	0.36665	0.301444	1.21631	0.223867
ENSMUSG00000002949.16	Timm44	941.513	-0.253509	0.357921	-0.708281	0.478771
ENSMUSG00000002968.10	Med25	1775.83	-0.481982	0.333344	-1.4459	0.148205
ENSMUSG00000002984.18	Tomm40	250.821	-0.176285	0.603899	-0.291912	0.770354
ENSMUSG00000002996.18	Hbp1	2800.52	-0.209427	0.265362	-0.789212	0.429988
ENSMUSG00000002997.16	Prkar2b	6926.33	-0.16897	0.334474	-0.505181	0.613432
ENSMUSG00000003033.16	Ap1m1	1636.75	-0.31538	0.428705	-0.735657	0.46194
ENSMUSG00000003037.17	Rab8a	744.146	-0.0962689	0.389449	-0.247192	0.80476
ENSMUSG00000003038.16	Hmgn2	808.054	0.645859	0.413599	1.56156	0.118392
ENSMUSG00000003039.10	Fam32a	5749.94	-0.013204	0.263035	-0.0501988	0.959964
ENSMUSG00000003062.14	Stard3nl	12370.8	-0.218878	0.297793	-0.735001	0.462339
ENSMUSG00000003119.15	Cdk12	1185.94	0.209889	0.404956	0.518299	0.604249
ENSMUSG00000003131.8	Pafah1b2	1904.72	-0.220981	0.29494	-0.749239	0.453713
ENSMUSG00000003134.11	Tbc1d8	1020.85	0.100952	0.420231	0.24023	0.810152
ENSMUSG00000003135.16	Cnot11	1809.84	0.177469	0.385911	0.45987	0.64561
ENSMUSG00000003161.16	Sri	1548.19	0.322212	0.309325	1.04166	0.297569
ENSMUSG00000003226.8	Ranbp2	543.089	0.147338	0.432692	0.340515	0.733468
ENSMUSG00000003228.10	Grk5	236.559	0.360666	0.622958	0.578957	0.562618
ENSMUSG00000003234.17	Abcf3	1408.47	-0.0536406	0.431895	-0.124198	0.901158
ENSMUSG00000003282.10	Plag1	2010.28	-0.247804	0.462519	-0.535771	0.592117
ENSMUSG00000003309.15	Ap1m2	1566.43	-0.719365	0.346873	-2.07386	0.0380923
ENSMUSG00000003380.12	Rabac1	1488.74	-0.564504	0.313996	-1.79781	0.0722079
ENSMUSG00000003411.11	Rab3b	3996.14	0.138597	0.351106	0.394745	0.693031
ENSMUSG00000003421.14	Nosip	737.544	-0.35744	0.482273	-0.741156	0.458599
ENSMUSG00000003429.12	Rps11	1447.15	0.0247622	0.311304	0.0795436	0.9366
ENSMUSG00000003436.12	Dll3	1040.67	-0.103205	0.366332	-0.281724	0.778155
ENSMUSG00000003437.15	Paf1	618.876	0.191768	0.438861	0.436968	0.662135
ENSMUSG00000003458.13	Ncstn	490.763	-0.845521	0.529442	-1.597	0.110265
ENSMUSG00000003464.14	Pex19	671.26	-0.661292	0.542238	-1.21956	0.222632
ENSMUSG00000003527.10	Ess2	391.621	-0.934064	0.849303	-1.0998	0.271419
ENSMUSG00000003604.15	Aven	19307.6	-0.0951504	0.227321	-0.418574	0.675528
ENSMUSG00000003660.11	Snrnp200	559.901	0.350546	0.513787	0.682279	0.495063
ENSMUSG00000003662.11	Ciao1	1001.56	0.155747	0.48687	0.319894	0.749049
ENSMUSG00000003721.15	Insig2	469.574	0.155272	0.521963	0.297478	0.766102
ENSMUSG00000003731.14	Kpna6	392.358	-0.0477078	0.531511	-0.0897587	0.928479
ENSMUSG00000003778.15	Brd8	1055.12	0.0275675	0.429532	0.0641804	0.948827
ENSMUSG00000003779.17	Kif20a	1636.48	-0.726622	0.351387	-2.06787	0.0386523
ENSMUSG00000003808.19	Farsa	656.506	-1.01067	0.460236	-2.19598	0.0280932
ENSMUSG00000003813.16	Rad23a	79.4664	0.81851	0.974658	0.839792	0.401025
ENSMUSG00000003814.9	Calr	2062.22	-0.246224	0.302922	-0.812828	0.416316
ENSMUSG00000003824.13	Syce2	15393.5	-0.0338209	0.262486	-0.128848	0.897478
ENSMUSG00000003849.9	Nqo1	1166.26	0.168622	0.351897	0.47918	0.631811
ENSMUSG00000003868.15	Ruvbl2	2720.4	-0.375116	0.377819	-0.992845	0.320785
ENSMUSG00000003873.12	Bax	463.764	0.278225	0.496274	0.560628	0.575051
ENSMUSG00000003929.12	Zfp81	950.667	0.854506	0.462187	1.84883	0.0644819
ENSMUSG00000003955.9	Fam162a	1886.25	0.362048	0.287599	1.25887	0.208079
ENSMUSG00000003992.16	Ssbp2	5434.43	0.0369624	0.313303	0.117976	0.906086
ENSMUSG00000004018.10	Fancl	158.812	0.821659	0.741203	1.10855	0.267625
ENSMUSG00000004032.11	Gstm5	12484	0.219329	0.308741	0.710398	0.477457
ENSMUSG00000004040.17	Stat3	1624.23	-0.00261641	0.374236	-0.00699133	0.994422
ENSMUSG00000004069.18	Dnaja3	578.333	0.119483	0.504834	0.236678	0.812906
ENSMUSG00000004071.14	Cdip1	460.277	-0.234859	0.467748	-0.502105	0.615594
ENSMUSG00000004096.10	Cwc15	16329.5	-0.110566	0.22962	-0.481518	0.630148
ENSMUSG00000004099.17	Dnmt1	4821.46	-0.336212	0.295387	-1.13821	0.255034
ENSMUSG00000004100.13	Ppan	1229.1	-0.991024	0.449706	-2.20372	0.0275442
ENSMUSG00000004151.18	Etv1	3470.82	-0.205783	0.327488	-0.628368	0.529763
ENSMUSG00000004264.18	Phb2	887.547	-0.969489	0.397531	-2.43877	0.0147372
ENSMUSG00000004268.12	Emg1	1436.76	0.667065	0.344509	1.93628	0.0528336
ENSMUSG00000004285.13	Atp6v1f	5868.92	0.143631	0.269584	0.532788	0.59418
ENSMUSG00000004317.15	Clcn5	1677.38	0.39487	0.329055	1.20001	0.230135
ENSMUSG00000004319.16	Clcn3	1665.87	-0.291049	0.306435	-0.949792	0.342218
ENSMUSG00000004341.9	Gpx6	3832.23	-0.454552	0.446094	-1.01896	0.308222
ENSMUSG00000004347.18	Pde1c	820.537	0.280194	0.400218	0.700103	0.483863
ENSMUSG00000004356.9	Utp20	301.213	0.139666	0.676795	0.206363	0.836507
ENSMUSG00000004364.15	Cul3	956.542	0.0580337	0.513963	0.112914	0.910099
ENSMUSG00000004455.17	Ppp1cc	426.941	-0.02222	0.493665	-0.0450103	0.964099
ENSMUSG00000004462.8	Tbccd1	910.034	0.169724	0.421263	0.402894	0.687027
ENSMUSG00000004535.13	Tax1bp1	15195.6	0.177846	0.227276	0.782512	0.433914
ENSMUSG00000004540.8	Psg17	11201.1	0.661613	0.450022	1.47018	0.141513
ENSMUSG00000004561.15	Mettl17	633.568	0.372682	0.409642	0.909776	0.362941
ENSMUSG00000004591.17	Pkn2	3448.01	0.137999	0.28761	0.479812	0.631361
ENSMUSG00000004633.18	Chn2	389.767	-0.906786	0.50587	-1.79253	0.0730488
ENSMUSG00000004637.16	Wwox	1841.19	-0.179917	0.308735	-0.582756	0.560058
ENSMUSG00000004642.14	Slbp	263721	-0.0681971	0.211224	-0.322867	0.746796
ENSMUSG00000004667.19	Polr2e	1424.08	-0.341275	0.406618	-0.839301	0.4013
ENSMUSG00000004668.15	Abca13	683.54	-0.291355	0.457469	-0.636885	0.5242
ENSMUSG00000004677.19	Myo9b	399.142	-0.476073	0.539188	-0.882944	0.377267
ENSMUSG00000004698.12	Hdac9	368.924	0.218277	0.507735	0.429905	0.667265
ENSMUSG00000004768.15	Rab23	461.33	-0.394169	0.464193	-0.849148	0.395799
ENSMUSG00000004771.13	Rab11a	12674	0.10448	0.220887	0.473002	0.636212
ENSMUSG00000004788.12	Eif2b2	486.545	0.345022	0.574412	0.600652	0.548072
ENSMUSG00000004789.11	Dlst	794.218	-0.550721	0.408116	-1.34942	0.177201
ENSMUSG00000004798.15	Ulk2	197.859	0.755957	0.690436	1.0949	0.273561
ENSMUSG00000004843.8	Chmp2b	1457.94	-0.788235	0.416693	-1.89164	0.0585386
ENSMUSG00000004865.17	Srpk1	15365	-0.0165796	0.235302	-0.0704608	0.943827
ENSMUSG00000004880.12	Lbr	817.161	-0.568975	0.464003	-1.22623	0.220111
ENSMUSG00000004885.6	Crabp2	24026.8	0.13428	0.320554	0.4189	0.675289
ENSMUSG00000004897.17	Hdgf	653.734	-0.323503	0.430312	-0.751789	0.452178
ENSMUSG00000004934.15	Pias4	471.906	-0.168326	0.611116	-0.275441	0.782978
ENSMUSG00000004936.9	Map2k1	9242.67	-0.300278	0.242906	-1.23619	0.216388
ENSMUSG00000004945.16	Tmem242	307.286	0.529881	0.532315	0.995429	0.319528
ENSMUSG00000004947.16	Dtx2	944.601	-0.4672	0.390723	-1.19573	0.231801
ENSMUSG00000004948.13	Zp3	1534.34	-0.2189	0.382066	-0.572937	0.566687
ENSMUSG00000004952.14	Rasa4	10193.2	-0.241275	0.23917	-1.0088	0.313069
ENSMUSG00000004980.17	Hnrnpa2b1	3851.46	-0.127798	0.264454	-0.483251	0.628917
ENSMUSG00000004994.13	Ccdc130	610.122	-0.169257	0.694512	-0.243707	0.807458
ENSMUSG00000005034.16	Prkacb	172.288	0.405981	0.706071	0.574986	0.565301
ENSMUSG00000005054.8	Cstb	276.05	0.0144753	0.588101	0.0246136	0.980363
ENSMUSG00000005078.17	Jkamp	1214.05	-0.162849	0.39802	-0.409149	0.682431
ENSMUSG00000005102.14	Eif2ak4	1259.8	-0.143013	0.368633	-0.387956	0.698049
ENSMUSG00000005103.13	Wdr1	1319.91	-0.275313	0.349691	-0.787305	0.431103
ENSMUSG00000005131.5	4930550C14Rik	1654.09	-0.3436	0.419971	-0.818152	0.413271
ENSMUSG00000005161.16	Prdx2	34760.8	-0.419739	0.221734	-1.89298	0.05836
ENSMUSG00000005204.13	Senp3	271.854	0.906197	0.64256	1.41029	0.158454
ENSMUSG00000005225.16	Plekha8	4901.59	-0.134354	0.365299	-0.367791	0.713029
ENSMUSG00000005233.17	Spc25	14810	0.417605	0.243664	1.71386	0.0865553
ENSMUSG00000005268.21	Prlr	1796.67	-0.129175	0.297649	-0.433983	0.664301
ENSMUSG00000005312.16	Ubqln1	3941	-0.0770665	0.2607	-0.295614	0.767525
ENSMUSG00000005354.17	Txn2	4598.47	-0.33485	0.342529	-0.977582	0.328281
ENSMUSG00000005362.15	Crbn	6386.01	-0.119814	0.245278	-0.488484	0.625207
ENSMUSG00000005370.5	Msh6	4294.97	0.313767	0.283176	1.10803	0.267851
ENSMUSG00000005371.16	Fbxo11	6760.84	0.0221299	0.300959	0.0735313	0.941383
ENSMUSG00000005373.14	Mlxipl	2180.36	-0.132616	0.283043	-0.468538	0.6394
ENSMUSG00000005417.18	Mprip	655.089	0.00981607	0.511624	0.0191861	0.984693
ENSMUSG00000005470.9	Asf1b	43662.8	0.137247	0.23064	0.595072	0.551795
ENSMUSG00000005481.19	Ddx39a	3611.98	-0.23899	0.255345	-0.935949	0.349299
ENSMUSG00000005483.11	Dnajb1	6480.97	-0.53176	0.256037	-2.07689	0.0378119
ENSMUSG00000005493.16	Msh4	2703.07	0.102348	0.324211	0.315684	0.752242
ENSMUSG00000005506.17	Celf1	1952.71	0.091796	0.311966	0.29425	0.768567
ENSMUSG00000005510.10	Ndufs3	1767.08	0.0541028	0.365312	0.1481	0.882264
ENSMUSG00000005609.17	Ctr9	579.857	-0.362539	0.45464	-0.797419	0.425208
ENSMUSG00000005610.18	Eif4g2	8691.56	0.0648905	0.326008	0.199046	0.842227
ENSMUSG00000005615.16	Pcyt1a	2042.83	-0.348353	0.415955	-0.837478	0.402324
ENSMUSG00000005621.12	Zfp592	2279.21	-0.147592	0.289691	-0.509482	0.610415
ENSMUSG00000005625.16	Psmd4	5600.74	-0.351535	0.24763	-1.4196	0.155724
ENSMUSG00000005628.13	Tmod4	41.6696	0.684296	1.35738	0.504132	0.614169
ENSMUSG00000005656.10	Snx6	10036.4	-0.130341	0.247134	-0.527409	0.59791
ENSMUSG00000005667.9	Mthfd2	6373.86	-0.252482	0.243495	-1.03691	0.299777
ENSMUSG00000005672.13	Kit	3103	-0.103892	0.282568	-0.367672	0.713118
ENSMUSG00000005682.10	Pan2	2254.5	-0.405314	0.296835	-1.36545	0.172111
ENSMUSG00000005683.9	Cs	4073.74	-0.330735	0.280233	-1.18021	0.237915
ENSMUSG00000005686.18	Ampd3	519.749	-0.0648924	0.433495	-0.149696	0.881005
ENSMUSG00000005687.15	Bcas2	8366.87	0.354728	0.275029	1.28978	0.197126
ENSMUSG00000005698.16	Ctcf	3252.87	-0.0594462	0.258564	-0.229909	0.818163
ENSMUSG00000005732.15	Ranbp1	725.372	0.600582	0.428593	1.40129	0.161128
ENSMUSG00000005774.13	Rfx5	322.032	0.672057	0.577257	1.16422	0.244333
ENSMUSG00000005779.13	Psmb4	783.559	-0.12245	0.528011	-0.231908	0.81661
ENSMUSG00000005802.13	Slc30a4	256.349	1.22022	0.647436	1.88469	0.0594715
ENSMUSG00000005813.13	Metap1	846.27	-0.0802437	0.36342	-0.220801	0.825247
ENSMUSG00000005846.13	Rsl1d1	69297.2	0.0236302	0.21053	0.112241	0.910632
ENSMUSG00000005871.16	Apc	3942.97	0.0548394	0.299954	0.182826	0.854934
ENSMUSG00000005873.7	Reep5	1133.55	0.153283	0.422309	0.362963	0.716633
ENSMUSG00000005886.15	Ncoa2	1203.19	-0.252397	0.35711	-0.706777	0.479705
ENSMUSG00000005907.15	Pex1	821.303	-0.758669	0.398047	-1.90598	0.0566534
ENSMUSG00000006005.19	Tpr	3893.91	0.0509854	0.29928	0.17036	0.864727
ENSMUSG00000006010.15	Odr4	1354.7	-0.14852	0.316987	-0.468536	0.639401
ENSMUSG00000006014.17	Prg4	2326.1	-0.035253	0.317358	-0.111083	0.911551
ENSMUSG00000006024.14	Napa	1250.16	0.141243	0.479366	0.294645	0.768265
ENSMUSG00000006057.16	Atp5g1	2416.42	0.219064	0.325234	0.67356	0.500591
ENSMUSG00000006095.13	Tbcb	919.69	-0.117522	0.438121	-0.268242	0.788513
ENSMUSG00000006169.21	Clint1	634.283	0.28454	0.411388	0.69166	0.489151
ENSMUSG00000006191.18	Cdkal1	1168.3	-0.437839	0.346945	-1.26198	0.206955
ENSMUSG00000006205.14	Htra1	952.033	-0.484439	0.421524	-1.14926	0.25045
ENSMUSG00000006262.16	Mob1b	1438.15	0.111757	0.394319	0.283416	0.776858
ENSMUSG00000006273.15	Atp6v1b2	4063.85	-0.346627	0.383891	-0.902931	0.366563
ENSMUSG00000006299.14	Aamp	730.693	-0.936202	0.445092	-2.10339	0.0354317
ENSMUSG00000006301.18	Tmbim1	1342.23	-0.112612	0.374043	-0.301067	0.763363
ENSMUSG00000006304.15	Arpc2	6709.47	0.0526764	0.250602	0.2102	0.833512
ENSMUSG00000006307.17	Kmt2b	394.645	0.340071	0.545588	0.623311	0.53308
ENSMUSG00000006310.11	Zbtb32	242.298	-0.260477	0.672393	-0.387389	0.698468
ENSMUSG00000006315.10	Tmem147	586.575	-0.179781	0.505268	-0.355812	0.721981
ENSMUSG00000006335.17	Tfpt	717.927	-0.143325	0.426995	-0.335659	0.737128
ENSMUSG00000006356.11	Crip2	906.785	-0.297108	0.367665	-0.808095	0.419036
ENSMUSG00000006373.11	Pgrmc1	1147.17	0.0553867	0.407092	0.136055	0.891778
ENSMUSG00000006390.16	Elovl1	3039.78	-0.59468	0.302077	-1.96864	0.048995
ENSMUSG00000006392.17	Med8	422.98	-0.211949	0.532586	-0.397962	0.690658
ENSMUSG00000006398.16	Cdc20	4601.45	-0.341022	0.267367	-1.27549	0.202137
ENSMUSG00000006412.11	Pfdn2	5847.29	0.352886	0.291469	1.21072	0.226004
ENSMUSG00000006418.18	Rnf114	15344.5	-0.371848	0.260511	-1.42738	0.15347
ENSMUSG00000006423.16	Steep1	641.557	0.0157683	0.399753	0.0394452	0.968535
ENSMUSG00000006498.17	Ptbp1	433.76	-0.572661	0.59518	-0.962165	0.335967
ENSMUSG00000006527.17	Sfmbt1	12487.6	-0.306611	0.221166	-1.38634	0.165644
ENSMUSG00000006585.4	Cdt1	1066.12	-0.662293	0.452255	-1.46443	0.143078
ENSMUSG00000006586.16	Runx1t1	4505.33	0.290801	0.303439	0.958352	0.337885
ENSMUSG00000006587.7	Snai3	546.012	-1.00661	0.434091	-2.31889	0.0204009
ENSMUSG00000006599.14	Gtf2h1	1814.72	-0.184162	0.335201	-0.549407	0.582726
ENSMUSG00000006673.15	Qrich1	527.201	0.847917	0.448045	1.89248	0.0584266
ENSMUSG00000006676.18	Usp19	4079.65	-0.405316	0.25179	-1.60974	0.107455
ENSMUSG00000006678.7	Pola1	6194.27	0.263308	0.262066	1.00474	0.315022
ENSMUSG00000006699.18	Cdc42	21861.2	-0.19264	0.252031	-0.764349	0.444659
ENSMUSG00000006715.12	Gmnn	32327.3	-0.0991661	0.292359	-0.339193	0.734464
ENSMUSG00000006717.8	Acot13	1204.26	0.833454	0.33322	2.50121	0.012377
ENSMUSG00000006736.10	Tspan31	711.811	0.00459976	0.530575	0.00866939	0.993083
ENSMUSG00000006740.15	Kif5b	1075.02	-0.119082	0.368798	-0.322892	0.746777
ENSMUSG00000006764.9	Tph2	566.986	-0.226464	0.530831	-0.426621	0.669656
ENSMUSG00000006800.15	Sulf2	829.894	-0.586889	0.506309	-1.15915	0.246395
ENSMUSG00000006818.6	Sod2	2035.09	-0.672221	0.313489	-2.14432	0.0320072
ENSMUSG00000006906.11	Stambp	4691.73	0.163714	0.252935	0.647259	0.517464
ENSMUSG00000006920.15	Ezh1	2608.73	-0.696831	0.302966	-2.30003	0.0214465
ENSMUSG00000006932.18	Ctnnb1	1967.01	-0.414372	0.378648	-1.09435	0.273803
ENSMUSG00000006941.6	Eif1b	18152.6	-0.0716589	0.229689	-0.311982	0.755054
ENSMUSG00000006998.17	Psmd2	2330.78	-0.359618	0.338342	-1.06288	0.287835
ENSMUSG00000007050.18	Lsm2	4904.9	-0.2331	0.252532	-0.923053	0.355979
ENSMUSG00000007415.16	Gatad1	1978.7	0.273041	0.403566	0.67657	0.498679
ENSMUSG00000007458.15	M6pr	1078.52	0.130761	0.373625	0.349979	0.726355
ENSMUSG00000007476.19	Lrrc8a	702.724	0.327952	0.431882	0.759354	0.447641
ENSMUSG00000007564.16	Ppp2r1a	1101.71	-0.519172	0.402827	-1.28882	0.197461
ENSMUSG00000007589.10	Tinf2	1949.64	-0.815038	0.422439	-1.92936	0.0536861
ENSMUSG00000007617.19	Homer1	759.182	-0.0247408	0.558297	-0.0443147	0.964654
ENSMUSG00000007646.14	Rad51c	1590.05	-0.495808	0.351834	-1.40921	0.158773
ENSMUSG00000007656.14	Arpp19	24814.6	0.247017	0.276443	0.893553	0.371561
ENSMUSG00000007659.19	Bcl2l1	825.058	-0.743713	0.452178	-1.64474	0.100024
ENSMUSG00000007670.11	Khsrp	743.586	0.502899	0.406392	1.23747	0.215911
ENSMUSG00000007721.7	Ccdc124	883.601	-0.357424	0.435208	-0.821273	0.411491
ENSMUSG00000007739.11	Cct4	925.306	-0.251238	0.424569	-0.59175	0.554018
ENSMUSG00000007777.10	0610009B22Rik	8288.4	0.747388	0.263416	2.83729	0.00454985
ENSMUSG00000007812.17	Zfp655	40729.9	-0.240854	0.234722	-1.02613	0.304832
ENSMUSG00000007815.14	Rhoa	1631.91	-0.153829	0.39318	-0.391244	0.695617
ENSMUSG00000007827.11	Ankrd26	2469.15	0.0957143	0.282663	0.338616	0.734899
ENSMUSG00000007850.17	Hnrnph1	1903.42	-0.341603	0.358665	-0.952429	0.340879
ENSMUSG00000007867.10	Ift43	23980.3	-0.126321	0.21637	-0.583823	0.55934
ENSMUSG00000007880.17	Arid1a	3670.06	0.193293	0.320967	0.60222	0.547028
ENSMUSG00000007888.16	Crlf1	296.927	-0.360755	0.550836	-0.654923	0.512518
ENSMUSG00000007908.15	Hmgcll1	2776.87	-0.0754887	0.273556	-0.275954	0.782584
ENSMUSG00000007987.13	Ift22	732.162	-0.619996	0.466742	-1.32835	0.184063
ENSMUSG00000007989.8	Fzd3	1370.93	0.439564	0.367608	1.19574	0.231798
ENSMUSG00000008036.12	Ap2s1	3073.85	-0.405669	0.290844	-1.3948	0.163076
ENSMUSG00000008200.16	Fnbp4	7250.27	-0.367058	0.300201	-1.22271	0.22144
ENSMUSG00000008226.15	Scrn3	1010.8	0.396424	0.416643	0.951471	0.341365
ENSMUSG00000008301.12	Phax	618.252	0.240482	0.41288	0.58245	0.560264
ENSMUSG00000008333.13	Snrpb2	30274.4	-0.0491648	0.283161	-0.173628	0.862158
ENSMUSG00000008393.10	Carhsp1	935.17	0.228081	0.410383	0.555775	0.578364
ENSMUSG00000008429.9	Herpud2	3212.89	0.0152835	0.336415	0.0454306	0.963764
ENSMUSG00000008450.9	Nutf2	9266.94	-0.0272396	0.231551	-0.11764	0.906353
ENSMUSG00000008475.14	Arpc5	781.349	0.00124667	0.413964	0.00301155	0.997597
ENSMUSG00000008489.19	Elavl2	8370.86	-0.083911	0.277976	-0.301865	0.762755
ENSMUSG00000008682.14	Rpl10	3676.24	0.0895954	0.272353	0.328968	0.74218
ENSMUSG00000008683.17	Rps15a	4706.4	-0.136594	0.243774	-0.56033	0.575254
ENSMUSG00000008763.17	Man1a2	497.43	0.325743	0.476848	0.683117	0.494533
ENSMUSG00000008859.9	Rala	3709.2	-0.137935	0.278366	-0.495517	0.620235
ENSMUSG00000008892.13	Vdac3	24647	0.0348676	0.216509	0.161045	0.872058
ENSMUSG00000008958.15	Vps72	2198.93	-0.887169	0.469201	-1.89081	0.0586503
ENSMUSG00000009013.6	Dynll1	10818.2	-0.160375	0.335815	-0.477569	0.632957
ENSMUSG00000009092.6	Derl3	2193.24	-0.750034	0.398265	-1.88326	0.0596657
ENSMUSG00000009108.16	Gnat2	517.498	-0.130487	0.446632	-0.292158	0.770166
ENSMUSG00000009112.5	Bcl2l13	403.073	0.0360814	0.516535	0.0698529	0.944311
ENSMUSG00000009207.16	Lnpk	230.287	0.0167807	0.77424	0.0216738	0.982708
ENSMUSG00000009291.14	Pttg1ip	252.048	1.32745	0.708628	1.87327	0.0610314
ENSMUSG00000009293.18	Ube2g2	538.833	-0.462118	0.48773	-0.947487	0.343391
ENSMUSG00000009470.18	Tnpo1	6022	0.194616	0.31356	0.620666	0.53482
ENSMUSG00000009535.14	Rnmt	8167.68	-0.265163	0.229779	-1.15399	0.248504
ENSMUSG00000009549.15	Srp14	23768.6	0.0183284	0.231218	0.0792692	0.936818
ENSMUSG00000009566.13	Fpgs	853.663	-1.027	0.44198	-2.32363	0.0201452
ENSMUSG00000009569.15	Mrtfb	3291.75	-0.278619	0.262941	-1.05963	0.289313
ENSMUSG00000009575.15	Cbx5	4443.55	0.175809	0.270545	0.649834	0.515799
ENSMUSG00000009628.15	Tex15	4410.09	-0.177803	0.30702	-0.579125	0.562505
ENSMUSG00000009640.12	Dmap1	315.634	-0.40685	0.669274	-0.607897	0.543256
ENSMUSG00000009647.14	Mcu	9550.87	-0.0690486	0.23955	-0.288243	0.773161
ENSMUSG00000009670.12	Tex11	14563.6	0.257543	0.317001	0.812436	0.416541
ENSMUSG00000009733.10	Tfcp2	280.281	-0.211672	0.556518	-0.380352	0.703684
ENSMUSG00000009741.16	Ubp1	2907.74	-0.125643	0.310153	-0.4051	0.685404
ENSMUSG00000009828.16	Cilk1	560.009	-0.0776978	0.455729	-0.170491	0.864624
ENSMUSG00000009863.15	Sdhb	997.137	-0.103577	0.381403	-0.271568	0.785954
ENSMUSG00000009894.16	Snap47	662.352	-0.942378	0.520256	-1.81137	0.0700831
ENSMUSG00000009905.6	Kdsr	348.631	0.200323	0.586206	0.341728	0.732555
ENSMUSG00000009907.18	Vps4b	1461.1	0.196711	0.312612	0.629252	0.529184
ENSMUSG00000009927.10	Rps25	837.934	0.0225837	0.374813	0.0602533	0.951954
ENSMUSG00000009995.18	Tafazzin	945.284	-0.0474806	0.359819	-0.131957	0.895018
ENSMUSG00000010025.20	Aldh3a2	354.524	-0.473118	0.636294	-0.743552	0.457147
ENSMUSG00000010057.9	Nprl2	1988.8	-0.00939156	0.450512	-0.0208464	0.983368
ENSMUSG00000010067.14	Rassf1	455.8	-0.759816	0.457218	-1.66182	0.0965482
ENSMUSG00000010095.14	Slc3a2	5860.54	-0.204304	0.253396	-0.806263	0.420092
ENSMUSG00000010097.16	Nxf1	1549.45	-0.0166748	0.493237	-0.0338069	0.973031
ENSMUSG00000010110.18	Stx5a	1102.3	-0.817335	0.543917	-1.50268	0.132921
ENSMUSG00000010122.15	Slc47a1	157.032	0.167003	0.718804	0.232335	0.816278
ENSMUSG00000010277.8	2610507B11Rik	849.822	0.0121939	0.386217	0.0315725	0.974813
ENSMUSG00000010290.8	AI597479	3810.42	-0.403055	0.365743	-1.10202	0.270455
ENSMUSG00000010342.17	Tex14	2524	-0.113076	0.346782	-0.326071	0.74437
ENSMUSG00000010376.16	Nedd8	9812.12	0.258112	0.240881	1.07153	0.28393
ENSMUSG00000010392.9	Gosr1	422.786	0.054449	0.478233	0.113854	0.909353
ENSMUSG00000010505.17	Myt1	218.603	0.128203	0.683702	0.187513	0.851258
ENSMUSG00000010517.8	Faf1	664.615	0.0367235	0.434653	0.0844893	0.932667
ENSMUSG00000010592.10	Dazl	71443.9	-0.159614	0.216606	-0.736885	0.461192
ENSMUSG00000010607.9	Pigyl	2052.88	0.0191311	0.290867	0.0657726	0.947559
ENSMUSG00000010608.16	Rbm25	6847.74	-0.420716	0.27294	-1.54142	0.123213
ENSMUSG00000010721.16	Lmbr1	10784	0.0668142	0.29599	0.225732	0.82141
ENSMUSG00000010755.18	Cars	185.561	-1.13712	0.826268	-1.37621	0.168757
ENSMUSG00000010760.6	Phlda2	2120.64	-0.175993	0.31384	-0.560772	0.574953
ENSMUSG00000010796.12	Asz1	7666.42	0.0532029	0.263889	0.201611	0.840221
ENSMUSG00000010911.13	Apip	4773.91	0.0612569	0.309759	0.197757	0.843235
ENSMUSG00000010914.11	Pdhx	14995.1	-0.52201	0.226031	-2.30946	0.020918
ENSMUSG00000010936.12	Vac14	691.966	0.287168	0.47883	0.599728	0.548687
ENSMUSG00000011114.19	Tbrg1	1180.67	-0.447799	0.34764	-1.28811	0.197707
ENSMUSG00000011179.9	Odc1	776.182	0.348223	0.377258	0.923038	0.355988
ENSMUSG00000011254.17	Thg1l	492.802	-0.0611336	0.467407	-0.130793	0.895939
ENSMUSG00000011257.20	Pabpc4	2241.01	-0.605566	0.359285	-1.68547	0.091897
ENSMUSG00000011589.10	Fsd1	423.342	-0.426627	0.586804	-0.727035	0.467204
ENSMUSG00000011632.8	Pinlyp	1252.29	0.0411949	0.349358	0.117916	0.906134
ENSMUSG00000011831.17	Evi5	9931.02	-0.136673	0.245083	-0.557661	0.577076
ENSMUSG00000011884.14	Gltp	942.117	-0.117304	0.423615	-0.276911	0.781848
ENSMUSG00000011958.18	Bnip2	868.068	-0.105796	0.37115	-0.28505	0.775606
ENSMUSG00000011960.13	Ccnt1	803.795	-0.717136	0.430775	-1.66476	0.0959609
ENSMUSG00000012076.9	Brms1l	1778.1	-0.465049	0.383724	-1.21194	0.225536
ENSMUSG00000012114.18	Med15	1632.51	-0.261105	0.315166	-0.828466	0.407406
ENSMUSG00000012296.17	Tjap1	294.249	-0.327314	0.64786	-0.505224	0.613402
ENSMUSG00000012350.16	Ehf	15794	-0.223518	0.246409	-0.907105	0.364351
ENSMUSG00000012405.17	Rpl15	1423.56	0.168584	0.346378	0.486705	0.626468
ENSMUSG00000012422.15	Tmem167	1632.22	0.539952	0.329963	1.6364	0.101756
ENSMUSG00000012428.10	Steap4	536.061	0.725597	0.623703	1.16337	0.24468
ENSMUSG00000012443.5	Kif11	1152.37	-0.0896241	0.376714	-0.23791	0.811951
ENSMUSG00000012483.5	Rpa3	20273.7	0.0175635	0.322276	0.0544984	0.956538
ENSMUSG00000012609.20	Ttll5	815.245	0.292566	0.402353	0.727138	0.467141
ENSMUSG00000012848.16	Rps5	578.683	0.335595	0.449771	0.746146	0.455579
ENSMUSG00000013076.18	Amotl1	269.065	-0.0716721	0.699981	-0.102392	0.918446
ENSMUSG00000013160.8	Atp6v0d1	1131.03	-0.0650897	0.39067	-0.16661	0.867677
ENSMUSG00000013236.18	Ptprs	363.778	0.138587	0.557232	0.248707	0.803588
ENSMUSG00000013495.16	Tmem175	4354.3	0.00656883	0.274599	0.0239215	0.980915
ENSMUSG00000013523.14	Bcas1	1179.14	-0.181484	0.443474	-0.409233	0.682369
ENSMUSG00000013539.15	Tango2	582.713	0.426731	0.474248	0.899806	0.368223
ENSMUSG00000013584.6	Aldh1a2	2154.79	-0.0960637	0.311782	-0.308112	0.757997
ENSMUSG00000013662.7	Atad1	28571.4	-0.270879	0.237159	-1.14218	0.253378
ENSMUSG00000013663.8	Pten	1681.26	0.0665018	0.433263	0.15349	0.878012
ENSMUSG00000013701.14	Timm23	9895.35	-0.368516	0.270002	-1.36487	0.172295
ENSMUSG00000013736.17	Trnt1	8458.12	-0.000262403	0.249195	-0.001053	0.99916
ENSMUSG00000013822.8	Elof1	20154.7	-0.412811	0.229017	-1.80253	0.0714614
ENSMUSG00000013878.19	Rnf170	2445.77	0.0786222	0.307098	0.256017	0.797938
ENSMUSG00000014074.18	Rnf168	5470.39	-0.151031	0.251374	-0.60082	0.54796
ENSMUSG00000014077.14	Chp1	922.61	-0.389865	0.38268	-1.01877	0.30831
ENSMUSG00000014177.11	Tvp23b	10449.7	-0.30801	0.238675	-1.2905	0.196877
ENSMUSG00000014195.17	Dnajc7	7052.3	-0.16613	0.248061	-0.669713	0.503041
ENSMUSG00000014243.6	Zswim7	1756.69	0.21638	0.307388	0.70393	0.481476
ENSMUSG00000014245.9	Pigl	489.358	0.772041	0.541453	1.42587	0.153906
ENSMUSG00000014294.5	Ndufa2	1250.13	0.14833	0.365021	0.40636	0.684478
ENSMUSG00000014301.14	Pam16	2306.74	0.123866	0.278392	0.444932	0.656369
ENSMUSG00000014313.16	Cox6c	6887.75	0.221189	0.239569	0.923279	0.355862
ENSMUSG00000014329.15	Bicc1	1102.1	0.111568	0.761798	0.146454	0.883563
ENSMUSG00000014353.16	Tmem87b	1323.63	0.00453789	0.319275	0.0142131	0.98866
ENSMUSG00000014355.11	Anapc1	1434.07	-0.252504	0.328651	-0.768305	0.442306
ENSMUSG00000014361.6	Mertk	1050.43	-0.356834	0.455107	-0.784066	0.433001
ENSMUSG00000014402.16	Tsg101	9993.97	0.427741	0.231718	1.84596	0.064898
ENSMUSG00000014426.10	Map3k4	959.657	-0.653189	0.371519	-1.75816	0.0787204
ENSMUSG00000014496.9	Ankrd28	1373.19	-0.264377	0.33321	-0.793426	0.427529
ENSMUSG00000014503.16	Pkd2l2	152232	-0.0636067	0.213311	-0.298187	0.76556
ENSMUSG00000014504.17	Srp19	3627.24	0.103836	0.281549	0.368803	0.712275
ENSMUSG00000014529.10	Tmbim7	288.068	0.55222	0.790193	0.698842	0.484651
ENSMUSG00000014550.15	Rbsn	315.428	-0.0708557	0.58478	-0.121166	0.903559
ENSMUSG00000014551.9	Mrps25	5163.64	0.011243	0.262375	0.0428507	0.965821
ENSMUSG00000014554.14	Dguok	4237.08	-0.170583	0.279345	-0.610652	0.54143
ENSMUSG00000014592.22	Camta1	1990.07	0.458372	0.33744	1.35838	0.174343
ENSMUSG00000014606.15	Slc25a11	297.106	-0.487274	0.66637	-0.731236	0.464635
ENSMUSG00000014633.16	Cmc2	3402.85	0.0789508	0.281053	0.280911	0.778779
ENSMUSG00000014668.16	Chfr	1588.33	0.098114	0.40325	0.243308	0.807767
ENSMUSG00000014725.17	Adam28	239.477	-1.20758	0.633383	-1.90655	0.0565791
ENSMUSG00000014748.14	Tex261	553.286	-0.148087	0.439252	-0.337134	0.736016
ENSMUSG00000014767.18	Tbp	13538.7	0.286081	0.249649	1.14593	0.251823
ENSMUSG00000014769.11	Psmb1	1371.76	0.538068	0.345269	1.5584	0.119138
ENSMUSG00000014850.16	Msh3	7103.94	-0.441707	0.323564	-1.36513	0.172212
ENSMUSG00000014859.10	E2f4	3339.54	-0.368884	0.355918	-1.03643	0.300001
ENSMUSG00000014867.10	Surf4	28750.5	-0.229635	0.223509	-1.02741	0.304228
ENSMUSG00000014905.5	Dnajb9	1466.46	0.646406	0.360675	1.79221	0.0730995
ENSMUSG00000014932.16	Yes1	1790.98	0.214491	0.34428	0.623015	0.533275
ENSMUSG00000014956.16	Ppp1cb	4918.86	-0.141903	0.3823	-0.371182	0.710502
ENSMUSG00000014959.13	Gorasp2	5894.6	0.0525279	0.243481	0.215737	0.829193
ENSMUSG00000015002.19	Efr3a	1225.87	0.0562983	0.334057	0.168529	0.866167
ENSMUSG00000015023.8	Ddx19a	3199.36	-0.67474	0.347114	-1.94386	0.0519126
ENSMUSG00000015112.16	Slc25a13	2142.13	0.273712	0.346119	0.790803	0.429059
ENSMUSG00000015120.16	Ube2i	33519.8	-0.134136	0.243777	-0.550241	0.582154
ENSMUSG00000015149.15	Sirt2	183.567	0.107329	0.676086	0.158751	0.873865
ENSMUSG00000015165.17	Hnrnpl	153.243	0.0785877	0.722148	0.108825	0.913341
ENSMUSG00000015176.12	Nolc1	2151.09	-0.391981	0.354673	-1.10519	0.269076
ENSMUSG00000015217.12	Hmgb3	2332.17	-0.308359	0.386467	-0.797893	0.424932
ENSMUSG00000015289.5	Lage3	455.197	0.35481	0.456213	0.777728	0.43673
ENSMUSG00000015316.12	Slamf1	1378.31	0.132786	0.326248	0.407009	0.684002
ENSMUSG00000015341.18	Golga7	3221.26	-0.168921	0.282059	-0.598887	0.549248
ENSMUSG00000015354.9	Pcolce2	771.67	-0.934062	0.390675	-2.39089	0.0168074
ENSMUSG00000015357.11	Clpx	1137.95	0.0399059	0.377955	0.105584	0.915913
ENSMUSG00000015401.13	Cltrn	305.539	0.187425	0.638962	0.293327	0.769272
ENSMUSG00000015478.14	Rnf5	1418.53	-0.379119	0.399038	-0.950083	0.34207
ENSMUSG00000015522.19	Arnt	895.651	0.0111367	0.427219	0.026068	0.979203
ENSMUSG00000015536.15	Mocs2	2335.21	0.777725	0.638838	1.2174	0.22345
ENSMUSG00000015568.17	Lpl	5470.25	-0.073882	0.266444	-0.277289	0.781558
ENSMUSG00000015575.16	Atp6v0e	9399.11	0.311398	0.225548	1.38062	0.167394
ENSMUSG00000015597.18	Zfp318	1003.94	0.0206522	0.456164	0.0452735	0.963889
ENSMUSG00000015619.11	Gata3	2933.6	-0.463873	0.331147	-1.40081	0.161272
ENSMUSG00000015656.18	Hspa8	4629.13	0.189003	0.443549	0.426115	0.670024
ENSMUSG00000015668.14	Pdzd11	1721.5	0.0265921	0.311019	0.0854999	0.931864
ENSMUSG00000015671.12	Psma2	38187.5	0.361613	0.218551	1.65459	0.098008
ENSMUSG00000015672.5	Mrpl32	3240.16	0.49186	0.260586	1.88752	0.059091
ENSMUSG00000015697.15	Setdb1	2282.6	-0.0410651	0.276769	-0.148373	0.882048
ENSMUSG00000015711.9	Prune1	849.562	-0.130522	0.424622	-0.307384	0.758551
ENSMUSG00000015721.19	Nlrp5	27169.8	0.0981551	0.261855	0.374845	0.707775
ENSMUSG00000015733.14	Capza2	20282.7	0.0966316	0.330284	0.292571	0.76985
ENSMUSG00000015755.17	Tab2	1681.57	0.525829	0.306185	1.71736	0.0859142
ENSMUSG00000015757.11	Ppil4	8307.97	0.156774	0.251197	0.624107	0.532557
ENSMUSG00000015759.12	Cnih1	8849.09	0.0194023	0.246248	0.0787919	0.937198
ENSMUSG00000015766.15	Eps8	3230.85	-0.155081	0.307213	-0.504799	0.6137
ENSMUSG00000015776.13	Med22	1295.19	-0.845799	0.365629	-2.31327	0.0207075
ENSMUSG00000015790.17	Surf1	2280.31	0.0776399	0.297596	0.26089	0.794177
ENSMUSG00000015804.15	Med28	28162.6	-0.0714782	0.234549	-0.304747	0.760559
ENSMUSG00000015812.9	Gnrh1	9132.52	0.508537	0.241662	2.10433	0.0353497
ENSMUSG00000015839.7	Nfe2l2	1036.04	-0.413519	0.449104	-0.920764	0.357174
ENSMUSG00000015869.18	Prpsap1	2224.95	-0.546155	0.362333	-1.50733	0.131727
ENSMUSG00000015880.14	Ncapg	6772.44	-0.0448504	0.268838	-0.166831	0.867503
ENSMUSG00000015932.9	Dstn	3912.33	-0.125796	0.261226	-0.481558	0.63012
ENSMUSG00000015937.16	Macroh2a1	185.115	-0.077554	0.731134	-0.106074	0.915524
ENSMUSG00000015961.9	Adss	13822	0.118903	0.245054	0.485213	0.627526
ENSMUSG00000015971.6	Actr8	656.466	-0.916624	0.470279	-1.94911	0.0512828
ENSMUSG00000015994.11	Fnta	2149.31	-0.242157	0.283779	-0.853328	0.393477
ENSMUSG00000016018.5	Mtrex	737.832	-0.311303	0.561756	-0.554159	0.57947
ENSMUSG00000016128.15	Stard13	2224.34	-0.0454574	0.368737	-0.123279	0.901886
ENSMUSG00000016239.12	Lonrf3	4696.22	0.0522547	0.316906	0.16489	0.869031
ENSMUSG00000016252.8	Atp5e	1356.53	0.391697	0.333022	1.17619	0.239519
ENSMUSG00000016257.16	Prelid3b	2138.39	-0.541615	0.279478	-1.93795	0.0526289
ENSMUSG00000016308.14	Ube2a	4160.04	0.236835	0.305372	0.775562	0.438007
ENSMUSG00000016319.4	Slc25a5	16896.6	0.0184381	0.236093	0.0780967	0.937751
ENSMUSG00000016344.15	Ppdpf	366.878	0.23792	0.522309	0.455516	0.648738
ENSMUSG00000016409.5	Nkap	156.985	-0.195023	0.768456	-0.253786	0.799661
ENSMUSG00000016427.8	Ndufa1	2155.34	0.570033	0.278972	2.04333	0.0410194
ENSMUSG00000016481.16	Cr1l	1794.31	0.332345	0.341265	0.973864	0.330124
ENSMUSG00000016487.16	Ppfibp1	852.989	-0.0830059	0.377692	-0.219772	0.826049
ENSMUSG00000016503.19	Gtf3a	245.437	-0.963329	0.611254	-1.57599	0.115029
ENSMUSG00000016510.12	Mtif3	1285.87	-0.512793	0.355866	-1.44097	0.149592
ENSMUSG00000016520.8	Lnx2	1868.94	-0.683397	0.294748	-2.31858	0.020418
ENSMUSG00000016534.16	Lamp2	617.679	-0.132201	0.609093	-0.217046	0.828173
ENSMUSG00000016559.15	H3f3b	241102	0.294462	0.266893	1.10329	0.2699
ENSMUSG00000016619.11	Nup50	2037.25	-0.161415	0.305814	-0.52782	0.597624
ENSMUSG00000016626.11	Nlrp14	56856.3	0.0617607	0.302772	0.203985	0.838366
ENSMUSG00000016664.17	Pacsin2	3455.07	0.0183197	0.295804	0.061932	0.950617
ENSMUSG00000016756.18	Cmah	115.365	0.391648	0.854187	0.458505	0.64659
ENSMUSG00000016758.5	Bik	1630.76	-0.660949	0.516426	-1.27985	0.200597
ENSMUSG00000016946.7	Kctd5	701.521	0.168353	0.473748	0.355364	0.722317
ENSMUSG00000016984.8	Etaa1	2191.26	0.218879	0.284066	0.77052	0.440992
ENSMUSG00000017119.21	Nbr1	1607.13	-0.0284582	0.361349	-0.0787555	0.937227
ENSMUSG00000017132.18	Cyth1	25953.7	0.15448	0.267839	0.576766	0.564097
ENSMUSG00000017146.13	Brca1	1479.61	-0.125264	0.309963	-0.404127	0.68612
ENSMUSG00000017188.4	Coa3	1086.52	0.150689	0.34145	0.44132	0.658981
ENSMUSG00000017221.15	Psmd3	317.106	-0.374543	0.644769	-0.580895	0.561311
ENSMUSG00000017264.17	Exosc10	709.517	-0.912983	0.507008	-1.80072	0.0717463
ENSMUSG00000017286.16	Glod4	806.314	-0.472897	0.482959	-0.979165	0.327498
ENSMUSG00000017291.14	Taok1	6061.35	0.00760217	0.348635	0.0218055	0.982603
ENSMUSG00000017421.19	Zfp207	6319.32	-0.374749	0.297844	-1.2582	0.208318
ENSMUSG00000017428.17	Psmd11	3582.14	-0.659914	0.287638	-2.29425	0.0217762
ENSMUSG00000017485.12	Top2b	6059.85	0.456131	0.382166	1.19354	0.232658
ENSMUSG00000017499.16	Cdc6	801.283	-0.974722	0.503768	-1.93487	0.0530068
ENSMUSG00000017548.16	Suz12	11938.8	0.13135	0.308636	0.425583	0.670412
ENSMUSG00000017631.20	Abr	652.368	-0.492804	0.445637	-1.10584	0.268795
ENSMUSG00000017667.10	Zfp334	577.314	0.0285061	0.44854	0.0635531	0.949326
ENSMUSG00000017677.12	Wsb1	976.644	0.812392	0.472195	1.72046	0.0853489
ENSMUSG00000017686.18	Rhot1	2286.62	0.0923713	0.278061	0.332198	0.739739
ENSMUSG00000017697.4	Ada	674.118	-0.392587	0.496442	-0.790801	0.42906
ENSMUSG00000017707.10	Serinc3	759.051	0.183345	0.435252	0.421238	0.673582
ENSMUSG00000017715.12	Pgs1	1328.08	-0.408889	0.337898	-1.2101	0.226241
ENSMUSG00000017716.16	Birc5	64595	-0.00276532	0.212919	-0.0129877	0.989638
ENSMUSG00000017764.3	Zswim1	378.053	-0.581589	0.555386	-1.04718	0.295017
ENSMUSG00000017776.16	Crk	5203.58	0.206152	0.307829	0.669696	0.503052
ENSMUSG00000017781.18	Pitpna	1057.83	-0.193332	0.347901	-0.55571	0.578409
ENSMUSG00000017831.9	Rab5a	236.586	0.280488	0.681668	0.411473	0.680726
ENSMUSG00000017843.15	Ppp2r5c	5185.32	0.0138831	0.263233	0.0527407	0.957939
ENSMUSG00000017858.13	Ift52	856.452	-0.143627	0.387108	-0.371027	0.710618
ENSMUSG00000017861.12	Mybl2	707.865	-0.67675	0.466018	-1.4522	0.146447
ENSMUSG00000018040.10	Rrp7a	347.046	0.225443	0.516878	0.436163	0.662718
ENSMUSG00000018042.19	Cyb5r3	1496.57	-0.214199	0.338795	-0.632236	0.527233
ENSMUSG00000018076.13	Med13l	613.217	0.0991673	0.410892	0.241346	0.809287
ENSMUSG00000018102.6	H2bc4	257.356	0.251744	0.591875	0.425333	0.670594
ENSMUSG00000018160.16	Med1	1952.67	-0.385899	0.298512	-1.29274	0.1961
ENSMUSG00000018171.10	Vmp1	2196.93	0.263416	0.289416	0.910165	0.362735
ENSMUSG00000018209.16	Stk4	812.183	0.615294	0.461684	1.33272	0.182624
ENSMUSG00000018238.7	Gdf9	14710.8	-0.342489	0.296367	-1.15562	0.247835
ENSMUSG00000018239.10	Zcchc10	82655.9	0.344094	0.235662	1.46012	0.144258
ENSMUSG00000018259.14	Prl8a2	4658.46	0.198488	0.331992	0.597869	0.549927
ENSMUSG00000018286.7	Psmb6	6771.27	-0.1193	0.245487	-0.485974	0.626985
ENSMUSG00000018287.13	Spag7	25667.7	0.162769	0.251593	0.646953	0.517662
ENSMUSG00000018293.5	Pfn1	9110.44	-0.119524	0.280372	-0.426304	0.669886
ENSMUSG00000018322.11	Tomm34	4108.69	-0.32528	0.267594	-1.21557	0.224148
ENSMUSG00000018326.10	Ywhab	7662.9	-0.347886	0.231807	-1.50076	0.133419
ENSMUSG00000018339.13	Gpx3	546.202	-1.04193	0.511479	-2.0371	0.0416404
ENSMUSG00000018347.17	Zkscan6	1557.68	-0.012082	0.343491	-0.0351742	0.971941
ENSMUSG00000018362.15	Kpna2	36834.9	-0.0266067	0.218916	-0.121538	0.903265
ENSMUSG00000018363.17	Smurf2	3627.3	-0.0132996	0.317609	-0.0418741	0.966599
ENSMUSG00000018372.14	Cep95	696.844	-0.265849	0.403187	-0.659369	0.509659
ENSMUSG00000018377.11	Vezf1	1562.65	0.0318345	0.375925	0.0846831	0.932513
ENSMUSG00000018379.18	Srsf1	632.351	0.179516	0.546919	0.328232	0.742736
ENSMUSG00000018395.20	Kif3a	1699.51	-0.767449	0.305263	-2.51406	0.011935
ENSMUSG00000018401.18	Mtmr4	540.431	0.162743	0.438576	0.371071	0.710585
ENSMUSG00000018412.17	Kansl1	652.173	0.203115	0.427188	0.475471	0.634451
ENSMUSG00000018415.15	Gid4	2348.29	0.284919	0.317079	0.898575	0.368879
ENSMUSG00000018417.15	Myo1b	949.851	0.298474	0.464629	0.642391	0.520619
ENSMUSG00000018425.19	Dhx40	582.038	0.258657	0.455412	0.567964	0.57006
ENSMUSG00000018427.9	Ypel2	2130.29	-0.381465	0.341209	-1.11798	0.263575
ENSMUSG00000018442.14	Derl2	1329	0.353381	0.337845	1.04599	0.295567
ENSMUSG00000018446.9	C1qbp	1938.82	0.0529449	0.297994	0.177671	0.858981
ENSMUSG00000018449.13	Rpain	981.765	0.173973	0.353923	0.491556	0.623033
ENSMUSG00000018476.8	Kdm6b	4666.96	0.554008	0.275032	2.01434	0.0439741
ENSMUSG00000018481.10	Appbp2	1451.45	-0.403213	0.414364	-0.973089	0.330509
ENSMUSG00000018501.18	Ncor1	3578.98	0.00241039	0.264162	0.00912466	0.99272
ENSMUSG00000018509.9	Cenpv	2812.02	-0.327822	0.282266	-1.16139	0.245483
ENSMUSG00000018541.11	Cwc25	1144.16	-0.332824	0.356821	-0.93275	0.350949
ENSMUSG00000018548.16	Trim37	1725.46	-0.189148	0.309379	-0.61138	0.540948
ENSMUSG00000018554.14	Ybx2	561.674	0.0713065	0.504858	0.141241	0.88768
ENSMUSG00000018565.18	Elp5	5406.9	-0.271059	0.249521	-1.08632	0.277337
ENSMUSG00000018567.15	Gabarap	300.735	0.336871	0.54273	0.620698	0.534798
ENSMUSG00000018572.11	Phf23	365.395	-0.350269	0.507557	-0.690108	0.490126
ENSMUSG00000018581.16	Dnah11	794.026	-0.281521	0.434253	-0.648288	0.516799
ENSMUSG00000018585.10	Atox1	1376.5	-0.0752434	0.361762	-0.207991	0.835236
ENSMUSG00000018648.16	Dusp14	16579.5	-0.401193	0.220975	-1.81556	0.0694385
ENSMUSG00000018659.13	Pnpo	151.075	-1.96217	0.793351	-2.47326	0.0133885
ENSMUSG00000018666.14	Cbx1	7280.97	-0.0426134	0.236258	-0.180368	0.856864
ENSMUSG00000018678.14	Sp2	220.438	0.497186	0.616555	0.806393	0.420017
ENSMUSG00000018697.15	Aatf	139.951	-0.470691	0.77763	-0.60529	0.544986
ENSMUSG00000018727.20	Cpsf4l	2552.07	-0.637714	0.444125	-1.43589	0.151034
ENSMUSG00000018733.11	Pex12	1182.82	-0.259434	0.429283	-0.604342	0.545616
ENSMUSG00000018736.15	Ndel1	1595.23	-0.544722	0.363347	-1.49918	0.133827
ENSMUSG00000018770.10	Atp5g3	1466.11	-0.428334	0.306895	-1.3957	0.162805
ENSMUSG00000018796.14	Acsl1	919.05	0.192432	0.368392	0.522357	0.601422
ENSMUSG00000018819.11	Lsp1	3452.42	-0.290132	0.2687	-1.07976	0.280249
ENSMUSG00000018830.11	Myh11	1191.69	-0.00395446	0.34704	-0.0113948	0.990908
ENSMUSG00000018848.5	Rars	941.51	0.347855	0.407707	0.853199	0.393549
ENSMUSG00000018882.13	Mrpl45	2793.59	-0.585641	0.326666	-1.79278	0.0730083
ENSMUSG00000018931.4	Natd1	2760.58	-0.581214	0.271282	-2.14247	0.0321554
ENSMUSG00000018965.12	Ywhah	3633.72	-0.236593	0.262027	-0.902934	0.366561
ENSMUSG00000018974.8	Sart3	736.479	-0.772999	0.461194	-1.67608	0.093722
ENSMUSG00000018999.15	Slc35b4	1790.44	0.326743	0.3194	1.02299	0.306313
ENSMUSG00000019054.14	Fis1	1532.68	-0.201059	0.308302	-0.652148	0.514306
ENSMUSG00000019066.14	Rab3d	862.87	-0.0495482	0.484547	-0.102257	0.918553
ENSMUSG00000019132.12	BC005537	799.444	-0.150747	0.530498	-0.284162	0.776286
ENSMUSG00000019188.17	H13	2267.72	-0.59783	0.400712	-1.49192	0.135721
ENSMUSG00000019189.14	Rnf145	720.332	-0.00902278	0.465454	-0.0193849	0.984534
ENSMUSG00000019210.11	Atp6v1e1	8660.81	0.138987	0.238528	0.582688	0.560103
ENSMUSG00000019256.18	Ahr	530.335	0.678012	0.431359	1.57181	0.115996
ENSMUSG00000019302.17	Atp6v0a1	283.014	0.45382	0.561295	0.808524	0.418789
ENSMUSG00000019303.15	Psmc3ip	222.839	0.830961	0.74217	1.11964	0.262868
ENSMUSG00000019362.9	D8Ertd738e	2626.33	0.0266596	0.289924	0.0919537	0.926735
ENSMUSG00000019373.12	Cops3	720.893	0.280469	0.412546	0.679849	0.4966
ENSMUSG00000019437.18	Tlcd1	444.511	-0.263115	0.481092	-0.546912	0.584439
ENSMUSG00000019478.18	Rab4a	3209.64	-0.223084	0.303196	-0.735773	0.461869
ENSMUSG00000019494.15	Cops6	462.607	-0.0815412	0.571916	-0.142576	0.886625
ENSMUSG00000019505.8	Ubb	121918	0.163401	0.243536	0.670952	0.502251
ENSMUSG00000019528.19	Gyg	36182.8	0.170978	0.317257	0.538926	0.589938
ENSMUSG00000019659.9	Ccdc12	2779.91	0.150389	0.269941	0.557117	0.577447
ENSMUSG00000019689.5	Fmc1	3516.59	0.0846654	0.312718	0.27074	0.786591
ENSMUSG00000019699.17	Akt3	1306.16	0.494365	0.406467	1.21625	0.22389
ENSMUSG00000019710.14	Mrpl24	2562.15	-0.187584	0.269254	-0.696681	0.486003
ENSMUSG00000019715.15	Gle1	2837.83	-0.206208	0.302347	-0.682024	0.495224
ENSMUSG00000019726.13	Lyst	1399.47	-0.037028	0.359925	-0.102877	0.918061
ENSMUSG00000019732.15	Calr3	2257.98	-0.297702	0.288578	-1.03162	0.302252
ENSMUSG00000019734.17	Tmc4	425.373	-0.123386	0.466184	-0.264672	0.791262
ENSMUSG00000019738.16	Polr2i	883.792	-0.19775	0.364235	-0.542918	0.587186
ENSMUSG00000019767.13	Ccdc170	757.79	0.197643	0.396409	0.498584	0.618072
ENSMUSG00000019773.8	Fbxo5	4143.37	-0.683539	0.387247	-1.76513	0.0775427
ENSMUSG00000019775.18	Rgs17	10283.1	-0.13486	0.235779	-0.571976	0.567338
ENSMUSG00000019777.17	Hdac2	2328.98	0.0867447	0.292976	0.296082	0.767168
ENSMUSG00000019779.16	Frk	2515.23	-0.453991	0.508318	-0.893124	0.371791
ENSMUSG00000019782.11	Rwdd1	1097.23	-0.0106758	0.350627	-0.0304479	0.97571
ENSMUSG00000019785.15	Clvs2	1934.36	0.198006	0.313298	0.632005	0.527383
ENSMUSG00000019790.18	Stxbp5	2162.87	0.0219317	0.395101	0.055509	0.955733
ENSMUSG00000019792.9	Trmt11	20902.9	0.240571	0.307668	0.781916	0.434264
ENSMUSG00000019794.14	Katna1	7022.54	-0.164533	0.234567	-0.701433	0.483033
ENSMUSG00000019795.18	Pcmt1	2652.81	0.537167	0.2985	1.79956	0.0719309
ENSMUSG00000019802.14	Sec63	547.369	0.174884	0.538907	0.324515	0.745548
ENSMUSG00000019803.12	Nr2e1	3194.22	-0.00433737	0.272484	-0.0159179	0.9873
ENSMUSG00000019804.13	Snx3	2946.26	-0.340638	0.261419	-1.30303	0.192563
ENSMUSG00000019806.14	Aig1	9355.78	0.703725	0.259321	2.71372	0.00665317
ENSMUSG00000019809.17	Pex3	3440.02	-0.432091	0.254571	-1.69733	0.0896342
ENSMUSG00000019813.17	Cep57l1	6866.11	0.101644	0.233717	0.434903	0.663633
ENSMUSG00000019814.6	Ltv1	1828.27	-0.539899	0.306356	-1.76233	0.0780141
ENSMUSG00000019818.16	Cd164	18923	0.132676	0.252994	0.524424	0.599984
ENSMUSG00000019831.15	Wasf1	533.78	-0.160977	0.503818	-0.319515	0.749336
ENSMUSG00000019832.6	Rab32	1643.27	0.595209	0.300009	1.98397	0.047259
ENSMUSG00000019841.16	Rev3l	1618.15	0.136529	0.322982	0.422713	0.672505
ENSMUSG00000019843.15	Fyn	2020.29	0.0151616	0.304918	0.0497237	0.960343
ENSMUSG00000019845.9	Tube1	3012.17	-0.122759	0.300239	-0.408872	0.682633
ENSMUSG00000019846.12	Lama4	2492.01	0.186141	0.288513	0.645172	0.518816
ENSMUSG00000019849.12	Prep	1665.29	0.0880373	0.440118	0.200031	0.841456
ENSMUSG00000019852.8	Arfgef3	751.485	0.860942	0.415958	2.06978	0.0384729
ENSMUSG00000019854.18	Reps1	1933.13	0.113231	0.379826	0.298114	0.765616
ENSMUSG00000019856.15	Fam184a	1309.48	-0.215292	0.401554	-0.536146	0.591857
ENSMUSG00000019857.8	Asf1a	15213.2	0.256974	0.22258	1.15453	0.248285
ENSMUSG00000019866.16	Crybg1	612.606	0.254637	0.409193	0.622289	0.533752
ENSMUSG00000019868.17	Vta1	24906	-0.0654931	0.264177	-0.247913	0.804201
ENSMUSG00000019876.16	Pkib	724.813	0.0199893	0.398427	0.0501704	0.959987
ENSMUSG00000019877.11	Serinc1	2692.07	0.212049	0.270765	0.783151	0.433539
ENSMUSG00000019883.12	Echdc1	324.579	0.386513	0.622956	0.62045	0.534962
ENSMUSG00000019888.17	Mgat4c	4674.48	0.239404	0.410121	0.583739	0.559396
ENSMUSG00000019891.16	Dcbld1	3126.19	0.227858	0.289385	0.787388	0.431055
ENSMUSG00000019894.15	Slc6a15	4707.24	-0.00427762	0.28346	-0.0150907	0.98796
ENSMUSG00000019897.9	Ccdc59	1728.37	-0.174969	0.340695	-0.513565	0.607556
ENSMUSG00000019899.18	Lama2	818.654	-0.253242	0.38286	-0.661446	0.508326
ENSMUSG00000019907.11	Ppp1r12a	23427.8	0.126462	0.313576	0.403288	0.686736
ENSMUSG00000019916.15	P4ha1	8198	-0.0566275	0.256106	-0.22111	0.825007
ENSMUSG00000019920.19	Lims1	2536.95	-0.227187	0.326602	-0.695608	0.486674
ENSMUSG00000019923.15	Zwint	4070.54	0.00360336	0.249114	0.0144647	0.988459
ENSMUSG00000019927.7	Ube2d1	595.407	-0.638159	0.490408	-1.30128	0.193162
ENSMUSG00000019932.9	Kera	1195.33	-0.811252	0.415607	-1.95197	0.050942
ENSMUSG00000019942.14	Cdk1	3826.58	-0.449752	0.265765	-1.69229	0.0905908
ENSMUSG00000019943.11	Atp2b1	3876.73	-0.00504922	0.286117	-0.0176474	0.98592
ENSMUSG00000019944.15	Rhobtb1	1967.35	0.325339	0.326994	0.994938	0.319766
ENSMUSG00000019948.5	Actr6	1902.38	0.171137	0.380893	0.449306	0.653211
ENSMUSG00000019951.11	Uhrf1bp1l	1425.8	0.000790582	0.325772	0.0024268	0.998064
ENSMUSG00000019952.16	Poc1b	490.527	-0.88284	0.554459	-1.59225	0.111328
ENSMUSG00000019961.18	Tmpo	966.594	0.746913	0.482576	1.54776	0.12168
ENSMUSG00000019969.15	Psen1	2313.07	-0.640095	0.378953	-1.68911	0.0911981
ENSMUSG00000019971.11	Cep290	496.319	0.0719777	0.61791	0.116486	0.907268
ENSMUSG00000019977.17	Hbs1l	3549.56	0.00153429	0.256646	0.00597821	0.99523
ENSMUSG00000019978.17	Epb41l2	2285.32	0.160989	0.309103	0.520828	0.602487
ENSMUSG00000019979.13	Apaf1	4289.07	-0.160991	0.498456	-0.322979	0.746711
ENSMUSG00000019988.8	Nedd1	14999.4	0.108628	0.222377	0.488485	0.625207
ENSMUSG00000019992.9	Mtfr2	10873	0.229678	0.274777	0.835869	0.403229
ENSMUSG00000019996.18	Map7	435.841	-0.0118156	0.473065	-0.0249767	0.980074
ENSMUSG00000019998.7	Stx7	1811.7	-0.450244	0.295465	-1.52385	0.127547
ENSMUSG00000020003.17	Pex7	1781.57	0.404355	0.295171	1.3699	0.170718
ENSMUSG00000020015.11	Cdk17	1516.1	0.105016	0.353639	0.29696	0.766497
ENSMUSG00000020021.5	Fgd6	2550.22	-0.131206	0.283815	-0.462296	0.643869
ENSMUSG00000020023.19	Tmcc3	2157.06	0.0472367	0.28818	0.163914	0.869799
ENSMUSG00000020024.8	Cep83	1629.91	-0.305729	0.383349	-0.797522	0.425148
ENSMUSG00000020029.7	Nudt4	924.055	1.16536	0.374235	3.11397	0.00184587
ENSMUSG00000020038.11	Cry1	2596.83	0.122941	0.279789	0.439406	0.660367
ENSMUSG00000020048.14	Hsp90b1	1683.7	0.348771	0.38426	0.907643	0.364067
ENSMUSG00000020051.18	Pah	654.331	-0.907552	0.422089	-2.15014	0.0315438
ENSMUSG00000020056.17	Washc3	259.381	-0.11538	0.599975	-0.192307	0.847502
ENSMUSG00000020059.10	Sycp3	10238.3	0.189681	0.428159	0.443014	0.657756
ENSMUSG00000020063.17	Sirt1	1453.44	0.119009	0.398287	0.298803	0.765091
ENSMUSG00000020069.17	Hnrnph3	684.224	-0.421406	0.398007	-1.05879	0.289696
ENSMUSG00000020070.19	Rufy2	1105.66	-0.482682	0.365468	-1.32072	0.186593
ENSMUSG00000020074.8	Ccar1	5933.84	-0.220091	0.282349	-0.779502	0.435684
ENSMUSG00000020075.9	Ddx21	445.932	-0.439162	0.577642	-0.760267	0.447095
ENSMUSG00000020077.15	Srgn	4255.16	-0.0757626	0.2882	-0.262882	0.792641
ENSMUSG00000020078.17	Vps26a	27488.6	0.0873292	0.215342	0.405538	0.685082
ENSMUSG00000020079.16	Supv3l1	858.228	0.262039	0.403377	0.649612	0.515943
ENSMUSG00000020083.14	Fam241b	1619.41	0.146051	0.300423	0.486151	0.62686
ENSMUSG00000020088.11	Sar1a	1873.13	0.209332	0.315848	0.662762	0.507483
ENSMUSG00000020089.9	Ppa1	7688.71	-0.107494	0.253193	-0.424552	0.671163
ENSMUSG00000020098.8	Pcbd1	1275.4	-0.330482	0.3697	-0.893918	0.371366
ENSMUSG00000020107.11	Anapc16	5933.4	-0.0851461	0.274612	-0.310059	0.756516
ENSMUSG00000020111.16	Micu1	3107.15	-0.481012	0.282931	-1.70011	0.0891108
ENSMUSG00000020114.13	Cand1	4461.83	-0.364942	0.314855	-1.15908	0.246423
ENSMUSG00000020115.4	Tbk1	791.305	-0.457543	0.40869	-1.11954	0.262912
ENSMUSG00000020116.8	Pno1	2304.49	0.36049	0.299251	1.20464	0.228341
ENSMUSG00000020120.16	Plek	3352.39	-0.308464	0.437487	-0.705083	0.480759
ENSMUSG00000020121.16	Srgap1	692.413	-0.182641	0.448185	-0.407513	0.683631
ENSMUSG00000020122.17	Egfr	10692.4	-0.110274	0.283005	-0.389655	0.696792
ENSMUSG00000020124.11	Usp15	33653.6	0.045952	0.248929	0.184599	0.853544
ENSMUSG00000020128.16	Vps54	464.665	0.575177	0.52254	1.10073	0.271013
ENSMUSG00000020130.10	Tbc1d15	91150.8	-0.21415	0.215064	-0.995748	0.319373
ENSMUSG00000020132.11	Rab21	2651.93	0.466579	0.343173	1.3596	0.173956
ENSMUSG00000020134.14	Peli1	459.186	0.292178	0.537682	0.543404	0.586852
ENSMUSG00000020149.18	Rab1a	424.016	0.080745	0.574534	0.14054	0.888233
ENSMUSG00000020151.17	Ptprr	4309.71	-0.0332035	0.30877	-0.107535	0.914365
ENSMUSG00000020152.8	Actr2	14838.6	0.538764	0.3642	1.47931	0.139058
ENSMUSG00000020156.17	Pwwp3a	1152.77	-0.582345	0.34184	-1.70356	0.0884629
ENSMUSG00000020166.16	Cnot2	6059.86	-0.162924	0.235151	-0.69285	0.488404
ENSMUSG00000020167.15	Tcf3	104.025	-0.0170443	0.877845	-0.0194161	0.984509
ENSMUSG00000020171.9	Yeats4	4036.73	-0.205403	0.260319	-0.789044	0.430087
ENSMUSG00000020173.18	Cobl	1260.3	-0.501917	0.417698	-1.20163	0.229508
ENSMUSG00000020176.18	Grb10	278.422	0.719898	0.599736	1.20036	0.23
ENSMUSG00000020180.11	Snrpd3	12531.1	0.0145002	0.317547	0.045663	0.963579
ENSMUSG00000020181.19	Nav3	3281.75	0.160182	0.275566	0.581284	0.561049
ENSMUSG00000020183.12	Cpm	1452.37	-0.322978	0.387239	-0.834052	0.404252
ENSMUSG00000020184.16	Mdm2	3326.36	-0.262826	0.284077	-0.925194	0.354865
ENSMUSG00000020189.16	Osbpl8	8380.74	0.0125198	0.284339	0.0440311	0.96488
ENSMUSG00000020196.11	Cabin1	800.765	-0.344989	0.422034	-0.817445	0.413674
ENSMUSG00000020198.9	Ap3d1	227.077	-0.0826545	0.635263	-0.130111	0.896479
ENSMUSG00000020219.8	Timm13	373.603	0.140439	0.513525	0.27348	0.784484
ENSMUSG00000020220.17	Vps13d	669.226	-0.475364	0.483279	-0.983622	0.325301
ENSMUSG00000020224.16	Llph	5170.26	-0.0895955	0.241227	-0.371416	0.710327
ENSMUSG00000020225.11	Tmbim4	898.432	0.268276	0.361381	0.742364	0.457867
ENSMUSG00000020230.16	Prmt2	2148.26	-0.696328	0.320298	-2.174	0.0297051
ENSMUSG00000020232.18	Hmg20b	281.652	-0.38536	0.731001	-0.527168	0.598077
ENSMUSG00000020246.14	Hcfc2	1280.55	0.514843	0.412671	1.24759	0.212183
ENSMUSG00000020250.12	Txnrd1	675.998	-0.318484	0.408294	-0.780036	0.43537
ENSMUSG00000020255.9	Nopchap1	24170.5	-0.121816	0.227029	-0.536566	0.591568
ENSMUSG00000020257.14	Wdr82	1937.78	0.164794	0.36194	0.455308	0.648888
ENSMUSG00000020260.10	Pofut2	7049.64	-0.208997	0.235962	-0.885727	0.375765
ENSMUSG00000020262.16	Adarb1	399.931	0.15152	0.520112	0.291321	0.770805
ENSMUSG00000020265.17	Sumo3	7762.6	-0.207774	0.245457	-0.846479	0.397286
ENSMUSG00000020267.7	Hint1	988.973	-0.336502	0.354811	-0.948397	0.342927
ENSMUSG00000020271.18	Fbxw11	404.25	-0.480821	0.528563	-0.909675	0.362994
ENSMUSG00000020273.14	Papolg	2773.54	-0.600229	0.323142	-1.85748	0.0632435
ENSMUSG00000020275.10	Rel	368.314	-0.847201	0.584732	-1.44887	0.147374
ENSMUSG00000020282.19	Rhbdf1	964.857	-0.0629755	0.379114	-0.166112	0.868069
ENSMUSG00000020283.6	Pex13	8178.54	-0.185484	0.247848	-0.748377	0.454233
ENSMUSG00000020284.17	Cfap410	999.366	-0.217372	0.45104	-0.481935	0.629852
ENSMUSG00000020286.14	1700093K21Rik	405.182	0.748493	0.529843	1.41267	0.157753
ENSMUSG00000020288.14	Ahsa2	1765.63	0.133698	0.337618	0.396003	0.692103
ENSMUSG00000020290.15	Xpo1	1873.09	0.480749	0.415705	1.15647	0.24749
ENSMUSG00000020299.7	4930524B15Rik	5604.13	0.302331	0.362129	0.834871	0.40379
ENSMUSG00000020300.15	Cpeb4	3216.09	0.24314	0.312447	0.778179	0.436463
ENSMUSG00000020309.7	Chac2	2570.85	0.375902	0.285437	1.31694	0.18786
ENSMUSG00000020315.19	Sptbn1	4468.17	0.460587	0.457163	1.00749	0.3137
ENSMUSG00000020321.17	Mdh1	7297.25	0.116435	0.295917	0.393473	0.69397
ENSMUSG00000020330.17	Hmmr	2343.72	0.321976	0.300376	1.07191	0.28376
ENSMUSG00000020340.17	Cyfip2	570.018	-0.502733	0.423485	-1.18713	0.235175
ENSMUSG00000020346.17	Mgat1	500.375	-0.177611	0.449936	-0.394747	0.693029
ENSMUSG00000020349.5	Ppp2ca	2393.31	0.574147	0.382574	1.50075	0.13342
ENSMUSG00000020354.16	Sgcd	4644.03	-0.137167	0.342684	-0.400271	0.688957
ENSMUSG00000020358.18	Hnrnpab	384.434	-0.321837	0.516786	-0.622766	0.533438
ENSMUSG00000020362.14	Cnot6	1488.05	0.701702	0.353516	1.98492	0.0471529
ENSMUSG00000020366.19	Mapk9	2280.37	0.198459	0.295863	0.670779	0.502361
ENSMUSG00000020368.16	Canx	12840.5	0.61106	0.373919	1.6342	0.102216
ENSMUSG00000020372.16	Rack1	3571.33	-0.123979	0.275662	-0.449751	0.65289
ENSMUSG00000020375.10	Rufy1	975.168	0.0309224	0.370864	0.0833794	0.93355
ENSMUSG00000020380.17	Rad50	3890.15	0.0530849	0.251878	0.210757	0.833077
ENSMUSG00000020386.6	Sar1b	8814.37	0.399698	0.226885	1.76168	0.0781236
ENSMUSG00000020387.16	Jade2	1034.35	0.130759	0.391612	0.333899	0.738455
ENSMUSG00000020390.13	Ube2b	4903.64	0.400686	0.24957	1.60551	0.108382
ENSMUSG00000020392.9	Cdkn2aipnl	1977.31	0.0385843	0.304548	0.126694	0.899183
ENSMUSG00000020397.16	Med7	2364.21	0.793774	0.306563	2.58927	0.0096181
ENSMUSG00000020402.12	Vdac1	1250.24	-0.0808168	0.455655	-0.177364	0.859223
ENSMUSG00000020409.11	Slu7	4214.5	-0.657906	0.323467	-2.03392	0.0419596
ENSMUSG00000020413.12	Hus1	2088.65	0.0109348	0.30033	0.0364092	0.970956
ENSMUSG00000020415.17	Pttg1	500570	0.224367	0.255562	0.877934	0.379979
ENSMUSG00000020419.12	Hormad2	165.825	0.584437	0.887129	0.658796	0.510027
ENSMUSG00000020423.7	Btg2	1166.44	-0.0517312	0.333409	-0.155158	0.876696
ENSMUSG00000020430.13	Pes1	381.839	-0.448629	0.512848	-0.87478	0.381694
ENSMUSG00000020434.5	4921536K21Rik	3570.16	0.368178	0.276002	1.33397	0.182214
ENSMUSG00000020435.18	Osbp2	381.239	0.286445	0.649513	0.441015	0.659202
ENSMUSG00000020441.7	2310033P09Rik	696.086	0.0641544	0.514137	0.124781	0.900697
ENSMUSG00000020444.21	Guk1	1116	-0.434419	0.346823	-1.25257	0.210364
ENSMUSG00000020448.17	Rnf185	5355.85	-0.183989	0.274839	-0.669443	0.503213
ENSMUSG00000020451.18	Limk2	796.464	0.0913558	0.433194	0.210889	0.832974
ENSMUSG00000020453.18	Patz1	657.746	0.039534	0.51408	0.0769024	0.938701
ENSMUSG00000020454.18	Eif4enif1	6332.4	-0.217844	0.268675	-0.810809	0.417475
ENSMUSG00000020455.17	Trim11	346.384	-0.143647	0.507834	-0.282863	0.777282
ENSMUSG00000020456.18	Ogdh	429.351	-0.113163	0.509308	-0.222191	0.824166
ENSMUSG00000020457.14	Drg1	846.877	-0.0759167	0.419591	-0.18093	0.856422
ENSMUSG00000020458.17	Rtn4	347.493	-0.206701	0.553703	-0.373306	0.70892
ENSMUSG00000020459.15	Mtif2	222.742	-0.0860942	0.687999	-0.125137	0.900415
ENSMUSG00000020462.15	Cfap36	1154.3	-0.746817	0.388848	-1.92059	0.0547838
ENSMUSG00000020463.16	Ppp4r3b	959.399	-0.0413947	0.454576	-0.0910622	0.927443
ENSMUSG00000020477.11	Mrps24	542.646	-0.405508	0.506298	-0.800927	0.423174
ENSMUSG00000020481.16	Ankrd36	395.231	-0.350284	0.482105	-0.726573	0.467488
ENSMUSG00000020483.15	Dynll2	3543.21	0.0514629	0.269581	0.190899	0.848605
ENSMUSG00000020485.15	Supt4a	2674.02	0.306522	0.275809	1.11136	0.266415
ENSMUSG00000020492.12	Ska2	714.471	0.257535	0.423791	0.607694	0.543391
ENSMUSG00000020495.14	Smg8	400.35	-0.0242186	0.537634	-0.0450467	0.96407
ENSMUSG00000020496.11	Rnf187	379.042	-0.148214	0.542269	-0.273322	0.784606
ENSMUSG00000020514.9	Mrpl22	1142.2	0.38424	0.334299	1.14939	0.250395
ENSMUSG00000020515.14	Cnot8	2404.15	-0.330443	0.289549	-1.14123	0.253773
ENSMUSG00000020516.16	Rps6kb1	2555.07	-0.247745	0.27723	-0.893645	0.371512
ENSMUSG00000020521.8	Rnft1	6168.51	-0.0578672	0.271499	-0.213139	0.831218
ENSMUSG00000020522.14	Mfap3	4183.44	-0.217535	0.248545	-0.875236	0.381445
ENSMUSG00000020523.15	Fam114a2	718.015	0.236845	0.412715	0.57387	0.566056
ENSMUSG00000020527.15	Myo19	250.159	-0.233021	0.641974	-0.362975	0.716624
ENSMUSG00000020528.15	Prpsap2	1742.77	0.167755	0.380062	0.44139	0.658931
ENSMUSG00000020536.13	Llgl1	630.396	0.695831	0.53086	1.31076	0.189938
ENSMUSG00000020537.10	Drg2	754.838	-0.368841	0.487407	-0.756742	0.449204
ENSMUSG00000020538.16	Srebf1	482.659	-0.377896	0.507687	-0.744349	0.456666
ENSMUSG00000020541.13	Tom1l1	3114.32	0.0811074	0.28004	0.289628	0.772101
ENSMUSG00000020546.15	Stxbp4	8844.86	0.28323	0.31127	0.909917	0.362866
ENSMUSG00000020547.6	Bzw2	391.617	-0.524074	0.502199	-1.04356	0.29669
ENSMUSG00000020549.15	Elac2	272.835	-0.0344069	0.754279	-0.0456156	0.963617
ENSMUSG00000020561.9	Polr1f	975.27	-0.224608	0.359466	-0.624837	0.532078
ENSMUSG00000020570.16	Sypl	14390.8	-0.198439	0.32448	-0.611561	0.540828
ENSMUSG00000020577.18	Tspan13	1248.09	-0.0496158	0.32876	-0.150918	0.880041
ENSMUSG00000020580.11	Rock2	472.326	-0.660972	0.503836	-1.31188	0.189561
ENSMUSG00000020585.6	Laptm4a	1474.47	-0.0990985	0.342949	-0.28896	0.772612
ENSMUSG00000020589.18	Cyria	1296.89	0.502781	0.32742	1.53558	0.12464
ENSMUSG00000020590.17	Snx13	1010.33	-0.0457757	0.351535	-0.130217	0.896395
ENSMUSG00000020594.15	Pum2	4077.63	0.00677291	0.296735	0.0228248	0.98179
ENSMUSG00000020607.8	Lratd1	853.119	0.0893562	0.455964	0.195972	0.844632
ENSMUSG00000020608.8	Smc6	18459.3	-0.0288343	0.229285	-0.125757	0.899924
ENSMUSG00000020610.18	Amz2	2186.88	-0.203954	0.31601	-0.645403	0.518666
ENSMUSG00000020611.15	Gna13	898.348	0.284181	0.354993	0.800525	0.423407
ENSMUSG00000020612.17	Prkar1a	3980.4	0.0253255	0.249367	0.101559	0.919107
ENSMUSG00000020621.7	Rdh14	437.4	-0.610017	0.464909	-1.31212	0.189479
ENSMUSG00000020628.17	Trappc12	118.572	-0.0147816	1.01563	-0.0145542	0.988388
ENSMUSG00000020630.10	Rnaseh1	397.951	0.91052	0.720483	1.26376	0.206315
ENSMUSG00000020633.15	Dcdc2c	941.492	-0.110986	0.582653	-0.190483	0.84893
ENSMUSG00000020634.13	Ubxn2a	1614.54	-0.166775	0.31443	-0.530406	0.595831
ENSMUSG00000020638.9	Cmpk2	1086.35	-0.1921	0.33514	-0.573194	0.566513
ENSMUSG00000020639.15	Pfn4	1647.64	-0.254756	0.323893	-0.786545	0.431548
ENSMUSG00000020640.11	Itsn2	2723.13	-0.0478384	0.373709	-0.12801	0.898141
ENSMUSG00000020644.10	Id2	1373.85	0.631794	0.440644	1.4338	0.151631
ENSMUSG00000020646.18	Mboat2	2466.32	-0.241841	0.340893	-0.709434	0.478055
ENSMUSG00000020647.11	Ncoa1	529.405	0.458853	0.508647	0.902106	0.367001
ENSMUSG00000020649.12	Rrm2	4027.01	-0.27683	0.289883	-0.95497	0.339593
ENSMUSG00000020650.16	Bcap29	3308.93	0.286843	0.28731	0.998375	0.318097
ENSMUSG00000020652.18	Cenpo	3137.55	-0.299278	0.317417	-0.942855	0.345755
ENSMUSG00000020653.13	Klf11	1087.05	-0.334368	0.34959	-0.956459	0.33884
ENSMUSG00000020659.17	Cbll1	625.87	-0.134463	0.445926	-0.301537	0.763005
ENSMUSG00000020661.16	Dnmt3a	1350.85	0.0620523	0.358651	0.173016	0.862639
ENSMUSG00000020664.11	Dld	4778.18	0.0838572	0.252758	0.331769	0.740064
ENSMUSG00000020669.16	Sh3yl1	1019.37	-0.0562522	0.369976	-0.152043	0.879153
ENSMUSG00000020671.10	Rab10	2534.95	0.244462	0.281722	0.867743	0.385535
ENSMUSG00000020677.8	Ddx52	1290.58	-0.129339	0.39928	-0.32393	0.745991
ENSMUSG00000020687.14	Cdc27	13064.2	0.156436	0.25074	0.623894	0.532697
ENSMUSG00000020689.5	Itgb3	932.762	0.553458	0.389221	1.42197	0.155036
ENSMUSG00000020694.18	Tlk2	1177.47	-0.0161678	0.40325	-0.0400939	0.968018
ENSMUSG00000020696.19	Rffl	924.449	-0.129091	0.451269	-0.286061	0.774831
ENSMUSG00000020705.7	Ddx42	805.074	-0.570779	0.410448	-1.39062	0.164339
ENSMUSG00000020706.14	Ftsj3	819.592	-0.608945	0.43402	-1.40303	0.160607
ENSMUSG00000020708.13	Psmc5	7854.39	-0.149447	0.28265	-0.528737	0.596988
ENSMUSG00000020715.10	Ern1	1758.13	-0.365215	0.317399	-1.15065	0.249876
ENSMUSG00000020717.20	Pecam1	311.647	-0.227962	0.538225	-0.423545	0.671898
ENSMUSG00000020719.15	Ddx5	6036.38	-0.100933	0.24992	-0.403861	0.686315
ENSMUSG00000020720.14	Psmd12	5721.38	0.0360037	0.243752	0.147706	0.882575
ENSMUSG00000020721.17	Helz	344.781	0.63716	0.710502	0.896775	0.369839
ENSMUSG00000020737.13	Jpt1	8186.44	0.124475	0.229507	0.54236	0.58757
ENSMUSG00000020739.12	Nup85	6585.52	-0.385057	0.272562	-1.41273	0.157736
ENSMUSG00000020740.14	Gga3	433.491	0.159017	0.497074	0.319906	0.74904
ENSMUSG00000020743.16	Mif4gd	847.91	-1.01252	0.378591	-2.67444	0.00748549
ENSMUSG00000020744.14	Slc25a19	721.942	-0.214996	0.516485	-0.416267	0.677215
ENSMUSG00000020745.16	Pafah1b1	5155.87	0.164984	0.281301	0.586502	0.557538
ENSMUSG00000020755.10	Sap30bp	2294.27	-0.0812982	0.349035	-0.232922	0.815822
ENSMUSG00000020770.14	Unk	229.817	-0.355656	0.678739	-0.523996	0.600282
ENSMUSG00000020777.17	Acox1	779.614	0.116326	0.37512	0.310103	0.756483
ENSMUSG00000020783.15	Ncbp3	467.505	0.677731	0.676323	1.00208	0.316304
ENSMUSG00000020790.15	Ankfy1	592.667	-0.06754	0.471421	-0.143269	0.886078
ENSMUSG00000020794.14	Ube2g1	10446.5	0.298777	0.2487	1.20136	0.229613
ENSMUSG00000020801.9	Med31	19457.5	0.258284	0.216477	1.19313	0.23282
ENSMUSG00000020803.4	Txndc17	1499.58	0.0330318	0.326969	0.101024	0.919531
ENSMUSG00000020817.17	Rabep1	1037.81	0.437733	0.392097	1.11639	0.264255
ENSMUSG00000020823.17	Sec14l1	736.664	-0.450569	0.551741	-0.816632	0.414139
ENSMUSG00000020828.14	Pld2	1089.58	-0.0930665	0.338824	-0.274675	0.783566
ENSMUSG00000020838.13	Slc6a4	332.818	-0.0358834	0.66815	-0.0537056	0.95717
ENSMUSG00000020840.11	Blmh	1793.27	0.0338722	0.312068	0.108541	0.913567
ENSMUSG00000020847.16	Rph3al	1919.54	-0.290607	0.292422	-0.993792	0.320324
ENSMUSG00000020849.14	Ywhae	52997.9	-0.00535233	0.211387	-0.02532	0.9798
ENSMUSG00000020850.15	Prpf8	366.544	0.244841	0.500908	0.488794	0.624988
ENSMUSG00000020863.16	Luc7l3	1715.53	-0.283994	0.325712	-0.871917	0.383253
ENSMUSG00000020864.14	Ankrd40	553.639	-0.175709	0.49322	-0.356248	0.721655
ENSMUSG00000020869.9	Lrrc59	486.84	-0.977083	0.452798	-2.15788	0.0309371
ENSMUSG00000020870.8	Cdc34b	5697.56	-1.37034	0.546706	-2.50654	0.0121919
ENSMUSG00000020883.19	Fbxl20	844.346	-0.0534439	0.39962	-0.133737	0.893611
ENSMUSG00000020889.12	Nr1d1	2847.63	0.17716	0.324732	0.545559	0.585369
ENSMUSG00000020895.15	Tmem107	5306.81	0.201396	0.300013	0.671292	0.502035
ENSMUSG00000020897.13	Aurkb	231.369	-0.132984	0.824123	-0.161365	0.871806
ENSMUSG00000020903.14	Stx8	2734.81	0.0440478	0.31667	0.139097	0.889374
ENSMUSG00000020910.17	Adprm	568.967	0.0871029	0.479802	0.181539	0.855944
ENSMUSG00000020912.5	Krt12	3174.52	0.110575	0.291557	0.379256	0.704498
ENSMUSG00000020914.18	Top2a	1428.09	0.00464839	0.323134	0.0143854	0.988523
ENSMUSG00000020917.18	Acly	1168.42	-0.127324	0.34529	-0.368745	0.712318
ENSMUSG00000020922.12	Lsm12	948.002	-0.221388	0.35141	-0.63	0.528694
ENSMUSG00000020929.15	Eftud2	292.143	-0.478062	0.614879	-0.777489	0.43687
ENSMUSG00000020935.9	Dcakd	4003.24	-0.524001	0.377282	-1.38888	0.164868
ENSMUSG00000020936.9	Nmt1	1160.62	0.208438	0.357589	0.582899	0.559962
ENSMUSG00000020946.14	Gosr2	945.549	-0.298159	0.353579	-0.843259	0.399084
ENSMUSG00000020948.10	Klhl28	3216.75	0.10943	0.259437	0.421799	0.673172
ENSMUSG00000020949.10	Fkbp3	274.908	0.680546	0.631028	1.07847	0.280823
ENSMUSG00000020952.11	Scfd1	2807.49	0.48265	0.300409	1.60664	0.108133
ENSMUSG00000020956.15	Dtd2	288.275	-0.168515	0.580569	-0.290258	0.771619
ENSMUSG00000020961.16	Ston2	2971.59	-0.168529	0.316372	-0.532691	0.594247
ENSMUSG00000020962.15	Gtf2a1	6071.33	0.324316	0.343258	0.944817	0.344752
ENSMUSG00000020964.15	Sel1l	413.989	-0.756142	0.548055	-1.37968	0.167684
ENSMUSG00000020974.7	Pole2	2270.9	-0.516048	0.333007	-1.54966	0.121223
ENSMUSG00000020978.11	Klhdc2	17745.2	-0.302016	0.226753	-1.33191	0.182889
ENSMUSG00000020982.10	Nemf	3462.51	0.0876426	0.311044	0.281769	0.778121
ENSMUSG00000020986.14	Sec23a	2066.63	-0.138296	0.309167	-0.447317	0.654646
ENSMUSG00000020988.10	L2hgdh	197.021	-0.634903	0.669476	-0.948358	0.342947
ENSMUSG00000020993.10	Trappc6b	2002.82	-0.057745	0.287152	-0.201095	0.840624
ENSMUSG00000020994.6	Pnn	3035.74	0.0161833	0.294397	0.054971	0.956162
ENSMUSG00000021000.18	Mia2	5107.51	0.158297	0.287451	0.550691	0.581845
ENSMUSG00000021007.15	Spata7	2684.97	-0.151359	0.331102	-0.457137	0.647572
ENSMUSG00000021009.16	Ptpn21	4265.52	-0.0257505	0.261955	-0.0983013	0.921693
ENSMUSG00000021010.10	Npas3	512.078	-0.0330024	0.465807	-0.07085	0.943517
ENSMUSG00000021012.17	Zc3h14	5643.4	0.0631591	0.257523	0.245256	0.806258
ENSMUSG00000021013.17	Ttc8	607.736	-0.207523	0.486213	-0.426816	0.669514
ENSMUSG00000021018.9	Polr2h	1091.29	0.172229	0.36723	0.468996	0.639073
ENSMUSG00000021022.10	Ppp2r3c	3302.14	0.228026	0.262691	0.868038	0.385373
ENSMUSG00000021023.15	Prorp	1746.92	0.259507	0.33207	0.781483	0.434519
ENSMUSG00000021024.15	Psma6	4518.68	0.104283	0.279126	0.373607	0.708697
ENSMUSG00000021025.9	Nfkbia	4630.66	-0.926487	0.370038	-2.50376	0.012288
ENSMUSG00000021028.9	Mbip	2528.82	0.321221	0.305899	1.05009	0.293677
ENSMUSG00000021033.12	Gstz1	1375.89	-0.226397	0.416654	-0.543369	0.586876
ENSMUSG00000021036.11	Sptlc2	7961.06	0.433204	0.283732	1.52681	0.126809
ENSMUSG00000021037.8	Ahsa1	15849	-0.316961	0.225892	-1.40315	0.160572
ENSMUSG00000021038.18	Vipas39	583.07	-2.34347	0.596963	-3.92566	8.64937e-05
ENSMUSG00000021039.10	Snw1	5239.95	0.0860261	0.261487	0.328987	0.742165
ENSMUSG00000021048.8	Mthfd1	259.667	-0.545317	0.669011	-0.815108	0.415011
ENSMUSG00000021055.15	Esr2	7618.93	0.0250996	0.255423	0.0982667	0.921721
ENSMUSG00000021065.17	Fut8	1035.25	0.0277846	0.374746	0.0741425	0.940897
ENSMUSG00000021066.10	Atl1	4556.13	-0.165771	0.245244	-0.675945	0.499075
ENSMUSG00000021068.18	Nin	3846	-0.0805831	0.277561	-0.290326	0.771567
ENSMUSG00000021076.7	Actr10	2472.74	-0.131138	0.359123	-0.365161	0.714991
ENSMUSG00000021079.17	Timm9	2398.63	-0.132481	0.278348	-0.475956	0.634106
ENSMUSG00000021096.12	Ppm1a	2031.46	-0.046837	0.375116	-0.12486	0.900634
ENSMUSG00000021102.5	Glrx5	6433.66	0.28738	0.294237	0.976694	0.328721
ENSMUSG00000021103.13	Mnat1	1983.6	0.237364	0.35958	0.660114	0.50918
ENSMUSG00000021109.14	Hif1a	4940.04	0.0403081	0.259303	0.155448	0.876468
ENSMUSG00000021111.16	Papola	1830.25	-0.283037	0.344382	-0.82187	0.411151
ENSMUSG00000021112.10	Pals1	9894.13	0.162322	0.241339	0.672589	0.501209
ENSMUSG00000021113.6	Snapc1	2264.12	0.125132	0.299984	0.417128	0.676585
ENSMUSG00000021114.10	Atp6v1d	3366.73	-0.0320568	0.271611	-0.118025	0.906048
ENSMUSG00000021115.16	Vrk1	1944.39	0.0848898	0.334502	0.25378	0.799666
ENSMUSG00000021116.11	Eif2s1	9754.98	0.371326	0.263184	1.4109	0.158275
ENSMUSG00000021124.14	Vti1b	3624.5	-0.0348475	0.257349	-0.13541	0.892288
ENSMUSG00000021125.7	Arg2	6424.6	0.134724	0.34194	0.394001	0.693581
ENSMUSG00000021131.15	Erh	20549.5	0.333464	0.22135	1.5065	0.131938
ENSMUSG00000021134.18	Srsf5	7178.65	0.0756105	0.307742	0.245694	0.805919
ENSMUSG00000021147.18	Wdr37	2966.76	-0.0392028	0.278255	-0.140888	0.887958
ENSMUSG00000021149.9	Gtpbp4	5050.68	-0.442558	0.245442	-1.8031	0.0713721
ENSMUSG00000021156.18	Zmynd11	703.846	-0.0177008	0.533305	-0.0331907	0.973523
ENSMUSG00000021171.9	Esyt2	805.311	-0.638205	0.42284	-1.50933	0.131214
ENSMUSG00000021175.16	Cdca7l	983.483	-0.229386	0.447375	-0.512739	0.608134
ENSMUSG00000021177.17	Tdp1	2564.11	-0.531143	0.307918	-1.72495	0.0845362
ENSMUSG00000021178.10	Psmc1	3350.97	-0.356775	0.340364	-1.04822	0.294539
ENSMUSG00000021180.10	Rps6ka5	3871.06	-0.222231	0.26256	-0.846402	0.397328
ENSMUSG00000021188.15	Trip11	2266.72	0.290189	0.301348	0.962971	0.335562
ENSMUSG00000021189.12	Atxn3	1264.87	-0.527489	0.356882	-1.47805	0.139395
ENSMUSG00000021190.15	Lgmn	2673.62	-0.111505	0.359829	-0.309883	0.75665
ENSMUSG00000021192.17	Golga5	3306.66	-0.955648	0.544795	-1.75414	0.0794061
ENSMUSG00000021203.16	Otub2	1743.99	-0.140922	0.332351	-0.424017	0.671553
ENSMUSG00000021215.16	Net1	2528.22	-0.182451	0.272124	-0.67047	0.502559
ENSMUSG00000021216.8	Tubal3	4044.35	-0.0810929	0.283884	-0.285655	0.775143
ENSMUSG00000021218.11	Gdi2	7256.66	-0.120144	0.237371	-0.506147	0.612754
ENSMUSG00000021221.16	Dpf3	1265.38	-0.244885	0.361164	-0.678044	0.497744
ENSMUSG00000021222.10	Dcaf4	331.132	0.0998552	0.599423	0.166586	0.867696
ENSMUSG00000021224.16	Numb	512.998	0.158132	0.49608	0.318764	0.749906
ENSMUSG00000021228.16	Acot3	1380.99	-0.143889	0.364788	-0.394445	0.693253
ENSMUSG00000021236.17	Entpd5	760.134	0.0123368	0.378586	0.0325865	0.974004
ENSMUSG00000021238.12	Aldh6a1	1973.2	-0.206945	0.33951	-0.60954	0.542167
ENSMUSG00000021242.10	Npc2	2703.5	-0.0171823	0.2878	-0.0597024	0.952393
ENSMUSG00000021243.15	Fcf1	3995.75	0.656964	0.262631	2.50147	0.0123678
ENSMUSG00000021244.16	Ylpm1	322.606	0.330165	0.66931	0.493292	0.621806
ENSMUSG00000021248.10	Tmed10	5334.69	0.142836	0.244632	0.583881	0.5593
ENSMUSG00000021252.12	Erg28	6511.6	-0.168116	0.242991	-0.691859	0.489026
ENSMUSG00000021253.8	Tgfb3	1083.22	-0.00237838	0.336992	-0.00705766	0.994369
ENSMUSG00000021255.18	Esrrb	767.233	0.362877	0.395618	0.917241	0.359016
ENSMUSG00000021257.15	Angel1	1403.59	-0.584697	0.354012	-1.65163	0.0986102
ENSMUSG00000021266.17	Wars	744.806	-0.316776	0.398978	-0.793969	0.427213
ENSMUSG00000021270.14	Hsp90aa1	121591	-0.269523	0.227446	-1.185	0.236018
ENSMUSG00000021273.12	Fdft1	4979.95	-0.58925	0.402343	-1.46455	0.143045
ENSMUSG00000021276.11	Cinp	941.756	-0.55983	0.463107	-1.20886	0.226717
ENSMUSG00000021282.18	Eif5	22385.2	-0.0437699	0.255047	-0.171615	0.86374
ENSMUSG00000021286.9	Zfyve21	21371.1	-0.560034	0.244487	-2.29065	0.0219837
ENSMUSG00000021290.7	Atp5mpl	3208.91	0.366546	0.266314	1.37637	0.168708
ENSMUSG00000021302.11	Ggps1	910.623	-0.135561	0.362416	-0.374048	0.708368
ENSMUSG00000021306.12	Gpr137b	1310.73	-0.220082	0.339761	-0.647753	0.517145
ENSMUSG00000021311.10	Mtr	1590.63	-0.558383	0.300827	-1.85616	0.0634309
ENSMUSG00000021318.16	Gli3	1579.37	-0.178803	0.552375	-0.323698	0.746167
ENSMUSG00000021338.18	Carmil1	1154.8	0.219886	0.462433	0.475499	0.634431
ENSMUSG00000021361.8	Tmem14c	9582.69	0.4124	0.315152	1.30857	0.190679
ENSMUSG00000021362.8	Gcm2	323.047	0.631906	0.604113	1.04601	0.295558
ENSMUSG00000021365.16	Nedd9	1284.75	0.557013	0.323456	1.72207	0.0850577
ENSMUSG00000021366.9	Hivep1	3710.79	-0.305776	0.272019	-1.1241	0.260971
ENSMUSG00000021367.9	Edn1	474.865	-0.748539	0.548871	-1.36378	0.172637
ENSMUSG00000021368.16	Tbc1d7	1035.15	-0.147893	0.447599	-0.330414	0.741087
ENSMUSG00000021371.6	Mcur1	10709.7	-0.220593	0.280763	-0.785689	0.43205
ENSMUSG00000021374.11	Nup153	10261.2	0.109374	0.384398	0.284534	0.776001
ENSMUSG00000021376.12	Tpmt	3352.08	0.44799	0.279464	1.60303	0.108928
ENSMUSG00000021377.16	Dek	10851.2	-0.20473	0.284112	-0.720598	0.471157
ENSMUSG00000021384.15	Susd3	1132.55	0.0227855	0.461077	0.049418	0.960586
ENSMUSG00000021385.11	Ippk	3709.55	-0.209164	0.30345	-0.689286	0.490643
ENSMUSG00000021392.9	Nol8	6126.15	0.258147	0.251939	1.02464	0.305532
ENSMUSG00000021395.12	Spin1	673160	0.266297	0.270452	0.984635	0.324803
ENSMUSG00000021413.10	Prpf4b	666.428	0.697073	0.483432	1.44193	0.149323
ENSMUSG00000021420.14	Fars2	4644.17	-0.0536333	0.250493	-0.214111	0.830461
ENSMUSG00000021427.11	Ssr1	987.616	0.380852	0.371247	1.02587	0.304952
ENSMUSG00000021428.10	Riok1	17866.9	-0.197734	0.224299	-0.881565	0.378012
ENSMUSG00000021458.18	Aopep	1068.72	0.233122	0.397363	0.586672	0.557424
ENSMUSG00000021460.18	Auh	26586.2	0.0112603	0.260936	0.0431533	0.965579
ENSMUSG00000021461.18	Fancc	2097.94	0.130062	0.281695	0.461713	0.644287
ENSMUSG00000021468.9	Sptlc1	1469.89	0.151579	0.384551	0.39417	0.693455
ENSMUSG00000021470.20	Ercc6l2	844.526	-0.209987	0.506454	-0.414623	0.678418
ENSMUSG00000021483.9	Cdk20	4989.98	-0.520616	0.320746	-1.62314	0.104559
ENSMUSG00000021484.9	Lman2	1896.59	0.194236	0.289751	0.670356	0.502631
ENSMUSG00000021488.9	Nsd1	8995.17	0.146443	0.274474	0.533541	0.593659
ENSMUSG00000021493.16	Pdlim7	737.623	-0.243056	0.433324	-0.56091	0.574859
ENSMUSG00000021496.13	Pcbd2	1346.99	0.173231	0.314859	0.550186	0.582192
ENSMUSG00000021500.18	Ddx46	2091.08	-0.216445	0.288799	-0.749465	0.453577
ENSMUSG00000021501.5	Caml	1536.92	0.511541	0.427902	1.19546	0.231906
ENSMUSG00000021509.6	Slc25a48	1005.78	-0.172455	0.483945	-0.356354	0.721576
ENSMUSG00000021518.5	Ptdss1	560.247	0.595128	0.487728	1.22021	0.222387
ENSMUSG00000021519.12	Mterf3	6698.78	0.0483057	0.306395	0.157659	0.874726
ENSMUSG00000021532.12	Fastkd3	3045.48	0.152476	0.295725	0.5156	0.606134
ENSMUSG00000021534.9	1700001L19Rik	2093.16	0.656968	0.310486	2.11594	0.0343502
ENSMUSG00000021537.10	Cetn3	8561.89	0.105147	0.306445	0.343117	0.73151
ENSMUSG00000021546.19	Hnrnpk	5612.13	-0.421181	0.291693	-1.44392	0.148762
ENSMUSG00000021548.11	Ccnh	2039.8	0.24134	0.283087	0.852529	0.393921
ENSMUSG00000021549.15	Rasa1	2434.66	-0.0548154	0.443216	-0.123677	0.901571
ENSMUSG00000021552.8	Gkap1	12518.7	-0.339184	0.243992	-1.39014	0.164486
ENSMUSG00000021555.16	Naa35	7551.73	-0.0619638	0.23168	-0.267454	0.78912
ENSMUSG00000021556.13	Golm1	456.354	-1.15043	0.471145	-2.44178	0.014615
ENSMUSG00000021557.16	Agtpbp1	2355.93	0.166941	0.274838	0.607415	0.543575
ENSMUSG00000021569.11	Trip13	161.329	0.130586	0.730349	0.1788	0.858095
ENSMUSG00000021576.7	Pdcd6	2438.56	0.481012	0.341677	1.4078	0.159191
ENSMUSG00000021577.15	Sdha	3069.47	-0.0585819	0.365996	-0.160062	0.872833
ENSMUSG00000021578.18	Ccdc127	1046.55	0.160719	0.354223	0.453722	0.650029
ENSMUSG00000021589.14	Rhobtb3	1360.05	-0.0158468	0.318032	-0.0498276	0.96026
ENSMUSG00000021591.9	Glrx	16127	0.3419	0.226562	1.50908	0.131278
ENSMUSG00000021592.19	Arsk	594.124	-0.340302	0.42564	-0.799507	0.423996
ENSMUSG00000021595.19	Nsun2	330.785	-0.385163	0.609284	-0.632156	0.527285
ENSMUSG00000021597.17	Slf1	2022.99	-0.465542	0.294179	-1.58251	0.113533
ENSMUSG00000021598.10	Med10	27354.6	0.129179	0.257313	0.50203	0.615646
ENSMUSG00000021606.9	Ndufs6	778.611	0.562083	0.397584	1.41375	0.157436
ENSMUSG00000021607.10	Mrpl36	184.848	0.227361	0.800479	0.284031	0.776387
ENSMUSG00000021608.16	Lpcat1	1348.8	-0.263624	0.320567	-0.822369	0.410867
ENSMUSG00000021610.9	Clptm1l	327.558	0.0342999	0.704295	0.048701	0.961158
ENSMUSG00000021615.14	Xrcc4	2632.44	0.376053	0.269179	1.39704	0.162402
ENSMUSG00000021619.7	Atg10	2200.56	0.572143	0.306785	1.86497	0.0621859
ENSMUSG00000021621.16	Zcchc9	593.12	-0.23574	0.489173	-0.481915	0.629866
ENSMUSG00000021629.11	Slc30a5	448.146	-0.273112	0.560679	-0.487109	0.626181
ENSMUSG00000021635.15	Rad17	3268.23	-0.202369	0.256547	-0.788818	0.430218
ENSMUSG00000021636.16	Marveld2	531.316	0.675542	0.46386	1.45635	0.145296
ENSMUSG00000021639.18	Gtf2h2	2173.55	0.634266	0.30424	2.08475	0.0370917
ENSMUSG00000021640.7	Naip1	1691.4	0.032897	0.388638	0.0846469	0.932542
ENSMUSG00000021643.16	Serf1	471.282	0.104287	0.498001	0.20941	0.834128
ENSMUSG00000021645.17	Smn1	18424.3	0.0942051	0.251577	0.374458	0.708064
ENSMUSG00000021650.8	Ptcd2	1559.91	0.101077	0.342121	0.295442	0.767656
ENSMUSG00000021660.15	Btf3	22795.9	-0.388544	0.24772	-1.56848	0.116768
ENSMUSG00000021661.17	Ankra2	1449.58	-0.548602	0.34594	-1.58583	0.112778
ENSMUSG00000021662.12	Arhgef28	387.695	-0.679029	0.540171	-1.25706	0.208731
ENSMUSG00000021666.17	Gfm2	771.365	-0.737539	0.464876	-1.58653	0.112619
ENSMUSG00000021668.16	Polk	963.485	-0.112869	0.4266	-0.264578	0.791335
ENSMUSG00000021669.16	Cert1	2013.09	0.0215839	0.302578	0.0713332	0.943133
ENSMUSG00000021670.15	Hmgcr	665.072	0.231031	0.442754	0.521804	0.601807
ENSMUSG00000021671.10	Poc5	3300.27	-0.424607	0.299706	-1.41674	0.156558
ENSMUSG00000021676.11	Iqgap2	3639.57	-0.165616	0.324847	-0.509828	0.610172
ENSMUSG00000021687.15	Scamp1	6949.02	-0.290751	0.242373	-1.1996	0.230296
ENSMUSG00000021692.10	Dimt1	343.243	-0.330992	0.561581	-0.589393	0.555597
ENSMUSG00000021693.21	Kif2a	3346.24	0.551655	0.309282	1.78366	0.0744784
ENSMUSG00000021696.10	Elovl7	9093.95	-0.0264339	0.268886	-0.0983087	0.921687
ENSMUSG00000021699.18	Pde4d	501.48	-0.0614522	0.481121	-0.127727	0.898365
ENSMUSG00000021706.15	Zfyve16	676.45	-0.414338	0.454351	-0.911933	0.361804
ENSMUSG00000021707.6	Dhfr	955.934	-0.281431	0.465206	-0.604959	0.545206
ENSMUSG00000021710.12	Nln	1215.04	0.0282058	0.375035	0.0752084	0.940049
ENSMUSG00000021711.18	Trappc13	2738.38	0.457003	0.353733	1.29194	0.196378
ENSMUSG00000021712.16	Trim23	1735.06	0.44609	0.36543	1.22073	0.22219
ENSMUSG00000021713.10	Ppwd1	479.245	0.228181	0.451675	0.505188	0.613426
ENSMUSG00000021714.16	Cenpk	5813.88	0.361388	0.341327	1.05878	0.289702
ENSMUSG00000021715.13	Cwc27	1384.17	0.208385	0.3401	0.612717	0.540064
ENSMUSG00000021716.15	Srek1ip1	8019.18	0.0910989	0.25651	0.355148	0.722479
ENSMUSG00000021728.9	Emb	1246.38	-2.21754	1.84913	-1.19924	0.230436
ENSMUSG00000021732.15	Fgf10	755.889	1.36955	0.388306	3.52698	0.00042033
ENSMUSG00000021737.5	Psmd6	1804.89	-0.319928	0.392881	-0.814314	0.415465
ENSMUSG00000021738.6	Atxn7	794.389	-0.305729	0.405965	-0.753093	0.451394
ENSMUSG00000021747.13	Cfap20dc	796.376	0.952667	0.412438	2.30984	0.0208969
ENSMUSG00000021748.10	Pdhb	3159.66	0.188249	0.294422	0.639385	0.522573
ENSMUSG00000021756.13	Il6st	834.464	-0.62462	0.458922	-1.36106	0.173494
ENSMUSG00000021758.15	Ddx4	3534.39	0.0808349	0.25328	0.319153	0.749611
ENSMUSG00000021759.15	Plpp1	6727.41	0.484895	0.250898	1.93264	0.0532805
ENSMUSG00000021764.9	Ndufs4	2551.91	0.280139	0.318158	0.880502	0.378588
ENSMUSG00000021767.20	Kat6b	5637.49	0.333463	0.246728	1.35154	0.176522
ENSMUSG00000021770.12	Samd8	778.964	1.55732e-05	0.372398	4.18188e-05	0.999967
ENSMUSG00000021771.15	Vdac2	29131.9	0.188531	0.340384	0.553878	0.579662
ENSMUSG00000021772.16	Nkiras1	10834.8	0.0511355	0.252313	0.202667	0.839395
ENSMUSG00000021782.15	Dlg5	303.925	-0.655437	0.697481	-0.939721	0.347361
ENSMUSG00000021785.9	Ngly1	2752.04	-0.10637	0.298746	-0.356054	0.7218
ENSMUSG00000021791.8	Dydc2	567.448	0.109842	0.556901	0.197238	0.843641
ENSMUSG00000021796.16	Bmpr1a	465.358	-0.0486964	0.546433	-0.0891169	0.928989
ENSMUSG00000021807.7	Rtraf	15892.6	-0.140736	0.293589	-0.479364	0.63168
ENSMUSG00000021810.4	Ecd	1583.04	-0.452005	0.445266	-1.01514	0.310041
ENSMUSG00000021811.8	Dnajc9	6067.22	0.171229	0.278599	0.614608	0.538814
ENSMUSG00000021814.18	Anxa7	16684.5	-0.421507	0.219985	-1.91607	0.0553566
ENSMUSG00000021816.12	Ppp3cb	461.621	0.393625	0.556642	0.707141	0.479479
ENSMUSG00000021820.19	Camk2g	2238.04	-0.520434	0.398113	-1.30725	0.191127
ENSMUSG00000021823.11	Vcl	2344.34	-0.000184072	0.433951	-0.000424178	0.999662
ENSMUSG00000021824.14	Ap3m1	21691.8	-0.194169	0.219638	-0.884039	0.376675
ENSMUSG00000021830.15	Txndc16	3799.47	0.242893	0.261981	0.927139	0.353855
ENSMUSG00000021832.9	Psmc6	5479.03	0.279934	0.285647	0.980002	0.327085
ENSMUSG00000021843.18	Ktn1	7205.51	0.117972	0.287157	0.410828	0.681199
ENSMUSG00000021874.14	4933413J09Rik	503.903	-0.514867	0.517127	-0.99563	0.31943
ENSMUSG00000021877.13	Arf4	590.453	-0.5283	0.472356	-1.11844	0.263381
ENSMUSG00000021880.8	Rnase6	437.178	-0.960222	0.790064	-1.21537	0.224224
ENSMUSG00000021891.9	Mettl6	3780.53	-0.318366	0.254169	-1.25258	0.21036
ENSMUSG00000021893.15	Capn7	1928.42	0.325772	0.382702	0.851242	0.394635
ENSMUSG00000021895.11	Arhgef3	381.268	-0.461862	0.526404	-0.87739	0.380275
ENSMUSG00000021901.11	Bap1	672.788	0.141375	0.435268	0.3248	0.745332
ENSMUSG00000021902.8	Phf7	5519.84	0.311009	0.244979	1.26953	0.204251
ENSMUSG00000021905.15	Dph3	1393.21	0.220865	0.323582	0.682564	0.494883
ENSMUSG00000021908.11	Ncoa4-ps	2579.38	-1.05017	0.307828	-3.41153	0.000645989
ENSMUSG00000021913.9	Ogdhl	599.515	0.460713	0.456548	1.00912	0.312916
ENSMUSG00000021916.17	Glt8d1	1978.9	-0.198041	0.31768	-0.623399	0.533023
ENSMUSG00000021917.17	Spcs1	7202.74	0.331284	0.234568	1.41232	0.157856
ENSMUSG00000021928.10	Ebpl	5169.83	-0.260917	0.266946	-0.977418	0.328362
ENSMUSG00000021929.10	Kpna3	37218.5	-0.170848	0.248706	-0.686948	0.492116
ENSMUSG00000021930.15	Spryd7	579.328	-0.357018	0.447815	-0.797244	0.425309
ENSMUSG00000021936.15	Mapk8	7717.74	0.0374971	0.292943	0.128001	0.898148
ENSMUSG00000021939.9	Ctsb	515.072	-0.741834	0.470764	-1.57581	0.11507
ENSMUSG00000021945.10	Zmym2	1273.65	0.0150922	0.388415	0.038856	0.969005
ENSMUSG00000021947.12	Cryl1	1160.31	-0.204582	0.363744	-0.562434	0.57382
ENSMUSG00000021952.17	Xpo4	1154.3	-0.240127	0.377244	-0.63653	0.524431
ENSMUSG00000021958.6	Pinx1	3786.24	-0.0963051	0.25212	-0.381982	0.702475
ENSMUSG00000021962.10	Dcp1a	5091.04	-0.131721	0.256004	-0.514529	0.606882
ENSMUSG00000021963.18	Sap18	26682.6	0.00806423	0.233921	0.0344742	0.972499
ENSMUSG00000021965.4	Ska3	1236.48	-0.120413	0.412631	-0.291817	0.770427
ENSMUSG00000021967.5	Mrpl57	1626.23	-0.0701861	0.309808	-0.226547	0.820776
ENSMUSG00000021969.9	Zdhhc20	3459	-0.301259	0.337954	-0.891421	0.372703
ENSMUSG00000021973.10	Micu2	1117.52	-0.11635	0.33951	-0.3427	0.731824
ENSMUSG00000021975.10	Ints9	866.302	0.209226	0.431973	0.48435	0.628137
ENSMUSG00000021978.10	Extl3	396.78	-0.17172	0.704558	-0.243727	0.807442
ENSMUSG00000021981.11	Cab39l	4587.9	-0.0569678	0.264839	-0.215104	0.829686
ENSMUSG00000021987.10	Mtmr6	1109.14	0.00648737	0.444941	0.0145803	0.988367
ENSMUSG00000021991.10	Cacna2d3	965.082	0.179785	0.410368	0.438106	0.66131
ENSMUSG00000021993.11	Mipep	9917.76	-1.04127	0.264858	-3.93141	8.44488e-05
ENSMUSG00000021996.17	Esd	1096.1	0.0573672	0.341692	0.167891	0.866669
ENSMUSG00000021998.17	Lcp1	322.907	0.293175	0.592543	0.494774	0.62076
ENSMUSG00000021999.10	Cpb2	2943.5	0.0646477	0.461274	0.14015	0.888541
ENSMUSG00000022000.12	Zc3h13	1065.88	-0.293828	0.402034	-0.730853	0.464869
ENSMUSG00000022008.5	Gpalpp1	1107.5	-0.23371	0.337237	-0.693014	0.488301
ENSMUSG00000022009.2	Nufip1	260.129	0.286076	0.660449	0.433154	0.664903
ENSMUSG00000022010.20	Tsc22d1	6713.94	0.0126159	0.249018	0.0506625	0.959594
ENSMUSG00000022012.10	Enox1	20491.4	0.124973	0.233908	0.534283	0.593146
ENSMUSG00000022013.5	Dnajc15	831.031	-0.415677	0.392156	-1.05998	0.289155
ENSMUSG00000022014.16	Epsti1	3341.6	-0.212214	0.271642	-0.781229	0.434668
ENSMUSG00000022015.9	Tnfsf11	816.184	-0.317518	0.47616	-0.666829	0.504881
ENSMUSG00000022019.17	Tdrd3	1628.92	-0.0511335	0.317117	-0.161245	0.871901
ENSMUSG00000022020.16	Naa16	4191.22	-0.434712	0.290364	-1.49713	0.134359
ENSMUSG00000022021.15	Diaph3	3051.85	-0.00522938	0.294681	-0.0177459	0.985842
ENSMUSG00000022022.4	Mtrf1	890.375	0.348793	0.356488	0.978414	0.32787
ENSMUSG00000022023.7	Wbp4	1429.4	-0.34368	0.317485	-1.08251	0.279027
ENSMUSG00000022024.11	Sugt1	17735.4	-0.0392181	0.237887	-0.16486	0.869054
ENSMUSG00000022031.7	Elp3	759.319	-1.26544	0.39777	-3.18133	0.00146599
ENSMUSG00000022033.10	Pbk	4374.7	-0.0165023	0.296591	-0.0556401	0.955629
ENSMUSG00000022034.11	Esco2	50632.3	0.0868634	0.277506	0.313015	0.754269
ENSMUSG00000022035.7	Ccdc25	2328.92	-0.103409	0.332359	-0.311137	0.755697
ENSMUSG00000022043.20	Trim35	198.224	-0.702739	0.683185	-1.02862	0.303658
ENSMUSG00000022051.16	Bnip3l	8686.33	-0.0304763	0.252342	-0.120774	0.90387
ENSMUSG00000022052.10	Ppp2r2a	2096.41	-0.0579976	0.315107	-0.184057	0.853969
ENSMUSG00000022064.11	Pibf1	3666.4	-0.0366242	0.30257	-0.121044	0.903656
ENSMUSG00000022070.8	Bora	1559.7	-0.357915	0.406011	-0.881539	0.378026
ENSMUSG00000022076.11	Klhl1	1936.12	-0.123555	0.338382	-0.365135	0.715011
ENSMUSG00000022089.10	Bin3	3901.51	-0.363543	0.268525	-1.35385	0.175784
ENSMUSG00000022100.15	Xpo7	1166.38	0.20052	0.444867	0.45074	0.652177
ENSMUSG00000022105.7	Rb1	3190.5	0.438806	0.297928	1.47286	0.14079
ENSMUSG00000022108.9	Itm2b	1637.93	-0.117495	0.417797	-0.281225	0.778538
ENSMUSG00000022109.7	Med4	5992.8	-0.152149	0.260697	-0.583623	0.559474
ENSMUSG00000022110.14	Sucla2	5509.71	0.286902	0.26608	1.07826	0.280919
ENSMUSG00000022111.10	Uchl3	37649.4	0.0259402	0.320168	0.0810206	0.935426
ENSMUSG00000022119.16	Rbm26	3167.88	0.30295	0.304018	0.996485	0.319015
ENSMUSG00000022120.5	Obi1	2906.2	-0.155036	0.26211	-0.591491	0.554192
ENSMUSG00000022123.10	Scel	2302.71	-0.32458	0.282934	-1.14719	0.251301
ENSMUSG00000022124.16	Fbxl3	844.208	0.24679	0.413951	0.596182	0.551054
ENSMUSG00000022129.5	Dct	704.036	0.976629	0.497656	1.96246	0.0497093
ENSMUSG00000022130.11	Tgds	31025.8	-0.0455273	0.252132	-0.180569	0.856706
ENSMUSG00000022132.16	Cldn10	461.779	0.519288	0.522922	0.993049	0.320686
ENSMUSG00000022136.9	Dnajc3	2695.74	0.223727	0.315001	0.710243	0.477554
ENSMUSG00000022141.8	Nipbl	2315.92	0.123999	0.290478	0.426879	0.669467
ENSMUSG00000022150.17	Dab2	3483.89	-0.337889	0.259105	-1.30406	0.192212
ENSMUSG00000022151.17	Ttc33	8516.81	0.0915304	0.236138	0.387614	0.698302
ENSMUSG00000022155.10	Mroh2b	986.899	-0.272849	0.345454	-0.789827	0.429629
ENSMUSG00000022160.19	Mettl3	1360.36	-0.0372462	0.327483	-0.113735	0.909448
ENSMUSG00000022174.9	Dad1	9517.01	0.0467265	0.241613	0.193394	0.846651
ENSMUSG00000022177.10	Haus4	1858.52	-0.901996	0.353679	-2.55033	0.0107622
ENSMUSG00000022186.15	Oxct1	2441.58	-0.0785792	0.288976	-0.271922	0.785682
ENSMUSG00000022191.17	Drosha	1020.01	0.115589	0.374089	0.308987	0.757331
ENSMUSG00000022195.8	6030458C11Rik	3942.56	-0.517104	0.273368	-1.8916	0.0585437
ENSMUSG00000022197.17	Pdzd2	2245.67	0.386331	0.305529	1.26446	0.206063
ENSMUSG00000022200.9	Golph3	10592.1	-0.0201724	0.317817	-0.0634715	0.949391
ENSMUSG00000022201.17	Zfr	11394.6	0.0528077	0.231388	0.228221	0.819474
ENSMUSG00000022204.10	Ngdn	4442.76	-0.309215	0.261472	-1.18259	0.23697
ENSMUSG00000022205.16	Sub1	213557	0.741499	0.289492	2.56138	0.0104257
ENSMUSG00000022231.11	Sema5a	1140.58	-0.405329	0.360964	-1.12291	0.261477
ENSMUSG00000022237.18	Ankrd33b	1046.99	-0.719943	0.474652	-1.51678	0.129322
ENSMUSG00000022241.7	Tars	932.228	-0.111127	0.512224	-0.21695	0.828248
ENSMUSG00000022246.15	Rai14	1136.63	-0.345714	0.360002	-0.960312	0.336898
ENSMUSG00000022247.13	Brix1	73352.3	0.416178	0.310352	1.34099	0.179924
ENSMUSG00000022248.15	Rad1	1106.34	-0.31338	0.368122	-0.851294	0.394606
ENSMUSG00000022255.17	Mtdh	1173.05	-0.0331901	0.346515	-0.0957825	0.923693
ENSMUSG00000022257.5	Laptm4b	26512.5	-0.247334	0.214141	-1.155	0.248089
ENSMUSG00000022263.11	Trio	508.927	-0.593167	0.472092	-1.25646	0.208948
ENSMUSG00000022272.18	Myo10	580.608	0.100569	0.574415	0.175081	0.861016
ENSMUSG00000022280.10	Rnf19a	1290.56	0.0944184	0.417839	0.225968	0.821226
ENSMUSG00000022285.18	Ywhaz	25334.3	-0.133264	0.220465	-0.604469	0.545532
ENSMUSG00000022286.17	Grhl2	604.006	0.445121	0.492941	0.902991	0.366531
ENSMUSG00000022292.17	Rrm2b	12557.2	0.0433465	0.30151	0.143765	0.885686
ENSMUSG00000022295.9	Atp6v1c1	10503.7	-0.00762234	0.257338	-0.02962	0.97637
ENSMUSG00000022300.11	Dcaf13	7152.45	0.492831	0.251496	1.9596	0.0500429
ENSMUSG00000022304.14	Dpys	2988.22	0.726504	0.297916	2.43862	0.0147433
ENSMUSG00000022306.10	Zfpm2	5317.68	-0.147165	0.348751	-0.421978	0.673041
ENSMUSG00000022307.17	Oxr1	552.047	0.266704	0.430558	0.619436	0.535629
ENSMUSG00000022311.16	Csmd3	1746.11	0.58482	0.312078	1.87396	0.0609363
ENSMUSG00000022312.12	Eif3h	1730.55	-0.159192	0.300539	-0.529687	0.596329
ENSMUSG00000022314.11	Rad21	2242.04	0.182372	0.326561	0.558461	0.57653
ENSMUSG00000022322.9	Shcbp1	1922.33	0.27874	0.344899	0.808181	0.418987
ENSMUSG00000022323.12	Rida	2290.07	1.01091	0.29076	3.47677	0.00050749
ENSMUSG00000022325.15	Pop1	551.239	-0.563011	0.483762	-1.16382	0.244497
ENSMUSG00000022329.16	Stk3	4588.99	-0.234023	0.258246	-0.906202	0.364829
ENSMUSG00000022335.18	Zfat	161.871	0.423715	1.08614	0.390111	0.696455
ENSMUSG00000022336.4	Eif3e	4709.74	0.0050993	0.245695	0.0207546	0.983441
ENSMUSG00000022337.8	Emc2	2525.75	0.166175	0.498402	0.333416	0.73882
ENSMUSG00000022338.9	Eny2	58167.1	0.153505	0.292009	0.525686	0.599106
ENSMUSG00000022339.10	Ebag9	757.611	-0.817917	0.472296	-1.73179	0.0833112
ENSMUSG00000022347.9	A1bg	534.75	-0.787203	0.429538	-1.83267	0.0668513
ENSMUSG00000022353.11	Mtss1	1549.72	0.023158	0.339902	0.0681313	0.945681
ENSMUSG00000022360.9	Atad2	1135.91	-0.599602	0.400075	-1.49872	0.133945
ENSMUSG00000022369.14	Mtbp	1396.06	-0.385396	0.362496	-1.06317	0.287704
ENSMUSG00000022370.14	Mrpl13	1605.81	0.484511	0.408123	1.18717	0.235162
ENSMUSG00000022375.7	Lrrc6	927.325	0.165024	0.357993	0.460969	0.644821
ENSMUSG00000022377.17	Asap1	2686.28	-0.0974942	0.299174	-0.325878	0.744517
ENSMUSG00000022385.12	Gtse1	322.088	-0.662096	0.624141	-1.06081	0.288775
ENSMUSG00000022387.18	Brd1	2194.88	-0.0938974	0.371728	-0.252597	0.80058
ENSMUSG00000022400.10	Rbx1	51542	0.162666	0.303384	0.53617	0.591841
ENSMUSG00000022403.16	St13	5231.42	-0.154981	0.241733	-0.641124	0.521442
ENSMUSG00000022404.9	Slc25a17	4327.42	0.529442	0.24791	2.13562	0.0327106
ENSMUSG00000022412.15	Mief1	571.352	-0.309439	0.550991	-0.561605	0.574385
ENSMUSG00000022419.17	Deptor	3832.69	-0.289774	0.293463	-0.987429	0.323432
ENSMUSG00000022420.17	Dnal4	1152.51	-1.10445	0.43092	-2.563	0.0103772
ENSMUSG00000022425.17	Enpp2	3051.36	-0.184889	0.349377	-0.529197	0.596669
ENSMUSG00000022426.7	Josd1	550.893	0.114686	0.42856	0.267607	0.789002
ENSMUSG00000022427.5	Tomm22	1433.23	0.259884	0.325709	0.797902	0.424927
ENSMUSG00000022432.8	Smc1b	1694.13	0.323008	0.375479	0.860254	0.389649
ENSMUSG00000022433.22	Csnk1e	4079.05	-0.533008	0.337257	-1.58042	0.11401
ENSMUSG00000022434.9	Fam118a	2130.17	-0.638605	0.290655	-2.19713	0.0280114
ENSMUSG00000022441.18	Efcab6	4982.04	-0.124047	0.244144	-0.508091	0.61139
ENSMUSG00000022442.17	Ttll1	342.901	-0.229261	0.52157	-0.439559	0.660257
ENSMUSG00000022450.7	Ndufa6	1415.73	0.162532	0.315092	0.515824	0.605977
ENSMUSG00000022451.13	Twf1	2991.83	-0.311316	0.26224	-1.18714	0.235172
ENSMUSG00000022456.19	Septin3	1119.89	0.0376778	0.473679	0.0795428	0.936601
ENSMUSG00000022466.7	Rpap3	2402.51	-0.346363	0.305773	-1.13275	0.257321
ENSMUSG00000022474.16	Pmm1	725.972	-0.360191	0.504647	-0.713748	0.475383
ENSMUSG00000022487.15	Gtsf1	11323.2	0.688903	0.227689	3.02564	0.00248111
ENSMUSG00000022500.16	Litaf	2478.66	-0.404455	0.362968	-1.1143	0.265151
ENSMUSG00000022505.10	Emp2	6225.24	-0.193976	0.284044	-0.682907	0.494665
ENSMUSG00000022507.7	1810013L24Rik	3653.53	0.126862	0.296737	0.427524	0.668998
ENSMUSG00000022510.15	Trp63	900.318	-0.152666	0.380146	-0.401599	0.687979
ENSMUSG00000022516.11	Nudt16l1	817.647	-0.046054	0.392088	-0.117458	0.906497
ENSMUSG00000022518.17	4930562C15Rik	772.044	-0.862883	0.578056	-1.49273	0.135507
ENSMUSG00000022521.11	Crebbp	4481.29	-0.0220823	0.322904	-0.0683864	0.945478
ENSMUSG00000022533.15	Atp13a3	2339.32	0.116381	0.360857	0.322511	0.747065
ENSMUSG00000022536.15	Glyr1	849.672	-0.284616	0.398842	-0.713605	0.475471
ENSMUSG00000022538.21	Lsg1	441.941	-0.254063	0.660714	-0.384529	0.700587
ENSMUSG00000022556.12	Hsf1	2225.81	-0.875479	0.355108	-2.46539	0.0136864
ENSMUSG00000022564.8	Grina	1576.87	-0.768338	0.501706	-1.53145	0.125658
ENSMUSG00000022571.10	Pycrl	1953.37	-0.267387	0.364255	-0.734066	0.462908
ENSMUSG00000022587.16	Ly6e	6671.92	-0.841412	0.273857	-3.07245	0.00212313
ENSMUSG00000022607.19	Ptk2	1956.84	-0.262196	0.35304	-0.742681	0.457675
ENSMUSG00000022613.9	Miox	10412.5	-0.618749	0.249172	-2.48322	0.0130201
ENSMUSG00000022621.17	Rabl2	1062.94	-0.546957	0.509351	-1.07383	0.282898
ENSMUSG00000022634.10	Yaf2	1651.44	-0.308041	0.297091	-1.03686	0.299802
ENSMUSG00000022635.10	Zcrb1	2423.58	0.2088	0.32482	0.642819	0.520342
ENSMUSG00000022652.8	Morc1	662.505	0.693605	0.420022	1.65136	0.0986661
ENSMUSG00000022656.16	Nectin3	11460.3	0.113096	0.250809	0.450923	0.652045
ENSMUSG00000022657.10	Cd96	264.942	-0.309308	0.602508	-0.513368	0.607694
ENSMUSG00000022661.15	Cd200	8106.7	-0.937377	0.426264	-2.19905	0.0278742
ENSMUSG00000022663.4	Atg3	371.112	-0.139075	0.548507	-0.253552	0.799841
ENSMUSG00000022664.12	Slc35a5	2458.29	-0.0890283	0.296345	-0.300421	0.763856
ENSMUSG00000022673.6	Mcm4	2803.25	0.365652	0.429332	0.851677	0.394393
ENSMUSG00000022677.16	Cep20	2261.68	-0.210984	0.302614	-0.697205	0.485675
ENSMUSG00000022678.17	Nde1	1726.61	-0.301405	0.338629	-0.890074	0.373426
ENSMUSG00000022680.15	Pdxdc1	884.823	-0.586695	0.405696	-1.44615	0.148136
ENSMUSG00000022681.16	Ntan1	1332.83	0.0522052	0.37681	0.138545	0.88981
ENSMUSG00000022682.9	Rrn3	2955.88	0.279986	0.263043	1.06441	0.287142
ENSMUSG00000022684.16	Bfar	1113.98	-0.241697	0.438174	-0.551601	0.581222
ENSMUSG00000022685.10	Parn	902.825	-0.204051	0.399957	-0.510183	0.609923
ENSMUSG00000022696.18	Sidt1	338.768	0.0663059	0.615556	0.107717	0.91422
ENSMUSG00000022698.18	Naa50	24669.4	0.353197	0.294992	1.19731	0.231186
ENSMUSG00000022701.19	Ccdc191	1775.79	-0.194799	0.342691	-0.568441	0.569736
ENSMUSG00000022704.17	Qtrt2	706.738	0.0906234	0.454576	0.199358	0.841983
ENSMUSG00000022706.17	Mrpl40	8451.76	-0.121611	0.240165	-0.506364	0.612601
ENSMUSG00000022707.17	Gbe1	376.966	0.0585936	0.551646	0.106216	0.915411
ENSMUSG00000022708.17	Zbtb20	381.541	0.455766	0.624629	0.729658	0.465599
ENSMUSG00000022710.18	Usp7	8501.74	-0.151604	0.250572	-0.605034	0.545156
ENSMUSG00000022722.19	Arl6	3832.9	0.00845718	0.265682	0.0318319	0.974606
ENSMUSG00000022723.17	Crybg3	1620.65	-0.607734	0.480229	-1.26551	0.205689
ENSMUSG00000022724.16	Riox2	831.737	-0.281598	0.54021	-0.521275	0.602175
ENSMUSG00000022742.7	Cpox	1151.14	0.0577517	0.369754	0.15619	0.875883
ENSMUSG00000022744.13	Cldnd1	4442.93	-0.0156462	0.259222	-0.0603585	0.95187
ENSMUSG00000022747.18	St3gal6	1111.29	0.225349	0.337568	0.667567	0.50441
ENSMUSG00000022748.9	Cmss1	318.279	0.212919	0.628422	0.338815	0.734749
ENSMUSG00000022751.10	Nit2	5249.08	-0.0290581	0.266244	-0.109141	0.913091
ENSMUSG00000022757.20	Tfg	368.755	-0.0352945	0.559123	-0.0631248	0.949667
ENSMUSG00000022760.18	Thap7	1446.72	0.00361834	0.436872	0.00828238	0.993392
ENSMUSG00000022765.11	Snap29	1512.17	0.212402	0.383669	0.553607	0.579848
ENSMUSG00000022770.18	Dlg1	3434.58	0.0300159	0.256224	0.117147	0.906743
ENSMUSG00000022774.14	Ncbp2	5347.23	0.0848342	0.25119	0.337729	0.735568
ENSMUSG00000022787.11	Wdr53	648.196	-0.691081	0.444236	-1.55566	0.119789
ENSMUSG00000022789.16	Dnm1l	9208.03	0.0211523	0.229069	0.0923403	0.926428
ENSMUSG00000022793.18	B4galt4	15167.3	0.209092	0.229684	0.910348	0.362639
ENSMUSG00000022800.15	Fyttd1	537.391	-0.348041	0.486869	-0.714855	0.474699
ENSMUSG00000022803.13	Popdc2	2014.7	0.0238487	0.349864	0.0681656	0.945654
ENSMUSG00000022807.10	Osbpl11	2070.74	0.055322	0.287939	0.192131	0.84764
ENSMUSG00000022808.6	Snx4	2477.34	-0.228497	0.388488	-0.588169	0.556419
ENSMUSG00000022811.18	Zfp148	3524.5	-0.362405	0.295659	-1.22575	0.220292
ENSMUSG00000022812.15	Gsk3b	1295.13	0.141954	0.3701	0.383557	0.701307
ENSMUSG00000022814.7	Umps	315.546	-0.729987	0.670421	-1.08885	0.27622
ENSMUSG00000022820.5	Ndufb4	289.734	0.396272	0.573515	0.690953	0.489595
ENSMUSG00000022827.15	Rabl3	608.434	0.0329475	0.439476	0.07497	0.940239
ENSMUSG00000022828.11	Gtf2e1	671.48	0.226401	0.432239	0.523787	0.600426
ENSMUSG00000022829.15	Stxbp5l	2918.1	0.555216	0.329832	1.68333	0.0923113
ENSMUSG00000022833.8	Ccdc14	8057.42	-0.112108	0.237432	-0.47217	0.636806
ENSMUSG00000022837.15	Iqcb1	2524.18	0.0855026	0.27997	0.3054	0.760062
ENSMUSG00000022841.16	Ap2m1	2470.85	-0.394337	0.324847	-1.21392	0.22478
ENSMUSG00000022844.9	Pdia5	1824.15	-0.172847	0.323619	-0.534107	0.593267
ENSMUSG00000022848.9	Slc49a4	655.594	-0.252964	0.397104	-0.637022	0.524111
ENSMUSG00000022855.10	Senp2	185.492	-0.0383357	0.755223	-0.0507608	0.959516
ENSMUSG00000022858.17	Tra2b	3109.21	-0.109317	0.26414	-0.413859	0.678977
ENSMUSG00000022863.16	Btg3	364.73	0.88038	0.63001	1.39741	0.162291
ENSMUSG00000022864.15	D16Ertd472e	315.877	-0.337625	0.596296	-0.566204	0.571255
ENSMUSG00000022871.14	Fetub	1787.95	-0.361272	0.468071	-0.77183	0.440215
ENSMUSG00000022881.16	Rfc4	505.927	-0.0553755	0.495754	-0.111699	0.911062
ENSMUSG00000022884.17	Eif4a2	10999.4	-0.129665	0.223527	-0.580087	0.561856
ENSMUSG00000022885.17	St6gal1	912.315	0.265763	0.353074	0.752713	0.451622
ENSMUSG00000022887.10	Masp1	449.051	-0.0602428	0.522056	-0.115395	0.908132
ENSMUSG00000022890.14	Atp5j	392.35	0.800253	0.541481	1.4779	0.139435
ENSMUSG00000022897.16	Dyrk1a	4797.8	0.299495	0.260638	1.14909	0.250521
ENSMUSG00000022898.14	Vps26c	501.439	-0.775604	0.598881	-1.29509	0.195289
ENSMUSG00000022900.15	Ildr1	1147.15	0.0195994	0.358752	0.0546321	0.956432
ENSMUSG00000022911.12	Arl13b	890.117	-0.555003	0.363158	-1.52827	0.126446
ENSMUSG00000022912.9	Pros1	124.664	-0.280739	0.876653	-0.320239	0.748787
ENSMUSG00000022913.17	Psmg1	6634.08	-0.0348545	0.271312	-0.128467	0.89778
ENSMUSG00000022914.18	Brwd1	4291.52	0.0984592	0.29441	0.334428	0.738056
ENSMUSG00000022938.9	Fam3b	1159.78	0.721863	0.401709	1.79698	0.0723392
ENSMUSG00000022940.18	Pigp	2587.91	0.349962	0.346576	1.00977	0.312606
ENSMUSG00000022948.17	Setd4	11146.3	0.159092	0.229635	0.692803	0.488434
ENSMUSG00000022951.18	Rcan1	279.216	-0.0411679	0.686493	-0.0599683	0.952181
ENSMUSG00000022957.21	Itsn1	1989.92	-0.118468	0.307011	-0.385875	0.699589
ENSMUSG00000022960.14	Donson	574.606	-0.403467	0.424369	-0.950744	0.341734
ENSMUSG00000022961.19	Son	11027.4	0.071441	0.25982	0.274963	0.783344
ENSMUSG00000022972.11	Cfap298	663.17	-0.457907	0.536778	-0.853067	0.393622
ENSMUSG00000022973.19	Synj1	2096.08	-0.0171908	0.327394	-0.052508	0.958124
ENSMUSG00000022978.12	Mis18a	2315.99	0.0223338	0.288212	0.0774909	0.938233
ENSMUSG00000022982.11	Sod1	17652.4	0.179176	0.265851	0.673973	0.500328
ENSMUSG00000022983.17	Scaf4	537.339	-0.32787	0.48673	-0.673619	0.500553
ENSMUSG00000022992.18	Kansl2	1244.51	-0.809074	0.322652	-2.50758	0.0121563
ENSMUSG00000022995.17	Enah	4434.39	-0.009714	0.295938	-0.0328245	0.973815
ENSMUSG00000023008.19	Fmnl3	1677.88	-0.177003	0.300248	-0.589523	0.555511
ENSMUSG00000023010.16	Tmbim6	19982.7	0.262959	0.224978	1.16882	0.242474
ENSMUSG00000023015.15	Racgap1	5844	-0.684101	0.308403	-2.21821	0.0265406
ENSMUSG00000023020.4	Cox14	1482.84	0.240244	0.336421	0.714116	0.475155
ENSMUSG00000023021.16	Cers5	2295.77	-0.495964	0.275343	-1.80126	0.0716623
ENSMUSG00000023025.17	Larp4	6518.27	0.0337572	0.278725	0.121113	0.903602
ENSMUSG00000023026.17	Dip2b	2957.4	0.0749279	0.26457	0.283207	0.777018
ENSMUSG00000023027.14	Atf1	1557.87	0.151736	0.333597	0.454847	0.649219
ENSMUSG00000023030.17	Slc11a2	390.459	-0.348292	0.507269	-0.686601	0.492334
ENSMUSG00000023031.9	Cela1	425.926	0.180246	0.616598	0.292323	0.77004
ENSMUSG00000023032.13	Slc4a8	5370.21	0.337058	0.278922	1.20843	0.226883
ENSMUSG00000023033.15	Scn8a	673.356	-0.294904	0.419627	-0.702776	0.482195
ENSMUSG00000023044.3	Csad	844.342	0.261624	0.415524	0.629625	0.52894
ENSMUSG00000023048.14	Prr13	9719.68	0.0927303	0.231014	0.401406	0.688121
ENSMUSG00000023066.11	Rttn	7168.12	1.12546	0.281496	3.99813	6.38457e-05
ENSMUSG00000023068.17	Nus1	2400.27	-0.0266383	0.313037	-0.0850963	0.932185
ENSMUSG00000023070.7	Rgn	9045.31	0.486833	0.244608	1.99026	0.0465624
ENSMUSG00000023074.12	Mospd1	101650	-0.0365361	0.255267	-0.143129	0.886188
ENSMUSG00000023079.15	Gtf2ird1	983.666	0.112011	0.427541	0.261989	0.79333
ENSMUSG00000023087.16	Noct	3625.24	0.786203	0.48429	1.62341	0.104501
ENSMUSG00000023089.13	Ndufa5	942.238	0.523276	0.351612	1.48822	0.136693
ENSMUSG00000023106.16	Denr	1497.42	0.0976099	0.345709	0.282347	0.777678
ENSMUSG00000023156.5	Rpp14	1257.67	-0.325687	0.334305	-0.974223	0.329946
ENSMUSG00000023175.16	Bsg	2804.43	-0.248296	0.264549	-0.938562	0.347956
ENSMUSG00000023192.13	Grm2	5160.74	-0.0546362	0.269236	-0.202931	0.839189
ENSMUSG00000023259.18	Slc26a6	347.478	-0.0502815	0.567659	-0.0885771	0.929418
ENSMUSG00000023272.5	Creld2	4573.15	-0.236062	0.260403	-0.906526	0.364658
ENSMUSG00000023279.8	Bmp15	103809	-0.29732	0.224004	-1.3273	0.18441
ENSMUSG00000023286.17	Ube2j2	1032.46	-0.764965	0.441964	-1.73083	0.0834821
ENSMUSG00000023307.15	Marchf5	19891.2	0.0722705	0.228526	0.316246	0.751816
ENSMUSG00000023330.13	Dtwd1	3040.65	-0.195047	0.458867	-0.425063	0.670791
ENSMUSG00000023345.18	Poc1a	4143.97	-0.217918	0.26487	-0.822736	0.410658
ENSMUSG00000023403.15	Stk31	7063.19	0.423599	0.231364	1.83088	0.0671187
ENSMUSG00000023456.17	Tpi1	971.507	-0.92221	0.466147	-1.97837	0.0478872
ENSMUSG00000023460.15	Rab12	583.629	-0.0321979	0.540259	-0.0595972	0.952476
ENSMUSG00000023505.14	Cdca3	4321.68	-0.231396	0.264098	-0.876172	0.380936
ENSMUSG00000023572.17	Ccndbp1	56019.8	-0.230008	0.211432	-1.08786	0.276658
ENSMUSG00000023723.18	Mrps23	1926.98	-0.030735	0.313668	-0.0979858	0.921944
ENSMUSG00000023791.19	Pigx	1921.96	0.143986	0.293711	0.490229	0.623972
ENSMUSG00000023800.16	Tiam2	1741.69	-0.00459868	0.477927	-0.00962215	0.992323
ENSMUSG00000023826.17	Prkn	341.419	1.16906	0.638638	1.83055	0.0671679
ENSMUSG00000023832.15	Acat2	883.813	-0.610384	0.407675	-1.49723	0.134333
ENSMUSG00000023845.8	Lnpep	380.825	0.360409	0.721989	0.499189	0.617646
ENSMUSG00000023852.15	Chd1	824.299	0.414826	0.53603	0.773885	0.438999
ENSMUSG00000023861.18	Mpc1	2601.45	0.166673	0.365118	0.456489	0.648038
ENSMUSG00000023868.18	Pde10a	308.819	0.790021	0.631361	1.2513	0.210826
ENSMUSG00000023873.14	1700010I14Rik	810.796	-0.160964	0.485063	-0.331841	0.740009
ENSMUSG00000023883.14	Phf10	209.642	0.233928	0.71368	0.327777	0.743081
ENSMUSG00000023886.11	Smoc2	679.403	0.460923	0.516209	0.8929	0.371911
ENSMUSG00000023892.9	Zfp51	6904.37	0.309893	0.240013	1.29115	0.196652
ENSMUSG00000023904.11	Hcfc1r1	1955.1	0.128441	0.287228	0.447174	0.65475
ENSMUSG00000023919.10	Cenpq	6484.18	0.355457	0.241645	1.47099	0.141294
ENSMUSG00000023921.10	Mmut	275.146	-0.608238	0.60919	-0.998436	0.318068
ENSMUSG00000023927.16	Satb1	5857.91	-0.372149	0.247142	-1.50581	0.132115
ENSMUSG00000023931.6	Efhb	3104.59	-0.101567	0.344522	-0.294804	0.768144
ENSMUSG00000023932.10	Cdc5l	6910.99	0.728365	0.431645	1.68742	0.0915233
ENSMUSG00000023939.8	Mrpl14	502.001	-0.215529	0.484767	-0.444603	0.656607
ENSMUSG00000023940.15	Sgo1	8777.36	-0.0466525	0.252115	-0.185044	0.853194
ENSMUSG00000023944.15	Hsp90ab1	11698.8	-0.437737	0.256751	-1.70491	0.0882117
ENSMUSG00000023960.14	Enpp5	2925.69	0.732143	0.46626	1.57025	0.116358
ENSMUSG00000023963.11	Cyp39a1	424.18	0.492901	2.12176	0.232308	0.816299
ENSMUSG00000023965.14	Fbxl17	5005.5	0.41281	0.295636	1.39635	0.16261
ENSMUSG00000023967.10	Mrps18a	1261.44	-0.44613	0.329253	-1.35498	0.175425
ENSMUSG00000023977.16	Ubr2	300.828	-0.443989	0.673899	-0.658837	0.51
ENSMUSG00000023980.8	Taf8	5604.38	0.438949	0.331697	1.32335	0.185721
ENSMUSG00000023994.14	Nfya	3468.72	-0.705634	0.438248	-1.61013	0.10737
ENSMUSG00000024002.19	Brd4	2531.73	-0.17648	0.288487	-0.611745	0.540707
ENSMUSG00000024006.18	Stk38	1245.67	-0.103254	0.439626	-0.234868	0.814311
ENSMUSG00000024026.14	Glo1	940.523	0.309955	0.362049	0.856113	0.391935
ENSMUSG00000024030.8	Abcg1	491.454	-0.315471	0.486375	-0.648616	0.516586
ENSMUSG00000024043.14	Arhgap28	1294.43	-0.0696585	0.320908	-0.217067	0.828156
ENSMUSG00000024044.20	Epb41l3	1897.95	-0.25606	0.334529	-0.765435	0.444013
ENSMUSG00000024048.16	Myl12a	10843.5	0.0802879	0.246692	0.325458	0.744835
ENSMUSG00000024052.18	Lpin2	4065.52	-0.303458	0.271471	-1.11783	0.26364
ENSMUSG00000024053.12	Emilin2	570.386	-0.0362914	0.52002	-0.0697885	0.944362
ENSMUSG00000024054.15	Smchd1	3562.01	-1.08375	0.334678	-3.23818	0.00120294
ENSMUSG00000024056.11	Ndc80	3197.65	0.462842	0.26673	1.73524	0.0826978
ENSMUSG00000024067.15	Dpy30	54731.6	0.218092	0.262505	0.830808	0.406082
ENSMUSG00000024068.9	Spast	2962.61	0.181871	0.296476	0.613445	0.539582
ENSMUSG00000024072.10	Yipf4	5276.56	-0.281676	0.245734	-1.14626	0.251687
ENSMUSG00000024073.17	Birc6	2502.29	0.33277	0.343954	0.967484	0.333302
ENSMUSG00000024077.16	Strn	39187.5	0.0929218	0.320436	0.289985	0.771827
ENSMUSG00000024078.8	Ttc27	724.828	-0.169624	0.490382	-0.345901	0.729417
ENSMUSG00000024079.5	Eif2ak2	197.157	0.236091	0.740537	0.318811	0.74987
ENSMUSG00000024081.10	Cebpz	1306.62	-0.131628	0.395839	-0.332529	0.73949
ENSMUSG00000024082.6	Ndufaf7	1044.45	-0.187575	0.406927	-0.460956	0.644831
ENSMUSG00000024084.9	Qpct	907.898	0.0161019	0.470743	0.0342054	0.972713
ENSMUSG00000024088.5	4930583I09Rik	268.832	-0.394094	0.583077	-0.675886	0.499113
ENSMUSG00000024091.10	Vapa	5065.86	0.230621	0.354396	0.650743	0.515213
ENSMUSG00000024096.18	Ralbp1	60887.2	0.0587163	0.243923	0.240716	0.809775
ENSMUSG00000024097.12	Srsf7	2007.14	0.589117	0.32192	1.83001	0.0672481
ENSMUSG00000024098.7	Twsg1	596.268	-0.00600376	0.517453	-0.0116025	0.990743
ENSMUSG00000024099.16	Ndufv2	1210.69	0.658654	0.407272	1.61723	0.105828
ENSMUSG00000024118.15	Tedc2	570.001	-0.146138	0.504061	-0.289921	0.771877
ENSMUSG00000024121.14	Atp6v0c	922.633	-0.399341	0.393801	-1.01407	0.31055
ENSMUSG00000024122.17	Pdpk1	2689.19	-0.477298	0.269924	-1.76827	0.0770154
ENSMUSG00000024127.16	Prepl	1837.89	-0.295363	0.304587	-0.969714	0.332189
ENSMUSG00000024135.11	Srbd1	1368.42	-0.394707	0.378498	-1.04282	0.29703
ENSMUSG00000024145.7	Pigf	20812.7	-0.0124548	0.286338	-0.0434969	0.965305
ENSMUSG00000024146.10	Cript	29239	0.0746925	0.296036	0.252309	0.800802
ENSMUSG00000024151.14	Msh2	1240.75	-0.0451101	0.358711	-0.125756	0.899925
ENSMUSG00000024154.12	Gtf2a1l	1369.83	0.162319	0.4025	0.403277	0.686745
ENSMUSG00000024165.10	Jpt2	3625.87	-0.0941579	0.287318	-0.327713	0.743129
ENSMUSG00000024174.10	Pot1b	144.599	2.52392	1.02008	2.47424	0.0133519
ENSMUSG00000024176.11	Sox8	321.052	-0.493811	0.647207	-0.762987	0.445471
ENSMUSG00000024180.15	Pgap6	148.829	0.0425546	0.731896	0.058143	0.953635
ENSMUSG00000024181.10	Mrpl28	326.266	-0.474252	0.596474	-0.795092	0.42656
ENSMUSG00000024188.17	Luc7l	857.51	0.122625	0.364277	0.336627	0.736398
ENSMUSG00000024190.8	Dusp1	2638.5	-0.095701	0.45582	-0.209953	0.833704
ENSMUSG00000024191.16	Bnip1	1894.01	-0.290972	0.362834	-0.801944	0.422585
ENSMUSG00000024194.17	Cuta	1946.4	-0.342585	0.28762	-1.1911	0.233614
ENSMUSG00000024197.11	Plin3	168.113	-1.1525	0.743366	-1.55039	0.121049
ENSMUSG00000024208.17	Uqcc2	331.481	-0.0142024	0.535464	-0.0265236	0.97884
ENSMUSG00000024217.11	Snrpc	336.224	0.432836	0.546337	0.792251	0.428214
ENSMUSG00000024218.14	Taf11	941.169	-0.416629	0.388033	-1.07369	0.28296
ENSMUSG00000024222.18	Fkbp5	2775.95	0.641149	0.265598	2.41398	0.0157794
ENSMUSG00000024227.15	Pdzph1	5497.62	0.0558227	0.363319	0.153646	0.877889
ENSMUSG00000024231.16	Cul2	1630.26	0.0911738	0.417248	0.218512	0.82703
ENSMUSG00000024234.8	Mtpap	7966.63	-0.13661	0.312226	-0.437534	0.661724
ENSMUSG00000024238.16	Zeb1	470.289	0.445831	0.544125	0.819354	0.412585
ENSMUSG00000024240.14	Epc1	1158.38	-0.133498	0.32948	-0.405179	0.685346
ENSMUSG00000024248.15	Cox7a2l	4841.34	0.0819201	0.247353	0.331186	0.740504
ENSMUSG00000024251.11	Thada	612.078	-0.325647	0.439399	-0.741118	0.458622
ENSMUSG00000024258.5	Polr2d	5833.84	0.505057	0.284933	1.77254	0.0763042
ENSMUSG00000024260.15	Sap130	684.634	-0.378117	0.401448	-0.941883	0.346253
ENSMUSG00000024269.12	Tpgs2	57675.7	0.0449235	0.30892	0.145421	0.884378
ENSMUSG00000024270.12	Slc39a6	2623.9	0.0976853	0.27418	0.356281	0.72163
ENSMUSG00000024273.9	2700062C07Rik	12047.6	0.131474	0.226279	0.581025	0.561224
ENSMUSG00000024277.15	Mapre2	4870.09	-0.609932	0.247115	-2.46821	0.013579
ENSMUSG00000024287.9	Thoc1	10761.4	0.399549	0.25769	1.5505	0.121022
ENSMUSG00000024290.10	Rock1	27759.7	0.129768	0.366473	0.354101	0.723263
ENSMUSG00000024293.17	Esco1	27930.8	0.178336	0.217806	0.818785	0.412909
ENSMUSG00000024294.15	Mib1	448.166	-0.149103	0.525745	-0.283604	0.776714
ENSMUSG00000024302.17	Dtna	523.584	0.328888	0.582662	0.564457	0.572443
ENSMUSG00000024304.15	Cdh2	786.312	-0.603051	0.672573	-0.896633	0.369915
ENSMUSG00000024306.14	Ccdc178	1131.63	0.308234	0.353988	0.870747	0.383892
ENSMUSG00000024317.16	Rnf138	2113.21	0.0644401	0.307571	0.209513	0.834048
ENSMUSG00000024335.21	Brd2	521.51	0.0787265	0.501638	0.156939	0.875293
ENSMUSG00000024346.7	Pfdn1	5508.83	0.159716	0.238915	0.668507	0.50381
ENSMUSG00000024350.7	Dnajc18	895.678	0.103993	0.41722	0.249252	0.803166
ENSMUSG00000024357.11	Sil1	1448.85	-0.142503	0.324767	-0.438785	0.660817
ENSMUSG00000024359.11	Hspa9	3611.34	-0.486602	0.284981	-1.70749	0.0877312
ENSMUSG00000024360.9	Etf1	1845.16	-0.421421	0.382274	-1.10241	0.270285
ENSMUSG00000024369.17	Nelfe	234.643	-0.0921966	0.745634	-0.123649	0.901594
ENSMUSG00000024376.8	Epb41l4a	5208.42	-0.326788	0.292477	-1.11731	0.263862
ENSMUSG00000024378.10	Stard4	1874.98	-0.135054	0.381794	-0.353736	0.723537
ENSMUSG00000024382.14	Ercc3	464.651	-0.612975	0.470429	-1.30301	0.19257
ENSMUSG00000024383.10	Map3k2	412.718	0.866273	0.658435	1.31565	0.18829
ENSMUSG00000024384.5	Iws1	1538.17	0.577816	0.302466	1.91035	0.0560881
ENSMUSG00000024387.14	Csnk2b	10216	-0.236992	0.234477	-1.01072	0.312149
ENSMUSG00000024400.17	Wdr33	27805.2	0.0710868	0.293342	0.242334	0.808522
ENSMUSG00000024404.8	Riok3	2106.29	0.00809412	0.313252	0.025839	0.979386
ENSMUSG00000024413.15	Npc1	1370.59	-0.104339	0.330742	-0.315471	0.752404
ENSMUSG00000024423.7	Impact	630.015	-0.361035	0.462952	-0.779854	0.435477
ENSMUSG00000024425.5	Ndfip1	1277.65	0.203442	0.374268	0.543572	0.586736
ENSMUSG00000024426.18	Atat1	1076.51	-0.574004	0.339877	-1.68886	0.0912468
ENSMUSG00000024427.8	Spry4	9103.53	0.230941	0.285399	0.809189	0.418407
ENSMUSG00000024431.16	Nr3c1	399.763	0.693617	0.593902	1.1679	0.242848
ENSMUSG00000024436.17	Mrps18b	897.068	-0.0604596	0.382131	-0.158217	0.874286
ENSMUSG00000024456.17	Diaph1	907.699	-0.141222	0.363326	-0.388691	0.697505
ENSMUSG00000024472.10	Dcp2	10411.2	-0.217956	0.226885	-0.960645	0.336731
ENSMUSG00000024474.8	Ik	8062.51	-0.236538	0.234086	-1.01047	0.312269
ENSMUSG00000024477.5	Pggt1b	951.836	0.271161	0.456151	0.594454	0.552209
ENSMUSG00000024480.10	Ap3s1	3715.51	-0.212196	0.292192	-0.726219	0.467705
ENSMUSG00000024486.7	Hbegf	232.325	0.483261	0.643698	0.750757	0.452799
ENSMUSG00000024487.6	Yipf5	4159.58	-0.256587	0.306182	-0.838019	0.40202
ENSMUSG00000024491.17	Rbm27	11393.4	0.147602	0.251747	0.58631	0.557667
ENSMUSG00000024493.10	Lars	1159.04	0.232503	0.372034	0.624949	0.532004
ENSMUSG00000024498.17	Tcerg1	1545.17	-0.0325625	0.32509	-0.100165	0.920214
ENSMUSG00000024500.21	Ppp2r2b	1043.03	0.252648	0.395673	0.638527	0.523131
ENSMUSG00000024501.21	Dpysl3	5651.15	-0.403107	0.261463	-1.54173	0.123138
ENSMUSG00000024513.17	Mbd2	663.551	-0.24957	0.453029	-0.550892	0.581708
ENSMUSG00000024515.14	Smad4	630.864	-0.639705	0.477962	-1.3384	0.180766
ENSMUSG00000024516.14	Sec11c	2678.49	0.371316	0.285653	1.29989	0.19364
ENSMUSG00000024527.11	Afg3l2	784.635	-0.154051	0.371418	-0.414764	0.678315
ENSMUSG00000024528.9	Srfbp1	2309.87	-0.287494	0.28896	-0.994928	0.319771
ENSMUSG00000024533.18	Spire1	3124.47	0.197036	0.286154	0.688566	0.491096
ENSMUSG00000024539.18	Ptpn2	11183	0.205968	0.226484	0.909414	0.363132
ENSMUSG00000024542.10	Cep192	1534.14	-0.280543	0.318028	-0.882135	0.377704
ENSMUSG00000024556.5	Me2	2983.25	0.220471	0.271567	0.81185	0.416878
ENSMUSG00000024563.17	Smad2	4229.69	0.00135018	0.279542	0.00482999	0.996146
ENSMUSG00000024566.11	Atp9b	790.402	-0.331513	0.443483	-0.747522	0.454749
ENSMUSG00000024571.16	Naa12	423.957	-0.25194	0.58076	-0.43381	0.664426
ENSMUSG00000024576.15	Csnk1a1	6386.63	-0.21419	0.258371	-0.829004	0.407102
ENSMUSG00000024581.14	Napg	1161.37	-0.134701	0.355625	-0.378774	0.704856
ENSMUSG00000024583.4	Txnl1	1890.54	-0.0634536	0.350014	-0.181289	0.856141
ENSMUSG00000024587.11	Nars	8592.83	0.295359	0.27282	1.08262	0.278979
ENSMUSG00000024588.11	Fech	237.851	-0.666447	0.654344	-1.0185	0.308442
ENSMUSG00000024589.19	Nedd4l	28650.2	-0.473086	0.293263	-1.61318	0.106705
ENSMUSG00000024592.16	C330018D20Rik	4913.24	0.619858	0.252295	2.45688	0.014015
ENSMUSG00000024601.10	Isoc1	1019.24	0.381728	0.41325	0.923722	0.355631
ENSMUSG00000024603.9	Dctn4	2489.94	-0.428381	0.290461	-1.47483	0.140258
ENSMUSG00000024604.8	Rbm22	4776.45	0.169654	0.288282	0.588502	0.556196
ENSMUSG00000024608.12	Rps14	2511.74	0.0730913	0.303711	0.24066	0.809818
ENSMUSG00000024642.18	Tle4	1116.22	-0.055687	0.365208	-0.152481	0.878808
ENSMUSG00000024645.6	Timm21	11163.1	0.0240351	0.310553	0.0773948	0.938309
ENSMUSG00000024646.15	Cyb5a	8729.51	0.821332	0.244333	3.36153	0.000775126
ENSMUSG00000024661.8	Fth1	14991.4	-0.21332	0.248709	-0.857708	0.391053
ENSMUSG00000024663.21	Rab3il1	950.275	-1.17809	0.447945	-2.62999	0.00853873
ENSMUSG00000024666.7	Tmem138	362.739	-0.390286	0.558281	-0.699085	0.484499
ENSMUSG00000024667.13	Tmem216	3217.36	0.130331	0.257109	0.506909	0.612219
ENSMUSG00000024668.9	Sdhaf2	1788.5	-0.300301	0.293706	-1.02246	0.306565
ENSMUSG00000024673.10	Ms4a1	5073.65	-0.23165	0.259379	-0.893096	0.371806
ENSMUSG00000024679.11	Ms4a6d	3335.4	-0.100691	0.328509	-0.306508	0.759218
ENSMUSG00000024683.7	Mrpl16	1182.87	0.251725	0.35319	0.712718	0.47602
ENSMUSG00000024687.12	Osbp	693.733	0.225623	0.417178	0.540832	0.588623
ENSMUSG00000024695.17	Zfp91	535.598	0.741974	0.468751	1.58287	0.11345
ENSMUSG00000024697.5	Gna14	21378.8	0.106461	0.265779	0.400562	0.688743
ENSMUSG00000024712.10	Rfk	2677.75	0.145874	0.318647	0.457791	0.647103
ENSMUSG00000024725.14	Ostf1	1016.25	-0.17551	0.727762	-0.241164	0.809428
ENSMUSG00000024732.8	Ccdc86	432.334	-0.295235	0.598133	-0.493593	0.621593
ENSMUSG00000024734.9	Zp1	617.505	-0.536161	0.577986	-0.927637	0.353596
ENSMUSG00000024735.14	Prpf19	160.938	-0.517906	0.90994	-0.569165	0.569244
ENSMUSG00000024738.7	Pga5	292.76	0.155743	0.600588	0.259318	0.79539
ENSMUSG00000024740.11	Ddb1	1883.74	-0.703173	0.287886	-2.44254	0.0145842
ENSMUSG00000024750.12	Zfand5	5953.3	0.0330012	0.303697	0.108665	0.913468
ENSMUSG00000024764.11	Naa40	618.269	-0.840075	0.485548	-1.73016	0.0836024
ENSMUSG00000024767.12	Otub1	1858.53	0.0697251	0.341519	0.204162	0.838227
ENSMUSG00000024780.8	Cdc37l1	3191.48	0.383475	0.279517	1.37192	0.170089
ENSMUSG00000024785.8	Rcl1	1134.81	-0.0692583	0.428031	-0.161807	0.871458
ENSMUSG00000024786.10	Majin	189.038	-0.964278	0.742283	-1.29907	0.19392
ENSMUSG00000024789.14	Jak2	12289.9	0.073766	0.301124	0.244969	0.80648
ENSMUSG00000024791.11	Cdca5	7778.89	-0.199588	0.285718	-0.698547	0.484835
ENSMUSG00000024795.12	Kif20b	18338.6	-0.131803	0.272837	-0.483084	0.629036
ENSMUSG00000024800.9	Rpp30	3440.82	0.567282	0.310718	1.82571	0.0678934
ENSMUSG00000024811.12	Tnks2	529.694	-0.419921	0.655949	-0.640174	0.52206
ENSMUSG00000024826.16	Dpf2	168.904	-0.86815	0.716955	-1.21089	0.225939
ENSMUSG00000024829.13	Mrpl21	1733.13	0.0704742	0.307726	0.229016	0.818857
ENSMUSG00000024833.16	Pola2	967.391	-0.0713841	0.479605	-0.148839	0.88168
ENSMUSG00000024835.16	Coro1b	169.914	-0.96769	0.941672	-1.02763	0.304124
ENSMUSG00000024841.9	Eif1ad	1023.35	-0.313636	0.387165	-0.810084	0.417892
ENSMUSG00000024844.16	Banf1	12927	0.290995	0.243622	1.19445	0.2323
ENSMUSG00000024845.20	Tmem134	1088.8	-0.376067	0.429992	-0.874591	0.381797
ENSMUSG00000024847.16	Aip	536.553	-0.510031	0.449434	-1.13483	0.256447
ENSMUSG00000024853.11	Sf3b2	1364.54	-0.186538	0.317597	-0.587342	0.556974
ENSMUSG00000024855.11	Pacs1	228.395	-0.835876	0.638608	-1.3089	0.190567
ENSMUSG00000024856.11	Cdk2ap2	28694.9	0.00824036	0.22944	0.0359151	0.97135
ENSMUSG00000024863.7	Mbl2	4499.43	0.0700048	0.3127	0.223872	0.822857
ENSMUSG00000024870.7	Rab1b	449.291	0.208827	0.628212	0.332415	0.739576
ENSMUSG00000024908.16	Ppp6r3	3466.82	-0.206056	0.286722	-0.718661	0.47235
ENSMUSG00000024913.17	Lrp5	214.736	-0.321085	0.653584	-0.491269	0.623236
ENSMUSG00000024914.17	Drap1	801.553	0.0603829	0.403945	0.149483	0.881173
ENSMUSG00000024921.18	Smarca2	33623.2	0.09765	0.294326	0.331775	0.740059
ENSMUSG00000024943.10	Smc5	445.245	0.808892	0.458874	1.76278	0.0779383
ENSMUSG00000024949.18	Sf1	322.819	0.371712	0.579195	0.641774	0.52102
ENSMUSG00000024966.10	Stip1	4245.64	-0.339409	0.33076	-1.02615	0.304822
ENSMUSG00000024969.16	Mark2	2456.4	-0.22611	0.274324	-0.824242	0.409802
ENSMUSG00000024974.11	Smc3	1496.41	0.374494	0.372119	1.00638	0.314231
ENSMUSG00000024975.14	Pdcd4	3522.57	0.175951	0.302463	0.581729	0.56075
ENSMUSG00000024976.15	Shoc2	3760.11	0.311944	0.30768	1.01386	0.31065
ENSMUSG00000024982.11	Zdhhc6	1851.29	0.0674709	0.381592	0.176814	0.859654
ENSMUSG00000024983.11	Vti1a	1317.43	0.180578	0.37577	0.480555	0.630833
ENSMUSG00000024986.13	Hhex	4571.34	-0.20377	0.300862	-0.677287	0.498224
ENSMUSG00000024989.16	Cep55	17834.9	-0.27144	0.220843	-1.22911	0.219032
ENSMUSG00000024991.9	Eif3a	2213.14	-0.218302	0.280286	-0.778853	0.436066
ENSMUSG00000024993.16	Dennd10	1622.88	-0.42211	0.389051	-1.08497	0.277933
ENSMUSG00000024997.8	Prdx3	1466.73	0.758342	0.40496	1.87263	0.0611191
ENSMUSG00000024998.18	Plce1	5433.35	-0.419094	0.27351	-1.53228	0.125453
ENSMUSG00000024999.8	Noc3l	1472.04	-0.0166819	0.319023	-0.0522906	0.958297
ENSMUSG00000025001.12	Hells	7077.24	-0.0884043	0.312021	-0.283328	0.776925
ENSMUSG00000025006.19	Sorbs1	3292.97	-0.288897	0.260005	-1.11112	0.266516
ENSMUSG00000025007.14	Aldh18a1	309.795	0.578685	0.630659	0.917587	0.358835
ENSMUSG00000025016.12	Tm9sf3	927.868	0.513207	0.497489	1.03159	0.302262
ENSMUSG00000025017.11	Pik3ap1	361.279	0.506664	0.682246	0.742642	0.457699
ENSMUSG00000025019.18	Lcor	8262.98	-0.183574	0.239094	-0.767789	0.442612
ENSMUSG00000025024.8	Smndc1	1346.2	-0.376841	0.344203	-1.09482	0.273596
ENSMUSG00000025026.16	Add3	1085.56	-0.202934	0.357498	-0.56765	0.570273
ENSMUSG00000025035.10	Arl3	2403.78	0.220946	0.285347	0.774306	0.43875
ENSMUSG00000025038.8	Efhc2	4111	0.940096	0.25006	3.75948	0.000170268
ENSMUSG00000025040.14	Fundc1	1727.04	0.299588	0.30434	0.984388	0.324925
ENSMUSG00000025041.18	Nt5c2	1512.81	-0.407364	0.358362	-1.13674	0.255648
ENSMUSG00000025049.7	Taf5	2578.11	-0.13824	0.333474	-0.414544	0.678476
ENSMUSG00000025050.9	Pcgf6	14977	0.3739	0.219199	1.70576	0.0880535
ENSMUSG00000025059.17	Gk	3643.54	-0.0462891	0.277251	-0.166958	0.867403
ENSMUSG00000025060.16	Slk	1011.95	-0.414851	0.371615	-1.11635	0.264274
ENSMUSG00000025066.11	Sfr1	39676.7	0.176741	0.214219	0.82505	0.409343
ENSMUSG00000025068.9	Gsto1	156.733	-0.0834763	0.887115	-0.0940986	0.925031
ENSMUSG00000025069.16	Gsto2	2280.46	0.30626	0.299598	1.02224	0.306669
ENSMUSG00000025077.15	Dclre1a	6328.71	-0.0970456	0.301831	-0.321523	0.747814
ENSMUSG00000025081.14	Tdrd1	3548.08	0.34092	0.254674	1.33865	0.180684
ENSMUSG00000025083.19	Afap1l2	1140.58	-0.197194	0.332005	-0.593947	0.552548
ENSMUSG00000025089.16	Gfra1	1178.97	-0.0564235	0.326952	-0.172574	0.862986
ENSMUSG00000025090.10	Ccdc172	822.371	-0.414977	0.370605	-1.11973	0.262829
ENSMUSG00000025092.8	Hspa12a	587.079	-0.211427	0.476541	-0.443671	0.65728
ENSMUSG00000025105.11	Bnc1	843.536	-0.085779	0.425852	-0.201429	0.840363
ENSMUSG00000025132.14	Arhgdia	805.174	-0.9082	0.543576	-1.67079	0.0947637
ENSMUSG00000025133.10	Ints4	2321.58	-0.663392	0.305478	-2.17165	0.0298821
ENSMUSG00000025134.3	Alyref	242.955	-0.765543	0.641559	-1.19326	0.232769
ENSMUSG00000025135.13	Anapc11	2307.11	-0.0617482	0.286494	-0.21553	0.829354
ENSMUSG00000025138.15	Sirt7	449.482	-0.387198	0.4723	-0.819812	0.412323
ENSMUSG00000025140.16	Pycr1	137.063	1.03115	0.936495	1.10107	0.270865
ENSMUSG00000025144.18	Cenpx	11153.8	-0.0221702	0.24725	-0.089667	0.928552
ENSMUSG00000025153.10	Fasn	224.825	-0.851475	1.12796	-0.754879	0.450321
ENSMUSG00000025154.16	Arhgap19	1228.21	0.104326	0.335177	0.311256	0.755606
ENSMUSG00000025156.18	Gps1	1292.96	-0.245673	0.405312	-0.606134	0.544426
ENSMUSG00000025163.7	Cd7	4588.7	-0.0860677	0.301594	-0.285376	0.775356
ENSMUSG00000025184.11	R3hcc1l	1245.03	0.188156	0.422829	0.444994	0.656324
ENSMUSG00000025190.14	Got1	3911.44	0.00113068	0.250804	0.00450824	0.996403
ENSMUSG00000025209.6	Twnk	170.197	0.19373	1.23766	0.156529	0.875616
ENSMUSG00000025217.16	Btrc	4730.41	0.100189	0.272988	0.367008	0.713613
ENSMUSG00000025219.14	Fgf8	999.073	-0.347832	0.449765	-0.773364	0.439307
ENSMUSG00000025220.9	Oga	477.509	-0.17234	0.543309	-0.317204	0.751089
ENSMUSG00000025224.17	Gbf1	1246.63	0.0241827	0.32736	0.0738717	0.941113
ENSMUSG00000025228.6	Actr1a	1583	-0.537066	0.393496	-1.36486	0.172298
ENSMUSG00000025234.12	Arih1	2745.6	0.351781	0.302689	1.16219	0.24516
ENSMUSG00000025235.9	Bbs4	4528.66	-0.330991	0.306513	-1.07986	0.280206
ENSMUSG00000025236.12	Adpgk	617.403	0.418682	0.459356	0.911455	0.362056
ENSMUSG00000025239.4	Limd1	443.076	0.474489	0.486222	0.97587	0.329129
ENSMUSG00000025240.11	Sacm1l	1706.18	-0.0560413	0.34618	-0.161885	0.871397
ENSMUSG00000025241.17	Fyco1	1623.84	-0.181023	0.322573	-0.561185	0.574671
ENSMUSG00000025243.18	Slc6a20b	306.66	-0.126815	0.553644	-0.229055	0.818826
ENSMUSG00000025245.15	Lztfl1	4807.32	-0.0928826	0.31175	-0.297939	0.76575
ENSMUSG00000025255.19	Zfhx4	273.751	1.28393	0.819327	1.56705	0.117103
ENSMUSG00000025261.19	Huwe1	875.932	-0.363796	0.459625	-0.791507	0.428648
ENSMUSG00000025269.17	Apex2	684.359	-0.236651	0.560682	-0.422077	0.672969
ENSMUSG00000025271.14	Pfkfb1	657.301	-0.26278	0.436847	-0.601539	0.547481
ENSMUSG00000025279.8	Dnase1l3	521.919	0.466779	0.43442	1.07449	0.282605
ENSMUSG00000025280.9	Polr3a	1610.58	0.0329559	0.378638	0.0870379	0.930641
ENSMUSG00000025283.16	Sat1	5207.66	-0.163391	0.287983	-0.567364	0.570467
ENSMUSG00000025287.16	Acot9	4545.78	-0.203055	0.253925	-0.799668	0.423903
ENSMUSG00000025290.18	Rps24	2349.57	0.447365	0.2816	1.58865	0.112139
ENSMUSG00000025316.17	Banp	1573.44	-0.708878	0.376592	-1.88235	0.0597882
ENSMUSG00000025324.9	Atp10a	450.148	-0.942424	0.471646	-1.99816	0.0456995
ENSMUSG00000025326.13	Ube3a	893.413	0.177895	0.432444	0.411371	0.680801
ENSMUSG00000025332.15	Kdm5c	1215.76	0.350874	0.383503	0.914919	0.360234
ENSMUSG00000025337.11	Sbds	9576.26	-0.0773367	0.226205	-0.341888	0.732435
ENSMUSG00000025353.6	Ormdl2	352.244	0.190736	0.516134	0.369547	0.71172
ENSMUSG00000025354.6	Dnajc14	9976.63	-0.0885031	0.271965	-0.325421	0.744863
ENSMUSG00000025364.14	Pa2g4	1494.74	-0.482752	0.402308	-1.19996	0.230156
ENSMUSG00000025393.13	Atp5b	9149.72	-0.544497	0.330146	-1.64926	0.0990942
ENSMUSG00000025395.15	Prim1	703.698	0.0777836	0.425494	0.182808	0.854949
ENSMUSG00000025400.12	Tac2	3278.5	0.259251	0.396509	0.653833	0.513219
ENSMUSG00000025403.6	Shmt2	1348.57	-0.525886	0.330464	-1.59136	0.111529
ENSMUSG00000025404.16	R3hdm2	1340.73	-0.229466	0.3444	-0.666278	0.505233
ENSMUSG00000025408.16	Ddit3	804.666	-0.184724	0.427868	-0.431731	0.665937
ENSMUSG00000025413.14	Ttc4	654.062	-0.840062	0.411739	-2.04028	0.0413225
ENSMUSG00000025423.17	Pias2	2690.13	-0.230341	0.290912	-0.79179	0.428483
ENSMUSG00000025428.16	Atp5a1	3645.95	-0.575493	0.284385	-2.02364	0.0430069
ENSMUSG00000025429.10	Pstpip2	1858.54	-0.221826	0.323413	-0.68589	0.492783
ENSMUSG00000025436.13	Atp23	393.597	0.453753	0.569237	0.797124	0.425379
ENSMUSG00000025437.16	Usp33	761.15	0.209272	0.411536	0.508513	0.611094
ENSMUSG00000025439.6	Clns1a	2862.98	0.349742	0.360446	0.970304	0.331895
ENSMUSG00000025451.16	Paip1	152352	0.414036	0.336948	1.22878	0.219154
ENSMUSG00000025465.14	Echs1	2634.02	-0.553007	0.298323	-1.85372	0.0637799
ENSMUSG00000025470.12	Zfp511	719.207	-0.443716	0.394638	-1.12436	0.260859
ENSMUSG00000025477.15	Inpp5a	1390.76	-0.0756963	0.358139	-0.21136	0.832606
ENSMUSG00000025492.7	Ifitm3	8507.08	0.269835	0.271097	0.995345	0.319569
ENSMUSG00000025508.14	Rplp2	3155.39	-0.102203	0.268751	-0.38029	0.70373
ENSMUSG00000025525.13	Apool	2526.04	0.0917867	0.283857	0.323356	0.746426
ENSMUSG00000025544.14	Tm9sf2	6972.62	0.0179839	0.250051	0.0719209	0.942665
ENSMUSG00000025545.11	Clybl	5749.2	0.163369	0.247639	0.659704	0.509444
ENSMUSG00000025558.20	Dock9	1270.23	0.27247	0.372848	0.730779	0.464914
ENSMUSG00000025571.14	Tnrc6c	709.003	0.000504022	0.426327	0.00118224	0.999057
ENSMUSG00000025574.14	Tk1	831.197	-0.708077	0.515089	-1.37467	0.169233
ENSMUSG00000025575.15	Cant1	1564.01	0.081825	0.395455	0.206914	0.836077
ENSMUSG00000025577.8	Cbx2	644.968	0.0752567	0.414939	0.181368	0.856079
ENSMUSG00000025580.16	Eif4a3	2020.82	-0.656838	0.333298	-1.97073	0.0487551
ENSMUSG00000025584.18	Pde8a	597.359	0.231331	0.414819	0.557667	0.577072
ENSMUSG00000025586.18	Cpeb1	2115.63	0.0321467	0.35152	0.0914508	0.927134
ENSMUSG00000025591.7	Tma16	1722.73	0.530288	0.400307	1.3247	0.185269
ENSMUSG00000025607.16	Copg2	1220.9	0.730775	0.359855	2.03075	0.0422802
ENSMUSG00000025609.16	Mkln1	29892.9	-0.0560417	0.267844	-0.209233	0.834267
ENSMUSG00000025613.14	Cct8	29934.5	-0.0533626	0.249733	-0.213678	0.830798
ENSMUSG00000025616.15	Usp16	12750	0.288615	0.272803	1.05796	0.290074
ENSMUSG00000025626.17	Phf6	8024.02	0.047792	0.241547	0.197858	0.843156
ENSMUSG00000025630.9	Hprt	44239.8	0.0491355	0.307209	0.159942	0.872927
ENSMUSG00000025647.17	Shisa5	1115.66	-0.325116	0.41361	-0.786045	0.431841
ENSMUSG00000025665.18	Rps6ka6	2604.62	-0.159831	0.408555	-0.39121	0.695642
ENSMUSG00000025702.16	Marchf8	154.541	0.823899	0.846154	0.973698	0.330206
ENSMUSG00000025724.13	Sec11a	19886	0.350823	0.254532	1.3783	0.168109
ENSMUSG00000025728.17	Pigq	763.084	-0.400496	0.39276	-1.0197	0.307872
ENSMUSG00000025732.7	Mcrip2	1051.3	0.227998	0.391068	0.583014	0.559884
ENSMUSG00000025745.13	Hadha	1113.56	-0.503528	0.337187	-1.49332	0.135353
ENSMUSG00000025757.14	Hspa4l	1500.89	-0.176234	0.396976	-0.443941	0.657085
ENSMUSG00000025758.11	Plk4	12802.5	-0.0864655	0.22342	-0.387008	0.69875
ENSMUSG00000025762.17	Larp1b	2616.08	0.0866769	0.293619	0.295202	0.76784
ENSMUSG00000025777.9	Gdap1	9157.2	0.0252065	0.238106	0.105862	0.915692
ENSMUSG00000025779.11	Ly96	851.146	0.162039	0.454463	0.35655	0.721429
ENSMUSG00000025781.15	Atp5c1	3068.32	-0.0221655	0.272403	-0.0813702	0.935148
ENSMUSG00000025782.13	Taf3	3132.38	-0.138337	0.313473	-0.441304	0.658993
ENSMUSG00000025785.6	Exosc7	6619.7	0.0677445	0.317471	0.213388	0.831024
ENSMUSG00000025786.18	Zdhhc3	442.753	-0.442204	0.46295	-0.955189	0.339482
ENSMUSG00000025790.15	Slco3a1	2834.04	-0.152085	0.288128	-0.527837	0.597612
ENSMUSG00000025794.10	Rpl14	723.494	-0.0916323	0.460365	-0.199043	0.842229
ENSMUSG00000025795.9	Rassf3	1033.69	-0.106323	0.438946	-0.242223	0.808607
ENSMUSG00000025809.16	Itgb1	1950.29	0.21522	0.362262	0.594101	0.552445
ENSMUSG00000025810.10	Nrp1	1994.18	-0.739377	0.317137	-2.33141	0.0197315
ENSMUSG00000025812.19	Pard3	5954.01	-0.0422929	0.244956	-0.172655	0.862923
ENSMUSG00000025817.13	Nudt5	6079.39	-0.0881223	0.242339	-0.363632	0.716132
ENSMUSG00000025823.10	Pdia4	1496.58	-0.399648	0.344593	-1.15977	0.246144
ENSMUSG00000025825.13	Iscu	1841.73	0.036676	0.297697	0.123199	0.901949
ENSMUSG00000025858.13	Get4	328.496	-1.50844	0.580211	-2.59981	0.00932742
ENSMUSG00000025862.15	Stag2	1491.32	-0.28963	0.453184	-0.6391	0.522758
ENSMUSG00000025868.7	Higd2a	8041.61	-0.0313528	0.231614	-0.135366	0.892322
ENSMUSG00000025872.6	Thoc3	1729.39	-0.528566	0.296936	-1.78007	0.0750649
ENSMUSG00000025878.17	Uimc1	2012.56	0.179667	0.348568	0.515443	0.606243
ENSMUSG00000025885.19	Myo5b	4131.68	-0.399692	0.274147	-1.45795	0.144855
ENSMUSG00000025898.7	Cwf19l2	3960.83	0.310666	0.263587	1.17861	0.238555
ENSMUSG00000025903.15	Lypla1	2465.99	0.0638164	0.325579	0.196009	0.844603
ENSMUSG00000025907.15	Rb1cc1	3488.86	-0.0155078	0.34487	-0.0449671	0.964134
ENSMUSG00000025911.15	Adhfe1	1350.44	0.127693	0.34726	0.367715	0.713086
ENSMUSG00000025912.17	Mybl1	866.938	0.0115386	0.413459	0.0279074	0.977736
ENSMUSG00000025917.10	Cops5	1461.05	0.271433	0.481681	0.563512	0.573087
ENSMUSG00000025920.20	Stau2	2823.78	-0.289207	0.270366	-1.06969	0.284759
ENSMUSG00000025921.8	Rdh10	3280.06	0.396819	0.293079	1.35397	0.175747
ENSMUSG00000025925.15	Terf1	2113.72	-0.027392	0.31534	-0.0868651	0.930779
ENSMUSG00000025927.14	Tfap2b	1073.79	0.505352	0.338434	1.49321	0.135383
ENSMUSG00000025932.15	Eya1	1926.23	-0.414612	0.362641	-1.14331	0.252909
ENSMUSG00000025933.16	Tmem14a	2028.76	0.0239824	0.317419	0.0755546	0.939773
ENSMUSG00000025935.11	Tram1	10954.9	0.159214	0.261141	0.609688	0.542068
ENSMUSG00000025937.7	Lactb2	2675.47	0.229708	0.34594	0.664011	0.506683
ENSMUSG00000025938.17	Slco5a1	531.823	-0.476981	0.494036	-0.965478	0.334306
ENSMUSG00000025939.20	Ube2w	15360.5	-0.116315	0.226279	-0.514031	0.60723
ENSMUSG00000025940.7	Tmem70	1285.79	0.230032	0.381251	0.60336	0.546269
ENSMUSG00000025949.17	Pikfyve	925.427	0.198085	0.359334	0.551256	0.581459
ENSMUSG00000025950.17	Idh1	3035.89	0.0342754	0.285689	0.119974	0.904503
ENSMUSG00000025955.14	Akr1cl	1862.1	0.565858	0.41964	1.34844	0.177518
ENSMUSG00000025959.14	Klf7	1335.98	-0.207423	0.34517	-0.600929	0.547887
ENSMUSG00000025962.16	Fastkd2	1785.94	-0.364441	0.298493	-1.22094	0.222109
ENSMUSG00000025967.17	Eef1b2	3245.48	0.0804181	0.257804	0.311935	0.75509
ENSMUSG00000025979.14	Mob4	35435.4	0.223222	0.290937	0.767252	0.442932
ENSMUSG00000025980.15	Hspd1	2009.02	-0.425062	0.304873	-1.39423	0.163249
ENSMUSG00000025981.14	Coq10b	29021.1	-0.0756954	0.335659	-0.225513	0.821581
ENSMUSG00000025982.14	Sf3b1	22002.6	-0.304017	0.2277	-1.33516	0.181823
ENSMUSG00000025986.7	Slc39a10	17300.8	-0.0283661	0.268936	-0.105475	0.915999
ENSMUSG00000025995.17	Wdr75	2141.65	0.282292	0.303606	0.929796	0.352477
ENSMUSG00000026000.17	Lancl1	8695.81	0.344545	0.236754	1.45529	0.14559
ENSMUSG00000026003.6	Acadl	380.857	-0.539966	0.537925	-1.00379	0.315478
ENSMUSG00000026004.16	Kansl1l	1099.96	-0.0700702	0.36655	-0.191161	0.848399
ENSMUSG00000026005.16	Rpe	1162.6	-0.252101	0.426033	-0.591739	0.554025
ENSMUSG00000026014.16	Raph1	996.497	0.60671	0.350453	1.73122	0.0834132
ENSMUSG00000026018.13	Ica1l	1720.04	0.148246	0.432614	0.342675	0.731843
ENSMUSG00000026020.10	Nop58	1703.73	-0.196246	0.304995	-0.643441	0.519938
ENSMUSG00000026021.16	Sumo1	47017.8	0.0994453	0.300338	0.331111	0.740561
ENSMUSG00000026027.14	Stradb	4378.3	-0.494208	0.260876	-1.89442	0.0581697
ENSMUSG00000026029.15	Casp8	4733.2	0.59486	0.297511	1.99946	0.045559
ENSMUSG00000026031.16	Cflar	2390.22	0.47093	0.299266	1.57361	0.115577
ENSMUSG00000026032.9	Ndufb3	1188.13	0.257635	0.427193	0.603087	0.546451
ENSMUSG00000026034.18	Clk1	9027.81	0.0950897	0.230634	0.412298	0.680121
ENSMUSG00000026036.18	Nif3l1	1363.84	-0.0275612	0.38871	-0.0709042	0.943474
ENSMUSG00000026037.15	Orc2	1721.36	-0.0674066	0.294639	-0.228777	0.819043
ENSMUSG00000026049.12	Tex30	2931.8	0.684801	0.269517	2.54085	0.0110585
ENSMUSG00000026072.13	Il1r1	897.537	-0.534985	0.442297	-1.20956	0.226448
ENSMUSG00000026078.11	Pdcl3	2835.98	0.4769	0.273507	1.74365	0.0812202
ENSMUSG00000026082.12	Rev1	1340.67	-0.143283	0.367325	-0.390073	0.696483
ENSMUSG00000026083.13	Eif5b	11434.8	0.18098	0.22813	0.793322	0.42759
ENSMUSG00000026087.12	Mrpl30	836.017	-0.221859	0.370641	-0.598583	0.549451
ENSMUSG00000026088.16	Mitd1	9561.03	0.28323	0.281345	1.0067	0.314078
ENSMUSG00000026096.15	Osgepl1	1525.4	0.0127242	0.307404	0.0413925	0.966983
ENSMUSG00000026098.14	Pms1	3331.1	-0.164716	0.308843	-0.533332	0.593804
ENSMUSG00000026110.16	Mgat4a	1262.59	0.0734757	0.345183	0.21286	0.831436
ENSMUSG00000026111.16	Unc50	40310.8	0.161715	0.236949	0.682488	0.494931
ENSMUSG00000026113.18	Inpp4a	885.427	1.4134	0.672438	2.1019	0.0355622
ENSMUSG00000026123.12	Plekhb2	495.813	0.24963	0.473953	0.526698	0.598403
ENSMUSG00000026127.14	Imp4	4086.76	-0.708821	0.25757	-2.75195	0.00592408
ENSMUSG00000026131.21	Dst	1345.18	-0.274366	0.329777	-0.831973	0.405424
ENSMUSG00000026134.12	Prim2	1553.03	-0.242491	0.427239	-0.567578	0.570322
ENSMUSG00000026150.15	Mff	13336.1	-0.184677	0.367916	-0.501955	0.615699
ENSMUSG00000026153.16	Fam135a	1050.6	0.223879	0.555045	0.403353	0.686689
ENSMUSG00000026154.5	Sdhaf4	6233.82	0.442648	0.259383	1.70654	0.087908
ENSMUSG00000026159.14	Agfg1	1145.46	0.474101	0.401325	1.18134	0.237467
ENSMUSG00000026162.9	Nhej1	2849.36	-0.170151	0.267882	-0.635173	0.525316
ENSMUSG00000026171.13	Rnf25	740.486	-0.880631	0.407414	-2.16151	0.0306558
ENSMUSG00000026174.10	Cnot9	1741.6	-0.379558	0.34713	-1.09342	0.27421
ENSMUSG00000026175.13	Vil1	989.51	-0.292778	0.37527	-0.780181	0.435284
ENSMUSG00000026179.15	Pnkd	2651.77	-0.15354	0.310754	-0.494089	0.621243
ENSMUSG00000026187.10	Xrcc5	1504.53	-0.329646	0.387972	-0.849665	0.395511
ENSMUSG00000026188.12	Tmem169	590.609	0.36829	0.491315	0.749602	0.453494
ENSMUSG00000026189.14	Pecr	27446.1	-0.180756	0.235621	-0.767146	0.442995
ENSMUSG00000026192.14	Atic	975.219	-0.0867763	0.391119	-0.221867	0.824418
ENSMUSG00000026193.16	Fn1	418.409	0.0878952	0.473857	0.185489	0.852846
ENSMUSG00000026196.8	Bard1	889.073	-0.0597169	0.475677	-0.125541	0.900095
ENSMUSG00000026202.14	Tuba4a	368.316	-0.79124	0.632886	-1.25021	0.211223
ENSMUSG00000026209.16	Dnpep	235.323	0.703064	0.601782	1.1683	0.242685
ENSMUSG00000026219.15	Trip12	18080.7	-0.0370349	0.285278	-0.12982	0.896709
ENSMUSG00000026229.18	Psmd1	6498.29	-0.378617	0.317759	-1.19152	0.233449
ENSMUSG00000026234.13	Ncl	9506.78	-0.342302	0.250657	-1.36562	0.172057
ENSMUSG00000026235.15	Epha4	1922.25	-0.289094	0.287336	-1.00612	0.314358
ENSMUSG00000026238.15	Ptma	357.179	-0.0355646	0.569079	-0.0624951	0.950169
ENSMUSG00000026239.15	Pde6d	10955.7	0.549914	0.229149	2.39981	0.0164036
ENSMUSG00000026245.17	Farsb	7944.22	-0.286105	0.245873	-1.16363	0.244574
ENSMUSG00000026249.11	Serpine2	17553.8	0.00572655	0.334565	0.0171164	0.986344
ENSMUSG00000026254.18	Eif4e2	949.65	-0.202634	0.381558	-0.531069	0.595371
ENSMUSG00000026260.13	Ndufa10	8099.11	-0.149572	0.241485	-0.619386	0.535662
ENSMUSG00000026270.12	Capn10	238.71	-0.101486	0.628202	-0.16155	0.87166
ENSMUSG00000026271.16	Gpr35	871.278	-1.22418	0.435617	-2.81021	0.0049509
ENSMUSG00000026273.14	Mterf4	1724.63	-0.308729	0.306533	-1.00716	0.313857
ENSMUSG00000026275.14	Ppp1r7	4853.27	-0.00947462	0.247252	-0.0383197	0.969433
ENSMUSG00000026280.18	Atg4b	1164.37	-0.437007	0.604496	-0.722929	0.469724
ENSMUSG00000026281.16	Dtymk	1764.56	-0.00866771	0.318254	-0.0272352	0.978272
ENSMUSG00000026283.14	Ing5	1265.93	-0.258184	0.347211	-0.743592	0.457123
ENSMUSG00000026301.17	Iqca	1583.28	0.0869256	0.327499	0.265423	0.790684
ENSMUSG00000026305.16	Lrrfip1	16982	0.0137885	0.220193	0.06262	0.950069
ENSMUSG00000026309.15	Ilkap	551.063	0.0203791	0.433748	0.0469837	0.962526
ENSMUSG00000026339.19	Ccdc93	1391.92	-0.282999	0.322901	-0.876428	0.380797
ENSMUSG00000026341.17	Actr3	3806.11	0.370492	0.28281	1.31004	0.190184
ENSMUSG00000026347.14	Tmem163	276.509	1.13017	0.681098	1.65934	0.097047
ENSMUSG00000026349.15	Ccnt2	2768.98	-0.426649	0.304797	-1.39978	0.161578
ENSMUSG00000026353.10	Ubxn4	4379.12	-0.398671	0.28134	-1.41704	0.15647
ENSMUSG00000026355.12	Mcm6	1759.27	-0.120343	0.422202	-0.285036	0.775616
ENSMUSG00000026356.16	Dars	3554.19	-0.126416	0.285248	-0.443181	0.657635
ENSMUSG00000026360.10	Rgs2	112394	-0.380562	0.217126	-1.75273	0.0796484
ENSMUSG00000026361.10	Cdc73	1261.8	0.674326	0.347926	1.93813	0.0526072
ENSMUSG00000026374.15	Tsn	1886.01	-0.338295	0.30635	-1.10428	0.269473
ENSMUSG00000026377.13	Nifk	3795.57	0.0193856	0.317744	0.06101	0.951351
ENSMUSG00000026383.15	Epb41l5	5406.72	0.122933	0.241114	0.509854	0.610154
ENSMUSG00000026385.17	Dbi	6893.35	0.209214	0.233269	0.896881	0.369782
ENSMUSG00000026388.16	3110009E18Rik	8078.13	0.26922	0.320207	0.84077	0.400477
ENSMUSG00000026393.11	Nek7	1420.34	0.164074	0.331167	0.495443	0.620288
ENSMUSG00000026398.15	Nr5a2	731.547	0.252154	0.391489	0.64409	0.519517
ENSMUSG00000026399.13	Cd55	12892.7	0.143425	0.222247	0.64534	0.518707
ENSMUSG00000026401.16	Cd55b	346.518	-0.194331	0.53235	-0.365044	0.715078
ENSMUSG00000026404.13	Ddx59	427.176	-0.579503	0.532444	-1.08838	0.276425
ENSMUSG00000026411.18	Tmem9	487.628	0.700864	0.490194	1.42977	0.152784
ENSMUSG00000026416.13	Il20	666.178	0.45863	0.489529	0.936879	0.348821
ENSMUSG00000026421.15	Csrp1	453.901	-0.938706	0.659017	-1.4244	0.15433
ENSMUSG00000026426.11	Arl8a	230.241	-0.492702	0.659967	-0.746555	0.455332
ENSMUSG00000026427.17	Eif2d	1133.72	-0.709293	0.436695	-1.62423	0.104327
ENSMUSG00000026429.10	Ube2t	11698.3	0.798502	0.275986	2.89327	0.00381251
ENSMUSG00000026430.17	Rassf5	1213.28	-0.312843	0.380238	-0.822756	0.410647
ENSMUSG00000026435.16	Slc45a3	2900.33	-0.276833	0.265098	-1.04427	0.296362
ENSMUSG00000026436.16	Elk4	1843.98	-0.257244	0.383534	-0.67072	0.502399
ENSMUSG00000026447.18	Pik3c2b	1048.82	0.240165	0.390405	0.615168	0.538444
ENSMUSG00000026455.15	Klhl12	1541.85	0.078153	0.380242	0.205535	0.837154
ENSMUSG00000026478.15	Lamc1	1243.58	0.0806291	0.396358	0.203425	0.838803
ENSMUSG00000026484.14	Rnf2	5654.79	-0.146082	0.263701	-0.553967	0.579601
ENSMUSG00000026490.19	Cdc42bpa	11989.3	0.160458	0.222497	0.721171	0.470804
ENSMUSG00000026491.14	Ahctf1	1833.26	0.13792	0.30236	0.456145	0.648286
ENSMUSG00000026492.12	Tfb2m	1755.77	-0.497227	0.370641	-1.34153	0.179747
ENSMUSG00000026496.12	Parp1	406.399	-0.126108	0.485074	-0.259976	0.794882
ENSMUSG00000026499.6	Acbd3	6728.54	0.0455456	0.279533	0.162934	0.87057
ENSMUSG00000026502.14	Desi2	4722.56	-0.123973	0.265672	-0.466639	0.640758
ENSMUSG00000026511.8	Srp9	4436.76	0.0607072	0.302961	0.20038	0.841184
ENSMUSG00000026516.9	Nvl	1980.31	0.0197992	0.324186	0.0610736	0.951301
ENSMUSG00000026526.15	Fh1	2476.89	-0.122365	0.319291	-0.383241	0.701541
ENSMUSG00000026546.17	Cfap45	933.288	-0.459193	0.391209	-1.17378	0.240484
ENSMUSG00000026553.18	Copa	1826.88	-0.463726	0.386628	-1.19941	0.230368
ENSMUSG00000026554.16	Dcaf8	2734.81	0.00300365	0.310741	0.00966609	0.992288
ENSMUSG00000026558.14	Uck2	5105.34	0.0475314	0.255233	0.186228	0.852266
ENSMUSG00000026563.14	Tada1	1697.53	-0.647507	0.337407	-1.91907	0.0549756
ENSMUSG00000026565.19	Pou2f1	1108.26	0.348489	0.413634	0.842506	0.399505
ENSMUSG00000026566.16	Mpzl1	3672.27	-0.0298898	0.344822	-0.0866818	0.930924
ENSMUSG00000026568.7	Mpc2	789.755	0.361905	0.495501	0.730383	0.465156
ENSMUSG00000026572.12	Tbx19	710.824	-0.96294	0.400029	-2.40718	0.0160764
ENSMUSG00000026575.16	Nme7	5322.26	0.23902	0.290794	0.821956	0.411102
ENSMUSG00000026577.14	Blzf1	2201.42	0.25962	0.352126	0.737295	0.460943
ENSMUSG00000026578.7	Ccdc181	2071.01	-0.622854	0.29857	-2.08612	0.0369677
ENSMUSG00000026580.17	Selp	1581.47	-0.101938	0.306207	-0.332904	0.739207
[truncated: 4,500 more rows]
