# Supplementary material for: Lactate regulates major zygotic genome activation by H3K18 lactylation in mammals
Source: Natl Sci Rev. 2023 Nov 20;11(2):nwad295. doi: 10.1093/nsr/nwad295 (PMC10849771; doi:10.1093/nsr/nwad295)
Supplement: nwad295_Supplemental_Files [file nwad295_supplemental_files.zip › Supplementary_Table_3.xlsx]

## Sheet: WT vs K18 mutation-deseq2
geneID	geneName	baseMean	log2FoldChange	lfcSE	stat	pvalue
ENSMUSG00000102343.2	Gm37381	89.0216	0.125984	1.17301	0.107402	0.91447
ENSMUSG00000025900.14	Rp1	180.286	0.455259	0.778714	0.58463	0.558797
ENSMUSG00000025902.14	Sox17	6.68273	-6.04872	4.79186	-1.26229	0.206844
ENSMUSG00000098104.2	Gm6085	5.59507	-1.98014	3.9653	-0.499366	0.617521
ENSMUSG00002075947.1	Gm56275	41.5479	1.1249	1.50177	0.74905	0.453827
ENSMUSG00000103922.2	Gm6123	93.3251	-0.270477	0.98014	-0.275958	0.782581
ENSMUSG00000033845.14	Mrpl15	628.287	-0.080585	0.504543	-0.159719	0.873102
ENSMUSG00000102275.2	Gm37144	7.93649	0.508957	2.90533	0.175181	0.860938
ENSMUSG00000025903.15	Lypla1	2042.99	0.213619	0.454522	0.469986	0.638365
ENSMUSG00000033813.16	Tcea1	6413.85	-0.0446309	0.308599	-0.144624	0.885008
ENSMUSG00000062588.5	Gm6104	222.013	-0.247033	0.694278	-0.355812	0.721981
ENSMUSG00000103280.2	Gm37277	1.70144	4.42169	4.81977	0.917406	0.35893
ENSMUSG00000033793.13	Atp6v1h	2558.2	0.212108	0.362406	0.585276	0.558362
ENSMUSG00000104046.2	Gm37567	426.883	-0.933547	0.62064	-1.50417	0.132538
ENSMUSG00000102907.2	Gm38264	31.4766	8.63238	2.99371	2.8835	0.00393281
ENSMUSG00000025905.15	Oprk1	75.2469	1.04181	1.75099	0.594983	0.551855
ENSMUSG00002076544.1	Gm56304	0.789447	1.1194	4.86656	0.230018	0.818078
ENSMUSG00000033774.5	Npbwr1	4.66335	5.87772	4.79754	1.22515	0.220517
ENSMUSG00000090031.4	4732440D04Rik	93.609	1.97969	1.0209	1.93917	0.0524805
ENSMUSG00000025907.15	Rb1cc1	11946.7	0.0515751	0.315507	0.163467	0.87015
ENSMUSG00000103355.2	Gm2147	53.2353	0.458024	1.26175	0.363007	0.716599
ENSMUSG00000103845.2	Gm19026	13.5729	2.21747	2.92896	0.757085	0.448999
ENSMUSG00000033740.18	St18	40.166	0.639865	2.26413	0.28261	0.777476
ENSMUSG00000102135.2	Gm37108	4.74064	0.0933824	3.63596	0.025683	0.97951
ENSMUSG00000102534.2	Gm37225	1.13429	3.83605	4.83722	0.793028	0.427762
ENSMUSG00000120372.1	ENSMUSG00000120372	26.3016	5.09881	2.40816	2.1173	0.034234
ENSMUSG00000051285.18	Pcmtd1	715.726	0.636133	0.521219	1.22047	0.222286
ENSMUSG00000097797.7	Gm26901	9.09971	-2.91104	3.22729	-0.902006	0.367053
ENSMUSG00000103067.2	Gm30414	50.8768	-0.572958	1.52473	-0.375777	0.707083
ENSMUSG00000025909.17	Sntg1	41.9333	-2.86295	2.00398	-1.42863	0.15311
ENSMUSG00000102253.2	Gm38259	1.06434	3.74859	4.84048	0.774426	0.438679
ENSMUSG00000084353.2	Gm15452	1439.66	0.0130177	0.375202	0.0346953	0.972323
ENSMUSG00000103933.2	Gm36964	0.464187	0.452652	4.97922	0.0909083	0.927565
ENSMUSG00000066693.3	Gm7493	0.446699	0.406311	4.98246	0.0815483	0.935006
ENSMUSG00000061024.9	Rrs1	624.389	-0.771654	0.564009	-1.36816	0.171262
ENSMUSG00000025911.15	Adhfe1	89.2466	0.0409941	1.12372	0.0364806	0.970899
ENSMUSG00000079671.10	2610203C22Rik	228.389	1.75989	0.87289	2.01617	0.0437823
ENSMUSG00000081441.4	Gm6161	9.44777	-1.69303	2.75044	-0.615548	0.538193
ENSMUSG00000025912.17	Mybl1	1476.1	0.377675	0.444277	0.850091	0.395275
ENSMUSG00000045210.9	Vcpip1	1458.22	-0.53338	0.581407	-0.917394	0.358936
ENSMUSG00000097893.10	1700034P13Rik	94.0362	0.393537	1.10387	0.356507	0.721461
ENSMUSG00000025915.15	Sgk3	1200.34	-0.372052	0.520661	-0.714576	0.474871
ENSMUSG00000046334.5	Gm6195	12.5568	0.670522	2.37876	0.281879	0.778036
ENSMUSG00000098234.9	Snhg6	391.731	-0.51968	0.578166	-0.898842	0.368737
ENSMUSG00000046101.17	Mcmdc2	13.9314	0.893428	2.8337	0.315287	0.752544
ENSMUSG00000099032.3	Tcf24	98.7877	0.758251	0.956181	0.792999	0.427778
ENSMUSG00000025916.11	Ppp1r42	52.1671	0.487635	1.3169	0.370289	0.711167
ENSMUSG00000121270.1	ENSMUSG00000121270	3.45313	0.839015	4.17863	0.200787	0.840865
ENSMUSG00000025917.10	Cops5	447.279	-0.111484	0.566127	-0.196924	0.843887
ENSMUSG00000056763.17	Cspp1	417.159	0.220634	0.678514	0.325173	0.74505
ENSMUSG00000067851.12	Arfgef1	6775.39	0.326576	0.302314	1.08025	0.280029
ENSMUSG00002076532.1	Gm54899	12.6755	-0.704486	2.91018	-0.242077	0.808721
ENSMUSG00000042501.13	Cpa6	29.8281	1.41754	1.95134	0.726443	0.467567
ENSMUSG00000103448.2	Gm37133	8.45472	6.73575	3.88217	1.73505	0.0827325
ENSMUSG00000100648.2	Gm28659	0.257277	-1.28158	4.96922	-0.257904	0.796481
ENSMUSG00000048960.14	Prex2	2056.33	-0.360415	0.362966	-0.992973	0.320723
ENSMUSG00000077318.3	Gm24173	1.28638	-3.66166	4.8218	-0.759397	0.447615
ENSMUSG00000103494.2	Gm37410	56.7347	-1.91264	1.8198	-1.05102	0.293251
ENSMUSG00000057715.14	A830018L16Rik	34.6406	0.865799	2.05976	0.420339	0.674238
ENSMUSG00000103825.2	Gm38178	1.08369	-3.43239	4.82814	-0.710913	0.477138
ENSMUSG00000097171.2	Gm17644	2.75684	1.37528	4.6579	0.295257	0.767798
ENSMUSG00000101314.2	Gm29663	6.77377	0.259102	4.3482	0.0595884	0.952483
ENSMUSG00000016918.16	Sulf1	96.8822	1.37772	0.989612	1.39218	0.163867
ENSMUSG00000025938.17	Slco5a1	104.003	0.842855	1.37653	0.612306	0.540335
ENSMUSG00000069620.7	Gm5250	95.0869	0.730807	1.19782	0.610113	0.541787
ENSMUSG00000099498.2	Gm29283	65.3689	-0.118899	1.16234	-0.102293	0.918524
ENSMUSG00000042414.8	Prdm14	493.587	0.0742341	0.63022	0.117791	0.906233
ENSMUSG00000005886.15	Ncoa2	1176.61	0.673272	0.395663	1.70163	0.0888247
ENSMUSG00000103506.2	Gm38376	7.1843	6.50152	4.79305	1.35645	0.174957
ENSMUSG00000103085.2	Gm38120	0.903072	-3.17119	4.8367	-0.655652	0.512048
ENSMUSG00000102664.2	Gm38380	3.01437	5.24826	4.80452	1.09236	0.274676
ENSMUSG00000101476.2	Gm29570	6.94647	-6.10134	4.7916	-1.27334	0.202898
ENSMUSG00000101171.2	Gm7593	4.78953	5.91674	4.79719	1.23338	0.217436
ENSMUSG00000025935.11	Tram1	4831.04	1.12961	0.378961	2.98081	0.00287483
ENSMUSG00000120948.1	ENSMUSG00000120948	921.442	-0.185568	0.444185	-0.417773	0.676113
ENSMUSG00000025937.7	Lactb2	646.753	-0.0185654	0.479337	-0.0387315	0.969104
ENSMUSG00000102982.2	Gm38319	194.367	0.708695	0.889926	0.796353	0.425827
ENSMUSG00000067813.4	Xkr9	112.326	1.24272	1.09543	1.13445	0.256606
ENSMUSG00000097711.2	Gm5523	0.266085	1.77896	4.99516	0.356138	0.721738
ENSMUSG00000025932.15	Eya1	514.416	0.556215	0.54667	1.01746	0.308935
ENSMUSG00000102588.2	Gm37444	18.6802	-1.27505	2.01251	-0.633564	0.526365
ENSMUSG00000103492.2	Gm37412	1.54366	-3.92605	4.81562	-0.815275	0.414915
ENSMUSG00000081201.2	Smt3h2-ps4	48.0274	-0.451213	1.35969	-0.33185	0.740003
ENSMUSG00000082193.2	Rpl5-ps1	5.34252	-1.18569	3.47207	-0.341493	0.732733
ENSMUSG00000032769.6	Trpa1	36.4467	0.894863	2.21622	0.403779	0.686376
ENSMUSG00000092083.5	Kcnb2	28.0432	-8.11522	3.11418	-2.60589	0.00916355
ENSMUSG00000025925.15	Terf1	3538.08	-0.189623	0.412091	-0.460148	0.64541
ENSMUSG00000032719.5	Sbspon	10.6292	-0.310822	2.62892	-0.118232	0.905884
ENSMUSG00000100652.2	Gm7634	271.289	-0.190982	0.832283	-0.229467	0.818506
ENSMUSG00000067795.14	4930444P10Rik	55.3902	-1.07185	1.31834	-0.813027	0.416202
ENSMUSG00000043716.14	Rpl7	8682.81	-0.380037	0.324077	-1.17268	0.240926
ENSMUSG00000025921.8	Rdh10	1635.19	0.593582	0.374333	1.58571	0.112806
ENSMUSG00000025920.20	Stau2	469.741	1.07858	0.634973	1.69863	0.0893887
ENSMUSG00000025939.20	Ube2w	4481.19	0.705359	0.326237	2.16211	0.0306099
ENSMUSG00000102457.2	Gm38342	10.0144	0.077206	2.65621	0.0290663	0.976812
ENSMUSG00000079658.10	Eloc	38490	-0.301424	0.323788	-0.93093	0.35189
ENSMUSG00000097744.2	D030040B21Rik	207.375	1.26143	0.820741	1.53694	0.124308
ENSMUSG00000025940.7	Tmem70	1226.06	-0.462961	0.427303	-1.08345	0.27861
ENSMUSG00000025779.11	Ly96	933.824	0.0844005	0.459069	0.183851	0.85413
ENSMUSG00000091020.4	Gm5828	16.9218	-0.41967	2.20925	-0.18996	0.84934
ENSMUSG00000101640.2	Gm28376	46.6213	-0.488798	1.3615	-0.359013	0.719585
ENSMUSG00000042686.6	Jph1	83.9475	1.35441	1.08943	1.24323	0.213782
ENSMUSG00000025777.9	Gdap1	5957.23	0.477735	0.315752	1.51301	0.130278
ENSMUSG00000099899.2	Gm28784	2598.55	0.704995	0.360444	1.95591	0.0504759
ENSMUSG00000100398.2	Gm5251	0.446699	0.406311	4.98246	0.0815483	0.935006
ENSMUSG00000101589.2	Rbm6-ps1	31.2779	0.830344	1.59369	0.521021	0.602352
ENSMUSG00000067780.4	Pi15	89.0503	0.449575	1.10659	0.406271	0.684544
ENSMUSG00000100053.2	Gm28154	15.4675	1.07354	2.77758	0.386503	0.699124
ENSMUSG00000085125.8	Gm16070	11.5593	-6.83905	4.03852	-1.69345	0.090369
ENSMUSG00000100554.2	Gm7690	0.283573	1.82529	4.99192	0.365648	0.714627
ENSMUSG00000099591.2	Gm17969	63.0251	0.179012	1.85756	0.0963698	0.923227
ENSMUSG00000109887.2	Gm28756	7.49326	0.316019	3.57399	0.0884218	0.929541
ENSMUSG00000067773.7	Defb41	1.02911	-3.33771	4.83107	-0.690884	0.489639
ENSMUSG00000042596.8	Tfap2d	0.567145	2.83412	4.88927	0.579662	0.562143
ENSMUSG00000100720.2	Gm10075	81.0725	-0.629534	1.13122	-0.556509	0.577863
ENSMUSG00000025927.14	Tfap2b	76.8824	-0.395952	1.18334	-0.334607	0.737922
ENSMUSG00000100204.2	Gm4849	7.78215	1.12668	3.00852	0.374497	0.708034
ENSMUSG00000043760.17	Pkhd1	294.44	0.875186	0.766991	1.14106	0.253843
ENSMUSG00000090142.3	Gm15795	3.35762	-2.35255	4.30888	-0.545977	0.585082
ENSMUSG00000041872.10	Il17f	685.65	1.50179	0.77481	1.93827	0.0525901
ENSMUSG00000041859.11	Mcm3	949.747	-1.15328	0.421195	-2.73812	0.00617923
ENSMUSG00000102121.2	Gm28065	3.26794	-5.01208	4.79932	-1.04433	0.296332
ENSMUSG00000025931.16	Paqr8	53.7254	1.91929	1.83679	1.04492	0.296061
ENSMUSG00000041779.6	Tram2	381.965	1.16565	0.892059	1.30669	0.191317
ENSMUSG00000025933.16	Tmem14a	208.604	-0.0802538	0.754307	-0.106394	0.91527
ENSMUSG00000102633.2	Gm38224	289.864	0.120702	0.666324	0.181146	0.856253
ENSMUSG00000025934.16	Gsta3	59.8196	1.59268	1.32554	1.20153	0.229546
ENSMUSG00000099343.2	Gm28836	2.70922	-4.74856	4.80223	-0.988823	0.32275
ENSMUSG00000096375.3	Gm7094	10.1429	1.4395	2.61721	0.550015	0.582309
ENSMUSG00000121505.1	Gm4956	40.9564	1.88468	1.57873	1.1938	0.232558
ENSMUSG00000093963.2	Gm21909	3.68644	5.5379	4.80093	1.15351	0.248703
ENSMUSG00000067750.4	Khdc1a	746.272	0.367843	0.48114	0.764523	0.444556
ENSMUSG00000086194.2	Gm16329	106.305	-0.22335	0.941537	-0.237218	0.812488
ENSMUSG00000094436.2	Gm16327	349.982	-1.16182	0.586609	-1.98058	0.0476388
ENSMUSG00000041722.8	Khdc1c	1239.38	0.500206	0.402676	1.24221	0.21416
ENSMUSG00000085507.2	Gm2709	263.7	0.0781532	0.672075	0.116287	0.907425
ENSMUSG00000094926.2	Gm16533	248.797	-0.154133	0.783173	-0.196806	0.843979
ENSMUSG00000085079.4	Khdc1b	15697.2	0.191626	0.32477	0.590037	0.555166
ENSMUSG00000085679.3	Gm16328	72.35	0.308363	1.13753	0.271082	0.786328
ENSMUSG00000028033.17	Kcnq5	51.7307	1.85734	1.48371	1.25183	0.210633
ENSMUSG00000082935.4	Gm7658	171.843	-0.851478	0.792803	-1.07401	0.282818
ENSMUSG00000041670.20	Rims1	2385.06	0.879693	0.342838	2.56592	0.0102903
ENSMUSG00000101227.2	Gm29506	2.66085	5.06917	4.80713	1.05451	0.291649
ENSMUSG00000073730.3	Ppp1r14bl	16.9803	-7.39123	3.58634	-2.06094	0.0393086
ENSMUSG00000102766.2	Gm6420	3.93804	-1.85878	4.65125	-0.399631	0.689428
ENSMUSG00000026158.12	Ogfrl1	218.213	0.464045	0.719128	0.645288	0.518741
ENSMUSG00000099503.2	Gm28822	3.43167	-5.08876	4.79857	-1.06047	0.288929
ENSMUSG00000026156.9	B3gat2	4.13489	-0.145556	4.56798	-0.0318645	0.97458
ENSMUSG00000026155.14	Smap1	143.493	0.818183	0.863774	0.947218	0.343528
ENSMUSG00000026154.5	Sdhaf4	859.852	1.58774	0.468674	3.38773	0.000704724
ENSMUSG00000102495.2	Gm26524	0.798255	3.33426	4.85888	0.686221	0.492574
ENSMUSG00000026153.16	Fam135a	968.062	0.697789	0.572407	1.21904	0.222828
ENSMUSG00000026141.14	Col19a1	65.6073	-0.340821	1.16804	-0.291788	0.770449
ENSMUSG00000099997.2	Tubb4b-ps2	0.618505	-2.61641	4.86082	-0.538265	0.590394
ENSMUSG00000100131.2	Gm28439	844.035	0.886347	0.462932	1.91464	0.0555385
ENSMUSG00000067736.3	Gm10222	622.801	-0.111744	0.550929	-0.202829	0.839269
ENSMUSG00000101939.2	Gm28438	2536.92	0.0229007	0.331909	0.0689969	0.944992
ENSMUSG00000101111.2	Gm28437	3264.81	0.162435	0.352333	0.461027	0.644779
ENSMUSG00000100862.2	Gm10925	130191	0.0144625	0.337803	0.0428135	0.96585
ENSMUSG00000102070.2	Gm28661	3779.57	-0.25064	0.364475	-0.687675	0.491658
ENSMUSG00000101249.2	Gm29216	1236.86	0.0532277	0.494851	0.107563	0.914342
ENSMUSG00000073725.9	Lmbrd1	174.023	-0.874153	0.791677	-1.10418	0.269515
ENSMUSG00000100450.2	Gm9443	0.257277	-1.28158	4.96922	-0.257904	0.796481
ENSMUSG00000033569.18	Adgrb3	207.909	0.610772	1.26788	0.481727	0.63
ENSMUSG00000102296.2	Gm37543	1.33043	4.07008	4.8294	0.842773	0.399356
ENSMUSG00000073722.4	4931408C20Rik	2.3243	-2.91349	4.80547	-0.606287	0.544324
ENSMUSG00000101372.2	Gm19028	0.567145	2.83412	4.88927	0.579662	0.562143
ENSMUSG00000086240.5	Gm7846	97.7518	-0.953559	0.974293	-0.978719	0.327719
ENSMUSG00000048411.5	Gm597	5.96027	-5.88386	4.79272	-1.22767	0.219572
ENSMUSG00000081557.3	Gm5697	15.4478	-0.698075	2.45708	-0.284108	0.776328
ENSMUSG00000099492.2	Gm5525	0.361229	-1.86437	4.91204	-0.379551	0.704279
ENSMUSG00000053185.3	Gm9898	37.2713	-2.34459	2.00836	-1.16742	0.243042
ENSMUSG00000100261.2	Gm6473	1.5877	2.43882	4.80013	0.508074	0.611401
ENSMUSG00000048874.16	Phf3	3818.32	0.3262	0.389719	0.837014	0.402585
ENSMUSG00000117310.3	Ptp4a1	76.3433	0.159264	1.09336	0.145665	0.884186
ENSMUSG00000117091.2	Gm5698	622.977	-0.399059	0.635401	-0.628043	0.529976
ENSMUSG00000086726.4	Gm9458	343.357	-0.252894	0.725625	-0.34852	0.72745
ENSMUSG00000086727.10	4931428L18Rik	1533.75	-0.596529	0.478495	-1.24668	0.212516
ENSMUSG00000100237.2	Gm28644	10.2133	-0.965194	3.13903	-0.307482	0.758476
ENSMUSG00000100910.2	Gm29128	20.5498	-0.896667	3.00846	-0.298049	0.765666
ENSMUSG00000099796.2	Gm7893	3.96485	2.06305	4.64614	0.444036	0.657017
ENSMUSG00000100205.2	Gm4850	25222.6	-0.0256118	0.373793	-0.0685187	0.945373
ENSMUSG00000100592.2	Gm28645	12885.2	0.0841587	0.348735	0.241326	0.809303
ENSMUSG00000094215.4	Gm6489	158.398	-0.201082	0.816025	-0.246417	0.80536
ENSMUSG00000070960.5	Gm19680	24.0438	0.31771	1.8386	0.1728	0.862809
ENSMUSG00000026058.12	Khdrbs2	62.8626	0.364648	1.82747	0.199538	0.841842
ENSMUSG00000104498.2	Gm37110	459.492	0.270121	0.547388	0.493473	0.621679
ENSMUSG00000100497.2	Gm28624	94.5487	0.324699	1.0252	0.316717	0.751459
ENSMUSG00000102917.2	Gm37724	281.961	-0.329739	0.634534	-0.519655	0.603304
ENSMUSG00000100481.2	Gm7114	0.283573	1.82529	4.99192	0.365648	0.714627
ENSMUSG00000026134.12	Prim2	1272.57	-0.222886	0.383537	-0.581131	0.561152
ENSMUSG00000103746.3	1700001G17Rik	30.3332	0.480689	2.26708	0.21203	0.832083
ENSMUSG00000102198.2	Gm38173	9.62142	-1.06324	3.81414	-0.278763	0.780427
ENSMUSG00000121274.1	ENSMUSG00000121274	9.0952	-0.214017	3.38206	-0.0632803	0.949543
ENSMUSG00000004768.15	Rab23	296.975	0.852981	0.628673	1.3568	0.174846
ENSMUSG00000042215.9	Bag2	112.041	0.409677	1.0062	0.407153	0.683896
ENSMUSG00000042197.14	Zfp451	1574.99	-0.396244	0.47173	-0.839981	0.400919
ENSMUSG00000081402.5	Gm15455	844.644	-0.085569	0.429579	-0.199193	0.842112
ENSMUSG00000042182.17	Bend6	110.864	-0.503184	1.42773	-0.352436	0.724511
ENSMUSG00000104416.2	Gm37067	3.91373	-5.27396	4.7969	-1.09945	0.271571
ENSMUSG00000026131.21	Dst	1584.04	0.219647	0.387868	0.566294	0.571194
ENSMUSG00000103364.2	Gm38157	2.95161	-2.17721	4.69816	-0.463417	0.643066
ENSMUSG00000096992.4	Gm26788	76.5789	1.62573	1.73396	0.937584	0.348458
ENSMUSG00000104397.2	Gm37958	4.69597	-5.54041	4.79486	-1.15549	0.24789
ENSMUSG00000102839.2	Gm37385	0.903072	-3.17119	4.8367	-0.655652	0.512048
ENSMUSG00000101206.2	Gm5266	17.7823	-0.889247	2.57387	-0.34549	0.729726
ENSMUSG00000102336.3	Gm37233	7.65646	6.59266	4.69102	1.40538	0.159908
ENSMUSG00000042111.10	Ccdc115	795.808	-0.116929	0.441421	-0.264892	0.791092
ENSMUSG00000101711.2	Gm28306	1.06434	3.74859	4.84048	0.774426	0.438679
ENSMUSG00000026127.14	Imp4	3511.46	-0.447397	0.380569	-1.1756	0.239755
ENSMUSG00000026126.16	Ptpn18	30.4023	0.789705	1.67828	0.470543	0.637967
ENSMUSG00000100280.4	Gm28417	146.908	0.47642	0.839854	0.567266	0.570534
ENSMUSG00000101223.8	4930568A12Rik	22.9351	0.194704	2.40724	0.0808824	0.935536
ENSMUSG00000026125.10	Prss39	1.62553	-4.0142	4.81379	-0.833895	0.40434
ENSMUSG00000026124.5	Cfc1	3.68644	5.5379	4.80093	1.15351	0.248703
ENSMUSG00000037529.14	Prss40	4.62837	5.86699	4.79763	1.22289	0.22137
ENSMUSG00000104098.2	AA619741	13.9176	-0.340522	2.8823	-0.118143	0.905955
ENSMUSG00000037509.22	Arhgef4	1.49552	1.62202	4.74888	0.341559	0.732683
ENSMUSG00000104002.3	Gm38336	0.903072	-3.17119	4.8367	-0.655652	0.512048
ENSMUSG00000037503.13	Fam168b	249.721	0.897898	0.736197	1.21964	0.2226
ENSMUSG00000026123.12	Plekhb2	220.514	0.846478	0.695544	1.217	0.223603
ENSMUSG00000103716.2	Gm19430	7.1843	6.50152	4.79305	1.35645	0.174957
ENSMUSG00000101714.2	Gm28415	1.59651	4.33282	4.82199	0.898554	0.36889
ENSMUSG00000104201.2	4930535G08Rik	1.8626	4.555	4.81669	0.945669	0.344317
ENSMUSG00000102434.2	Gm38049	6.45522	0.129882	3.83815	0.0338398	0.973005
ENSMUSG00000045216.8	Hs6st1	63.5716	-0.259091	1.3248	-0.19557	0.844947
ENSMUSG00000102202.3	Gm33280	8.85136	-6.45076	3.8799	-1.66261	0.0963907
ENSMUSG00000037470.15	Uggt1	308.466	-0.96417	0.634856	-1.51872	0.128832
ENSMUSG00000047180.9	Neurl3	6.70803	-3.44331	4.35312	-0.790999	0.428945
ENSMUSG00000037447.17	Arid5a	186.456	-0.687201	0.805425	-0.853215	0.39354
ENSMUSG00000010453.13	Kansl3	398.102	-0.89872	0.647139	-1.38876	0.164906
ENSMUSG00000037432.16	Fer1l5	31.0074	1.95763	2.12743	0.920186	0.357476
ENSMUSG00000001143.14	Lman2l	75.34	-0.508605	1.09695	-0.463654	0.642896
ENSMUSG00000037408.11	Cnnm4	74.3065	-0.584238	1.20305	-0.485629	0.62723
ENSMUSG00000104316.2	Gm37909	6.68273	-6.04872	4.79186	-1.26229	0.206844
ENSMUSG00000001138.14	Cnnm3	169.834	-0.994727	0.784907	-1.26732	0.205041
ENSMUSG00000079610.10	Ankrd39	68.1227	-0.716974	1.29362	-0.554236	0.579417
ENSMUSG00000026121.14	Sema4c	0.53217	2.75065	4.89543	0.561881	0.574197
ENSMUSG00000087589.4	D430040D24Rik	0.798255	3.33426	4.85888	0.686221	0.492574
ENSMUSG00000046337.18	Fam178b	267.185	0.620147	0.685366	0.90484	0.36555
ENSMUSG00000089906.2	Gm6428	1.59824	-3.98559	4.81437	-0.827851	0.407755
ENSMUSG00000061518.12	Cox5b	2668.87	-0.228698	0.340109	-0.672428	0.501312
ENSMUSG00000037351.10	Actr1b	11.8045	0.234374	3.56155	0.0658068	0.947532
ENSMUSG00000102416.5	4933424G06Rik	29.1605	1.79352	2.16242	0.829403	0.406876
ENSMUSG00000026117.11	Zap70	11.7399	-6.86142	4.01721	-1.70801	0.0876351
ENSMUSG00000026116.12	Tmem131	195.48	1.53068	0.817211	1.87306	0.0610604
ENSMUSG00000050122.20	Vwa3b	48.834	-0.18947	1.51827	-0.124793	0.900687
ENSMUSG00000026114.15	Cnga3	5.85387	6.20615	4.79493	1.29431	0.195557
ENSMUSG00000026113.18	Inpp4a	274.209	0.95241	0.722812	1.31765	0.187622
ENSMUSG00000026112.8	Coa5	171.184	1.18214	1.14052	1.03649	0.299972
ENSMUSG00000026111.16	Unc50	16886.5	0.695718	0.378408	1.83854	0.065983
ENSMUSG00000026110.16	Mgat4a	1294.9	0.00775883	0.378845	0.0204802	0.98366
ENSMUSG00000103948.2	4930594C11Rik	26.9697	6.13684	2.79044	2.19924	0.027861
ENSMUSG00000026090.17	Cracdl	9.01958	-0.157848	3.33984	-0.0472622	0.962304
ENSMUSG00000060771.16	Tsga10	879.93	1.16644	0.474944	2.45596	0.014051
ENSMUSG00000097268.2	Gm26805	35.4384	0.725448	2.13669	0.33952	0.734218
ENSMUSG00000037216.6	Lipt1	337.509	0.701787	0.87608	0.801053	0.423101
ENSMUSG00000026088.16	Mitd1	270.827	0.656657	0.794951	0.826034	0.408785
ENSMUSG00000026087.12	Mrpl30	214.287	-0.955297	0.700963	-1.36283	0.172935
ENSMUSG00000061584.7	Lyg2	10.4922	7.04728	4.17709	1.68712	0.0915794
ENSMUSG00000087374.2	Gm15457	4.11643	-5.34539	4.79632	-1.11448	0.265074
ENSMUSG00000026085.12	Lyg1	8.12415	-0.0695516	4.04995	-0.0171734	0.986298
ENSMUSG00000058407.13	Txndc9	14687	-0.269028	0.293706	-0.915975	0.35968
ENSMUSG00000026083.13	Eif5b	7842.31	-0.986148	0.325255	-3.03192	0.00243003
ENSMUSG00000026082.12	Rev1	804.189	-0.196078	0.448274	-0.437406	0.661817
ENSMUSG00000103804.2	Gm37062	8.51472	6.74664	4.50262	1.49838	0.134035
ENSMUSG00000102716.2	Gm5099	6.2133	3.36704	4.45881	0.755143	0.450163
ENSMUSG00000037138.19	Aff3	208.662	0.455743	1.03866	0.438778	0.660822
ENSMUSG00000085391.2	Gm16150	1.8626	4.555	4.81669	0.945669	0.344317
ENSMUSG00000087131.8	Gm16152	7.7183	-6.25344	4.70009	-1.33049	0.183355
ENSMUSG00000102541.2	Gm38135	1.80094	-4.14942	4.8112	-0.862449	0.38844
ENSMUSG00000048814.12	Lonrf2	312.591	0.600467	0.626843	0.957924	0.338101
ENSMUSG00000026080.15	Chst10	48.5249	1.56497	1.57752	0.992048	0.321174
ENSMUSG00000067604.9	Nms	19.2905	7.92619	2.7686	2.86289	0.00419802
ENSMUSG00000026078.11	Pdcl3	543.347	-0.102553	0.521482	-0.196657	0.844096
ENSMUSG00000103182.2	Gm37091	0.361229	-1.86437	4.91204	-0.379551	0.704279
ENSMUSG00000026077.16	Npas2	27.8677	-0.63345	2.36694	-0.267624	0.788989
ENSMUSG00000073702.12	Rpl31	2613.33	-0.964444	0.348258	-2.76934	0.005617
ENSMUSG00000003134.11	Tbc1d8	492.826	0.443282	0.501179	0.884479	0.376438
ENSMUSG00000003135.16	Cnot11	132.418	1.39179	0.961787	1.44708	0.147873
ENSMUSG00000085894.2	Gm15832	10.8726	-0.0249013	3.10378	-0.00802289	0.993599
ENSMUSG00000077704.3	Snord89	7.77125	0.643678	2.98267	0.215806	0.829139
ENSMUSG00000048234.14	Rnf149	299.526	-0.165518	0.740214	-0.223609	0.823062
ENSMUSG00000050967.6	Creg2	2.55215	5.0071	4.80811	1.04139	0.297696
ENSMUSG00000097083.2	D930019O06Rik	22.2524	8.13232	2.63377	3.08771	0.00201708
ENSMUSG00000057173.9	Rfx8	16.2506	0.332278	3.24879	0.102278	0.918536
ENSMUSG00000026074.16	Map4k4	76.7612	1.88579	1.10084	1.71304	0.0867056
ENSMUSG00000026073.14	Il1r2	35.2743	2.13939	2.29018	0.934157	0.350223
ENSMUSG00000097899.3	Gm16894	4.52345	5.83431	4.79793	1.21601	0.223982
ENSMUSG00000026072.13	Il1r1	89.828	0.476293	1.11037	0.42895	0.667959
ENSMUSG00000103560.2	Gm38070	26.1575	0.877325	1.7301	0.507094	0.612089
ENSMUSG00000070942.9	Il1rl2	16.8469	5.05168	2.57889	1.95886	0.0501291
ENSMUSG00000026069.16	Il1rl1	8.79075	6.79199	4.45383	1.52498	0.127264
ENSMUSG00000026070.16	Il18r1	44.6021	0.225217	2.06199	0.109223	0.913025
ENSMUSG00000026068.12	Il18rap	44.7017	-0.773778	1.97698	-0.391395	0.695505
ENSMUSG00000026065.9	Slc9a4	55.4943	0.560463	1.89173	0.29627	0.767024
ENSMUSG00000026062.13	Slc9a2	4.52345	5.83431	4.79793	1.21601	0.223982
ENSMUSG00000103270.3	Gm37915	10.4922	7.04728	4.17709	1.68712	0.0915794
ENSMUSG00000079588.4	Tmem182	416.105	1.87565	0.877018	2.13867	0.0324625
ENSMUSG00000100832.3	Gm29260	3.97002	5.64486	4.79977	1.17607	0.239568
ENSMUSG00000101877.2	Gm8176	10.2316	2.04127	3.09126	0.660334	0.509039
ENSMUSG00000101299.4	Gm28175	0.798255	3.33426	4.85888	0.686221	0.492574
ENSMUSG00000060424.16	Pantr1	4.52345	5.83431	4.79793	1.21601	0.223982
ENSMUSG00000045515.5	Pou3f3	6.60757	-0.0303852	3.76391	-0.00807278	0.993559
ENSMUSG00000093436.7	Gm20646	43.5698	4.02026	1.83196	2.19451	0.0281987
ENSMUSG00000099784.2	Dalir	0.722458	-2.85196	4.84946	-0.588099	0.556466
ENSMUSG00000060679.15	Mrps9	183.781	-1.08896	0.740611	-1.47035	0.141466
ENSMUSG00000070939.10	Tgfbrap1	382.775	0.484801	0.706733	0.685975	0.492729
ENSMUSG00000010290.8	AI597479	668.125	0.465751	0.636172	0.732116	0.464098
ENSMUSG00000008136.15	Fhl2	23.9267	-7.88613	3.24722	-2.42858	0.0151583
ENSMUSG00000094497.2	Gm8210	370.544	-0.349329	0.573738	-0.608865	0.542614
ENSMUSG00000099576.2	Gm29040	63.4264	-1.85178	1.17571	-1.57504	0.115248
ENSMUSG00000066877.12	Nck2	20.5989	1.29875	2.09843	0.618914	0.535973
ENSMUSG00000103945.2	Gm38228	4.61311	-3.94786	4.34606	-0.908376	0.36368
ENSMUSG00000057363.13	Uxs1	347.186	0.56331	0.742451	0.758717	0.448022
ENSMUSG00000090243.2	Gm16103	7.7183	-6.25344	4.70009	-1.33049	0.183355
ENSMUSG00000120105.1	ENSMUSG00000120105	37.6362	-0.950898	1.69929	-0.559585	0.575762
ENSMUSG00000041763.15	Tpp2	961.755	0.0743507	0.479168	0.155166	0.87669
ENSMUSG00000091844.3	Gm8251	16.0729	-2.83133	3.20582	-0.883186	0.377136
ENSMUSG00000026049.12	Tex30	3139.89	0.523623	0.320164	1.63549	0.101947
ENSMUSG00000026047.14	Poglut2	104.568	0.24178	0.965902	0.250315	0.802344
ENSMUSG00000041684.12	Bivm	139.946	0.919174	0.932301	0.98592	0.324172
ENSMUSG00000026048.17	Ercc5	1936.17	-0.253318	0.447694	-0.565829	0.57151
ENSMUSG00000101567.2	Txn-ps1	2.17333	1.57212	4.6895	0.335243	0.737442
ENSMUSG00000101701.2	4930521E06Rik	3.72519	5.55433	4.80075	1.15697	0.247284
ENSMUSG00000103071.2	Gm38110	211.848	0.167636	0.831118	0.2017	0.840152
ENSMUSG00000100894.2	Gm8304	0.996357	1.99082	4.84435	0.410957	0.681104
ENSMUSG00000065255.3	Gm23974	5.58779	6.13906	4.79542	1.28019	0.200478
ENSMUSG00000100843.2	Gm8307	0.266085	1.77896	4.99516	0.356138	0.721738
ENSMUSG00000025995.17	Wdr75	2478.53	-0.621321	0.340134	-1.8267	0.0677456
ENSMUSG00000084817.4	Gm5526	60.7762	1.57514	1.31186	1.2007	0.229869
ENSMUSG00000099381.2	Gm18303	1.06434	3.74859	4.84048	0.774426	0.438679
ENSMUSG00000025993.11	Slc40a1	201.603	1.73599	0.870547	1.99414	0.0461367
ENSMUSG00000099946.2	Gm9496	0.180614	-1.02301	4.9848	-0.205225	0.837396
ENSMUSG00000099432.2	Gm18849	2.66085	5.06917	4.80713	1.05451	0.291649
ENSMUSG00000041144.13	Dnah7b	374.922	0.667905	0.599407	1.11428	0.265161
ENSMUSG00000101262.2	Gm8326	0.514553	-2.32795	4.87746	-0.477287	0.633158
ENSMUSG00000101337.7	Dnah7c	1801.37	0.780711	0.485663	1.60752	0.107941
ENSMUSG00000025986.7	Slc39a10	5198.44	0.572385	0.30885	1.85328	0.063842
ENSMUSG00000101447.2	Gm28826	32.717	0.52159	1.56864	0.33251	0.739504
ENSMUSG00000081185.2	Gm4852	5.73563	-1.35018	3.42023	-0.394763	0.693018
ENSMUSG00000100033.2	Gm8337	0.361229	-1.86437	4.91204	-0.379551	0.704279
ENSMUSG00002075213.1	Gm54870	121.077	0.398807	0.976589	0.408367	0.683004
ENSMUSG00002076633.1	Gm54871	11.7077	7.20608	4.01476	1.7949	0.0726702
ENSMUSG00000100816.2	Gm28321	29.0484	-2.13727	2.72787	-0.783494	0.433337
ENSMUSG00000026109.15	Tmeff2	33.8093	1.16913	2.24519	0.520727	0.602557
ENSMUSG00000101702.2	1700072G22Rik	1.80094	-4.14942	4.8112	-0.862449	0.38844
ENSMUSG00000026107.12	Nabp1	1615.47	-0.737618	0.386097	-1.91045	0.0560753
ENSMUSG00000120049.1	ENSMUSG00000120049	16.2436	-1.24764	2.67677	-0.466099	0.641144
ENSMUSG00000099413.2	Gm17767	128.901	0.139527	1.01145	0.137947	0.890282
ENSMUSG00000018417.15	Myo1b	895.285	0.228263	0.491354	0.464559	0.642247
ENSMUSG00000101724.2	Gm29453	5.3217	6.06869	4.79595	1.26538	0.205736
ENSMUSG00000072324.5	Gm8420	0.824422	1.20287	4.86037	0.247486	0.804532
ENSMUSG00000062939.12	Stat4	404.82	0.00344263	0.654981	0.00525607	0.995806
ENSMUSG00000078291.2	Gm3940	0.283573	1.82529	4.99192	0.365648	0.714627
ENSMUSG00000109599.2	Gm31812	10.3386	2.83011	3.69587	0.76575	0.443825
ENSMUSG00000026104.15	Stat1	5.69532	-2.11666	4.63116	-0.457047	0.647637
ENSMUSG00000026103.15	Gls	1038.58	-0.154661	0.434626	-0.355849	0.721954
ENSMUSG00000002881.15	Nab1	1209	0.634445	0.391889	1.61894	0.10546
ENSMUSG00000100007.2	Gm5527	179.009	0.140917	0.750394	0.187791	0.85104
ENSMUSG00000043015.16	Nemp2	39.4402	1.90178	2.53537	0.750097	0.453196
ENSMUSG00000041439.16	Mfsd6	251.647	1.10437	0.708285	1.55922	0.118944
ENSMUSG00000026102.10	Inpp1	10.6434	7.06857	4.15138	1.7027	0.0886238
ENSMUSG00000041426.13	Hibch	307.942	-1.63443	0.883534	-1.84988	0.0643308
ENSMUSG00000043629.13	1700019D03Rik	155.241	-1.05686	1.03707	-1.01909	0.308163
ENSMUSG00000060715.10	1700019A02Rik	11.5385	0.632209	3.03421	0.20836	0.834948
ENSMUSG00000026098.14	Pms1	74.5494	1.73777	1.73526	1.00145	0.31661
ENSMUSG00000026097.10	Ormdl1	26.2239	0.876506	2.47979	0.353459	0.723744
ENSMUSG00000026096.15	Osgepl1	205.356	1.73068	0.752628	2.29951	0.0214758
ENSMUSG00000026095.16	Asnsd1	86.1337	0.862944	1.043	0.827368	0.408029
ENSMUSG00000096141.3	Dnah7a	268.448	-0.770785	0.730417	-1.05527	0.291303
ENSMUSG00000026094.15	Stk17b	460.631	0.480112	0.767547	0.625515	0.531633
ENSMUSG00000042807.16	Hecw2	494.28	0.0946137	0.653598	0.144758	0.884902
ENSMUSG00000025983.12	Ccdc150	24.952	8.29771	2.55681	3.24534	0.00117311
ENSMUSG00000041303.8	Gtf3c3	892.32	-0.363656	0.466108	-0.780195	0.435276
ENSMUSG00000109809.2	Gm34066	4.25736	5.74689	4.79875	1.19758	0.231081
ENSMUSG00000073678.5	Pgap1	133.39	1.97478	1.40156	1.40898	0.15884
ENSMUSG00000101130.2	Gm19637	0.446699	0.406311	4.98246	0.0815483	0.935006
ENSMUSG00000052331.15	Ankrd44	5037.87	0.53387	0.363723	1.4678	0.14216
ENSMUSG00000025982.14	Sf3b1	6420.69	-0.38997	0.363547	-1.07268	0.283414
ENSMUSG00000103030.2	E330011M16Rik	0.53217	2.75065	4.89543	0.561881	0.574197
ENSMUSG00000025981.14	Coq10b	4699.26	0.719392	0.39318	1.82968	0.0672981
ENSMUSG00000101122.2	Gm17971	2.75982	-0.527794	4.64719	-0.113573	0.909577
ENSMUSG00000025980.15	Hspd1	1017.35	0.116478	0.4188	0.278123	0.780918
ENSMUSG00000073676.5	Hspe1	1600.81	0.381845	0.387618	0.985107	0.324571
ENSMUSG00000089670.2	Gm16581	9.82924	-3.01099	3.38383	-0.889817	0.373564
ENSMUSG00000025979.14	Mob4	5042.48	-0.0524963	0.313539	-0.167432	0.867031
ENSMUSG00000025978.15	Rftn2	14.8088	-5.73815	2.86436	-2.0033	0.0451456
ENSMUSG00000046994.10	Mars2	380.314	-0.947964	0.704384	-1.34581	0.178365
ENSMUSG00000025977.16	Boll	106.726	-0.118977	1.12081	-0.106153	0.915461
ENSMUSG00000100215.2	Gm8292	31.3605	-0.828674	1.59994	-0.517942	0.604499
ENSMUSG00000038349.11	Plcl1	61.8116	1.05296	1.35459	0.777331	0.436963
ENSMUSG00000099950.2	9130227L01Rik	226.437	0.124384	0.801721	0.155146	0.876706
ENSMUSG00000100944.2	Gm28900	0.361229	-1.86437	4.91204	-0.379551	0.704279
ENSMUSG00000038331.16	Satb2	209.505	-0.130911	0.744211	-0.175906	0.860368
ENSMUSG00000087022.6	9130024F11Rik	22.3352	-0.0318376	1.96263	-0.0162219	0.987057
ENSMUSG00002075847.1	Gm55536	0.514553	-2.32795	4.87746	-0.477287	0.633158
ENSMUSG00000097519.4	4930558J18Rik	78.3072	5.67126	1.45187	3.90618	9.37649e-05
ENSMUSG00000038323.4	1700066M21Rik	994.319	0.630259	0.405727	1.55341	0.120326
ENSMUSG00000048495.17	Tyw5	1217.93	-0.21508	0.411677	-0.522449	0.601358
ENSMUSG00000025971.7	Maip1	171.599	-1.31299	0.843382	-1.55681	0.119515
ENSMUSG00000102685.2	Gm37373	2.11193	-0.714278	4.67702	-0.152721	0.878618
ENSMUSG00000038305.16	Spats2l	2.83004	-4.80365	4.80158	-1.00043	0.317102
ENSMUSG00000091283.2	Gm17234	8.89715	0.0527387	3.94231	0.0133776	0.989327
ENSMUSG00000054770.17	Kctd18	553.206	0.0929714	0.521093	0.178416	0.858396
ENSMUSG00000026039.10	Sgo2a	937.916	-0.284798	0.408299	-0.697522	0.485476
ENSMUSG00000038242.13	Aox4	29.0817	2.05737	2.18678	0.940821	0.346797
ENSMUSG00000089822.2	Gm15759	11.8776	-6.87691	3.30772	-2.07905	0.0376132
ENSMUSG00000079554.3	Aox2	87.3842	0.0773414	1.04016	0.0743549	0.940728
ENSMUSG00000103839.2	Gm37607	30.6116	0.23716	1.868	0.126959	0.898972
ENSMUSG00000051223.15	Bzw1	23460.2	-0.434914	0.343247	-1.26706	0.205134
ENSMUSG00000026034.18	Clk1	5392.22	-0.184428	0.313384	-0.588506	0.556193
ENSMUSG00000026035.16	Ppil3	101.661	2.80644	1.18821	2.36191	0.018181
ENSMUSG00000026036.18	Nif3l1	2131.75	-0.175083	0.343857	-0.509176	0.610629
ENSMUSG00000026037.15	Orc2	3261.12	-0.0552668	0.34208	-0.161561	0.871652
ENSMUSG00000085054.3	Gm15834	1.1168	3.81463	4.838	0.788473	0.43042
ENSMUSG00000038174.15	Fam126b	3119.23	0.00228974	0.345568	0.00662602	0.994713
ENSMUSG00000026032.9	Ndufb3	600.385	-0.339357	0.563599	-0.602125	0.547091
ENSMUSG00000059647.6	Cbx3-ps7	37.9821	-0.176641	1.50915	-0.117047	0.906823
ENSMUSG00000047528.14	Flacc1	11.9205	-6.88344	3.99612	-1.72253	0.0849735
ENSMUSG00000026031.16	Cflar	759.377	-0.200559	0.495183	-0.40502	0.685463
ENSMUSG00000026029.15	Casp8	77.0351	-0.558786	1.76843	-0.315978	0.75202
ENSMUSG00000102719.2	Gm37760	36.8559	-0.999855	2.26577	-0.441287	0.659005
ENSMUSG00000099719.2	Gm28802	241.664	1.16808	0.764234	1.52844	0.126403
ENSMUSG00000026028.13	Trak2	796.974	-0.243647	0.553822	-0.439936	0.659983
ENSMUSG00000026027.14	Stradb	2378.36	0.805471	0.388225	2.07475	0.0380094
ENSMUSG00000072295.8	C2cd6	72.5347	2.02438	1.74184	1.16221	0.245151
ENSMUSG00000038079.15	Tmem237	6.50212	-6.00924	4.79205	-1.254	0.209842
ENSMUSG00000079550.10	Mpp4	53.2529	-0.59665	1.27681	-0.467296	0.640288
ENSMUSG00000026024.15	Als2	580.689	-0.253069	0.524691	-0.48232	0.629579
ENSMUSG00000120458.1	ENSMUSG00000120458	3.61229	-5.1626	4.79788	-1.07602	0.281919
ENSMUSG00000026023.17	Cdk15	77.5587	1.46749	1.09339	1.34215	0.179548
ENSMUSG00000099922.2	Gm29016	358.31	1.28985	0.713317	1.80824	0.0705691
ENSMUSG00000104502.2	Gm37737	5.35291	6.07627	4.65366	1.3057	0.191656
ENSMUSG00000041075.9	Fzd7	338.093	0.584648	0.767605	0.761652	0.446268
ENSMUSG00000097819.2	Gm26813	37.4076	-0.102116	1.61364	-0.0632827	0.949541
ENSMUSG00000047361.17	Gm973	165.442	0.316204	0.777479	0.406704	0.684225
ENSMUSG00000099811.7	Gm28411	0.567145	2.83412	4.88927	0.579662	0.562143
ENSMUSG00000026021.16	Sumo1	25260.4	-0.199877	0.284638	-0.702216	0.482545
ENSMUSG00000103821.2	D430013B06Rik	13.3508	2.76405	3.05044	0.906117	0.364874
ENSMUSG00000026020.10	Nop58	4462.84	-0.828369	0.359444	-2.30458	0.0211899
ENSMUSG00000077345.3	Snord70	3.45911	5.44746	4.80198	1.13442	0.256618
ENSMUSG00000089512.5	Gm26287	1.64884	1.15845	4.71311	0.245794	0.805842
ENSMUSG00000089093.5	Snord11	0.644801	-0.388716	4.90637	-0.0792268	0.936852
ENSMUSG00000119961.1	ENSMUSG00000119961	10.3983	-0.530288	3.71393	-0.142783	0.886461
ENSMUSG00000067336.7	Bmpr2	3855.16	0.334185	0.318889	1.04797	0.294654
ENSMUSG00000104052.2	Gm38125	13.4709	0.276938	3.07142	0.0901664	0.928155
ENSMUSG00000103131.2	Gm37977	2.26858	4.83706	4.81103	1.00541	0.314699
ENSMUSG00000041040.13	Fam117b	2000.36	0.149644	0.366174	0.408669	0.682782
ENSMUSG00000103696.2	Gm37531	96.0737	-0.989528	1.00508	-0.98453	0.324855
ENSMUSG00000026018.13	Ica1l	973.996	0.0571566	0.490071	0.116629	0.907154
ENSMUSG00000026019.16	Wdr12	2054.24	-0.688834	0.375137	-1.83622	0.0663254
ENSMUSG00000026017.14	Carf	385.649	-1.51504	0.638698	-2.37208	0.0176883
ENSMUSG00000073664.12	Nbeal1	677.91	0.952619	0.504495	1.88826	0.0589907
ENSMUSG00000049439.14	Cyp20a1	680.387	0.273503	0.449935	0.607872	0.543272
ENSMUSG00000103822.2	6030460B20Rik	16.111	4.96256	3.23292	1.53501	0.124782
ENSMUSG00000026782.16	Abi2	223.914	0.00965147	1.10311	0.0087493	0.993019
ENSMUSG00000026014.16	Raph1	275.326	2.90544	0.71929	4.03932	5.36054e-05
ENSMUSG00000081562.2	Gm11575	0.283573	1.82529	4.99192	0.365648	0.714627
ENSMUSG00000082160.2	Gm11578	4.22829	2.74701	4.66863	0.588397	0.556266
ENSMUSG00000103215.2	Gm38388	6.64332	4.70891	4.43302	1.06223	0.288129
ENSMUSG00000120763.1	ENSMUSG00000120763	20.3907	-0.384526	1.93216	-0.199013	0.842253
ENSMUSG00000101188.2	Eif4a-ps4	289.379	-0.49081	0.608716	-0.806304	0.420068
ENSMUSG00000120928.1	ENSMUSG00000120928	19.3264	-0.691151	1.97776	-0.349462	0.726742
ENSMUSG00000026012.3	Cd28	16.7634	7.72392	3.5661	2.16593	0.0303167
ENSMUSG00000104069.2	Gm37198	0.541843	-2.44125	4.87053	-0.501229	0.61621
ENSMUSG00000083355.2	Gm11581	2.05821	-4.3428	4.80789	-0.903264	0.366386
ENSMUSG00000026011.14	Ctla4	143.202	1.45621	0.819824	1.77624	0.075693
ENSMUSG00000081382.2	Rpl18-ps1	19.3588	1.01166	2.21864	0.455983	0.648402
ENSMUSG00000085248.3	Gm11587	117.65	-0.0728776	0.973167	-0.0748871	0.940305
ENSMUSG00000085447.2	9530026F06Rik	11.5888	-0.0589281	3.61314	-0.0163094	0.986988
ENSMUSG00000086408.2	Gm11588	18.1845	-2.54013	2.52065	-1.00773	0.313584
ENSMUSG00000100965.2	Gm28449	11.5775	-6.83854	4.06214	-1.68348	0.092282
ENSMUSG00000052062.15	Pard3b	70.2092	1.68179	1.27276	1.32138	0.186375
ENSMUSG00000100344.2	Gm29640	2.83004	-4.80365	4.80158	-1.00043	0.317102
ENSMUSG00000085019.3	Pard3bos2	245.045	0.0793007	1.00334	0.0790366	0.937003
ENSMUSG00000100750.2	Gm29084	0.361229	-1.86437	4.91204	-0.379551	0.704279
ENSMUSG00000084333.2	Gm11599	0.257277	-1.28158	4.96922	-0.257904	0.796481
ENSMUSG00000025969.16	Nrp2	0.798255	3.33426	4.85888	0.686221	0.492574
ENSMUSG00000100426.3	Gm4208	1.02911	-3.33771	4.83107	-0.690884	0.489639
ENSMUSG00000040865.17	Ino80d	1522.51	0.505503	0.377026	1.34076	0.179997
ENSMUSG00000081429.2	Rps27-ps1	3.58349	4.04973	4.78907	0.84562	0.397765
ENSMUSG00000084799.9	Ino80dos	129.494	0.651075	1.0365	0.628148	0.529907
ENSMUSG00000101599.2	Gm20342	9.01683	5.20437	3.35406	1.55166	0.120742
ENSMUSG00000025968.17	Ndufs1	303.614	-0.410115	0.750639	-0.546355	0.584822
ENSMUSG00000025967.17	Eef1b2	775.704	0.267754	0.446024	0.600313	0.548298
ENSMUSG00000064602.3	Snora41	1.41786	4.15838	4.82676	0.861527	0.388948
ENSMUSG00000046856.14	Gpr1	268.661	1.12069	0.644873	1.73785	0.0822369
ENSMUSG00000086730.3	Platr12	23.763	2.56844	1.94508	1.32048	0.186675
ENSMUSG00000087561.8	Gm11608	3.61229	-5.1626	4.79788	-1.07602	0.281919
ENSMUSG00000027520.17	Zdbf2	101.014	-1.29049	1.04403	-1.23607	0.216434
ENSMUSG00000081643.2	Gm11605	1.5119	-0.881298	4.72725	-0.186429	0.852108
ENSMUSG00000025964.16	Adam23	6.11996	6.27026	4.79449	1.30781	0.190939
ENSMUSG00000069085.6	Dytn	16.1941	2.19557	3.19875	0.686385	0.49247
ENSMUSG00000025963.6	Mdh1b	1.8626	4.555	4.81669	0.945669	0.344317
ENSMUSG00000025962.16	Fastkd2	630.657	-0.117557	0.578343	-0.203265	0.838928
ENSMUSG00000082373.3	Gm13754	1.41786	4.15838	4.82676	0.861527	0.388948
ENSMUSG00000044689.6	Gm13749	0.722458	-2.85196	4.84946	-0.588099	0.556466
ENSMUSG00000025959.14	Klf7	455.667	0.398507	0.68506	0.581711	0.560761
ENSMUSG00000025958.15	Creb1	690.684	-1.10954	0.593609	-1.86914	0.0616028
ENSMUSG00000025956.11	Mettl21a	24.6244	0.235909	2.89662	0.0814427	0.93509
ENSMUSG00000100437.2	Gm29152	6.23952	-0.644355	3.30415	-0.195014	0.845382
ENSMUSG00000087213.4	2810408I11Rik	5673.75	0.798081	0.360072	2.21645	0.0266609
ENSMUSG00000070871.11	Ccnyl1	579.666	-0.0451678	0.480572	-0.0939876	0.925119
ENSMUSG00000045005.10	Fzd5	133.058	0.316941	0.927583	0.341685	0.732588
ENSMUSG00000102140.2	Gm38058	4.64586	5.87236	4.79758	1.22402	0.220943
ENSMUSG00000051344.14	Plekhm3	519.298	-0.063905	0.511475	-0.124942	0.900569
ENSMUSG00000084416.4	Rpl10a-ps1	75.0401	-1.03819	1.0921	-0.950629	0.341793
ENSMUSG00000025955.14	Akr1cl	670.118	-0.03028	0.458599	-0.0660272	0.947356
ENSMUSG00000070870.7	Cryge	1.70144	4.42169	4.81977	0.917406	0.35893
ENSMUSG00000073658.5	Crygb	7.71647	6.60461	4.6727	1.41345	0.157524
ENSMUSG00000100774.2	Gm7329	7.24641	-1.47555	3.04505	-0.484573	0.627979
ENSMUSG00000044429.9	Cryga	2.70922	-4.74856	4.80223	-0.988823	0.32275
ENSMUSG00000044816.11	D630023F18Rik	3.45911	5.44746	4.80198	1.13442	0.256618
ENSMUSG00000025950.17	Idh1	194.238	3.36587	0.8299	4.05576	4.99723e-05
ENSMUSG00000025949.17	Pikfyve	670.142	0.872568	0.554405	1.57388	0.115515
ENSMUSG00000100340.2	Gm28923	138.076	0.421462	0.907144	0.464603	0.642216
ENSMUSG00000083242.2	Gm15659	0.361229	-1.86437	4.91204	-0.379551	0.704279
ENSMUSG00000015222.19	Map2	344.798	0.470334	0.637355	0.737946	0.460547
ENSMUSG00000055567.19	Unc80	394.65	1.4351	0.711865	2.01597	0.043803
ENSMUSG00000026005.16	Rpe	341.76	0.595421	0.59106	1.00738	0.313753
ENSMUSG00000026004.16	Kansl1l	382.804	1.37713	0.552011	2.49475	0.0126047
ENSMUSG00000102559.2	Gm37570	5.56059	-1.18007	4.61166	-0.255889	0.798037
ENSMUSG00000102374.2	Gm38387	37.7211	1.20833	2.57669	0.468947	0.639108
ENSMUSG00000102776.2	Gm38162	5.02919	2.47789	4.64133	0.533876	0.593428
ENSMUSG00000103756.2	Gm37285	3.97002	5.64486	4.79977	1.17607	0.239568
ENSMUSG00000026003.6	Acadl	77.3936	2.23103	1.72344	1.29452	0.195486
ENSMUSG00000061816.16	Myl1	26.7519	0.736219	1.79019	0.411252	0.680888
ENSMUSG00000094191.2	Rpl31-ps14	0.257277	-1.28158	4.96922	-0.257904	0.796481
ENSMUSG00000026000.17	Lancl1	1061.82	1.35258	0.49894	2.71092	0.00670976
ENSMUSG00000025991.9	Cps1	126.632	1.52411	1.41863	1.07435	0.282664
ENSMUSG00000086204.2	Gm15668	235.854	-0.434044	3.26414	-0.132973	0.894214
ENSMUSG00002074910.1	Gm56221	0.180614	-1.02301	4.9848	-0.205225	0.837396
ENSMUSG00000062209.16	Erbb4	70.9919	5.52214	2.18062	2.53238	0.0113293
ENSMUSG00000101156.2	Gm29114	4.69597	-5.54041	4.79486	-1.15549	0.24789
ENSMUSG00000025997.14	Ikzf2	97.7928	1.29772	0.984197	1.31855	0.187319
ENSMUSG00000053153.15	Spag16	84.4992	1.16569	1.07094	1.08847	0.276386
ENSMUSG00000045648.16	Vwc2l	54.1415	0.0651747	1.30152	0.0500757	0.960062
ENSMUSG00000026196.8	Bard1	142.719	0.221884	0.826236	0.268548	0.788278
ENSMUSG00000026192.14	Atic	156.601	1.48913	1.40067	1.06316	0.28771
ENSMUSG00000026193.16	Fn1	147.452	0.0938795	1.03072	0.0910814	0.927428
ENSMUSG00000073652.11	Apol7d	4.80676	1.8889	4.24062	0.445431	0.656009
ENSMUSG00000101834.2	Gm5829	8.29713	0.0807745	3.56731	0.022643	0.981935
ENSMUSG00000100319.2	Gm5256	0.83323	3.39215	4.85599	0.698551	0.484833
ENSMUSG00000101211.3	Gm28818	31.7426	8.64448	2.73182	3.16437	0.00155421
ENSMUSG00000101848.2	4933417E11Rik	253.05	0.358564	0.698108	0.513623	0.607516
ENSMUSG00000101764.2	4930556G22Rik	4.52345	5.83431	4.79793	1.21601	0.223982
ENSMUSG00000101496.2	Gm8885	3.34905	0.0486416	4.62884	0.0105084	0.991616
ENSMUSG00000102123.2	Gm4319	6.00705	-0.595047	4.51969	-0.131657	0.895256
ENSMUSG00000039395.9	Mreg	611.486	-0.270755	0.475882	-0.568955	0.569387
ENSMUSG00000121277.1	ENSMUSG00000121277	75.1639	1.23814	1.12158	1.10392	0.269627
ENSMUSG00000026189.14	Pecr	1893.74	0.550383	0.445581	1.2352	0.216755
ENSMUSG00000026188.12	Tmem169	151.974	1.48031	0.878445	1.68514	0.0919609
ENSMUSG00000026187.10	Xrcc5	422.317	0.579193	0.631901	0.916589	0.359358
ENSMUSG00000039372.6	Marchf4	15.8941	-7.29841	3.63332	-2.00874	0.0445644
ENSMUSG00000085812.2	Gm15843	0.361229	-1.86437	4.91204	-0.379551	0.704279
ENSMUSG00000039354.17	Smarcal1	83.4349	0.0877221	1.06465	0.0823952	0.934332
ENSMUSG00000110712.2	Gm39662	7.90933	-6.29016	3.88599	-1.61868	0.105516
ENSMUSG00000039342.6	Ankar	254.181	-0.302752	0.696022	-0.434974	0.663581
ENSMUSG00000110596.2	Gm45859	13.6014	2.01637	2.43408	0.828392	0.407448
ENSMUSG00000046330.11	Rpl37a	5242.77	-0.845965	0.362502	-2.33368	0.0196124
ENSMUSG00000120056.1	ENSMUSG00000120056	0.514553	-2.32795	4.87746	-0.477287	0.633158
ENSMUSG00000039323.19	Igfbp2	120.952	0.384577	0.922947	0.416684	0.67691
ENSMUSG00000026185.9	Igfbp5	6.70255	1.67093	3.76684	0.443588	0.65734
ENSMUSG00000101968.7	1700027A15Rik	228.732	-1.50797	1.2581	-1.19861	0.23068
ENSMUSG00000100444.2	C530043A13Rik	2.57277	-4.66576	4.80326	-0.971374	0.331362
ENSMUSG00000100301.7	6030407O03Rik	57.7224	0.190758	1.31057	0.145553	0.884274
ENSMUSG00000101344.2	Gm29183	79.5316	0.762934	1.15908	0.658224	0.510394
ENSMUSG00000026180.9	Cxcr2	2.30904	-0.131899	4.65948	-0.0283077	0.977417
ENSMUSG00000121276.1	ENSMUSG00000121276	19.142	0.160921	3.07364	0.0523553	0.958246
ENSMUSG00000006304.15	Arpc2	8351.26	-0.238949	0.317118	-0.753503	0.451148
ENSMUSG00000006299.14	Aamp	246.457	-1.59671	0.681237	-2.34384	0.0190863
ENSMUSG00000026179.15	Pnkd	821.961	-0.128134	0.450625	-0.284346	0.776145
ENSMUSG00000006301.18	Tmbim1	657.325	0.0743293	0.456382	0.162866	0.870624
ENSMUSG00000103403.2	Gm37931	29.3593	0.987759	1.68747	0.585349	0.558313
ENSMUSG00000026177.12	Slc11a1	115.797	-0.165644	0.90832	-0.182363	0.855298
ENSMUSG00000026176.14	Ctdsp1	84.7241	0.261698	1.21125	0.216055	0.828945
ENSMUSG00000026175.13	Vil1	465.109	0.504847	0.658376	0.766806	0.443197
ENSMUSG00000033364.14	Usp37	10161	-0.323145	0.300422	-1.07564	0.282089
ENSMUSG00000103227.2	Gm37733	135.946	-1.4875	0.889888	-1.67156	0.0946118
ENSMUSG00000026174.10	Cnot9	839.186	0.0713724	0.429993	0.165985	0.868169
ENSMUSG00000026173.16	Plcd4	1648.54	-0.0852714	0.379681	-0.224587	0.822301
ENSMUSG00000026135.18	Zfp142	139.332	1.91764	1.05825	1.81209	0.0699729
ENSMUSG00002075545.1	Gm56341	3.72519	5.55433	4.80075	1.15697	0.247284
ENSMUSG00000026172.13	Bcs1l	148.601	0.0216963	0.887343	0.0244508	0.980493
ENSMUSG00000026171.13	Rnf25	54.8078	-1.83107	1.5607	-1.17324	0.2407
ENSMUSG00000033276.19	Stk36	70.1365	0.847334	1.34032	0.632185	0.527266
ENSMUSG00000033257.15	Ttll4	1149.59	-0.345598	0.411982	-0.838866	0.401544
ENSMUSG00000026170.7	Cyp27a1	12.5078	-0.685062	3.51976	-0.194633	0.84568
ENSMUSG00000089964.2	Gm16582	22.5157	0.183514	2.42489	0.0756793	0.939674
ENSMUSG00000006546.4	Cryba2	0.283573	1.82529	4.99192	0.365648	0.714627
ENSMUSG00000047021.15	Cfap65	3.97002	5.64486	4.79977	1.17607	0.239568
ENSMUSG00000089653.2	Gm15841	0.850718	3.42035	4.85462	0.704557	0.481086
ENSMUSG00000006538.13	Ihh	18.5203	2.32968	3.09651	0.752358	0.451836
ENSMUSG00000103145.2	Gm37744	0.361229	-1.86437	4.91204	-0.379551	0.704279
ENSMUSG00000026162.9	Nhej1	464.733	0.293339	0.611698	0.479549	0.631548
ENSMUSG00000026205.9	Slc23a3	47.5377	-0.105234	2.05654	-0.0511707	0.959189
ENSMUSG00000033159.15	Cnppd1	807.079	-0.0802673	0.440583	-0.182184	0.855438
ENSMUSG00000121256.1	ENSMUSG00000121256	8.58289	-1.02144	3.34326	-0.305524	0.759967
ENSMUSG00000049339.17	Retreg2	155.733	-0.496828	0.856384	-0.580147	0.561815
ENSMUSG00000026197.13	Zfand2b	56.8701	0.547336	1.43463	0.381518	0.702819
ENSMUSG00000026198.16	Abcb6	1.60705	-2.30558	4.81755	-0.478578	0.632239
ENSMUSG00000033124.17	Atg9a	133.705	-0.190795	0.845745	-0.225594	0.821517
ENSMUSG00000026199.18	Ankzf1	93.9668	0.809608	1.13123	0.71569	0.474183
ENSMUSG00000026200.14	Glb1l	20.2067	1.94219	2.54094	0.76436	0.444653
ENSMUSG00000026201.13	Stk16	422.081	-0.448912	0.579831	-0.774212	0.438806
ENSMUSG00000026202.14	Tuba4a	380.385	0.0169172	0.605842	0.0279234	0.977723
ENSMUSG00000096094.3	A630095N17Rik	5.27766	1.64252	4.61647	0.355795	0.721994
ENSMUSG00000026203.17	Dnajb2	56.9989	0.632357	1.40769	0.449215	0.653277
ENSMUSG00000026204.16	Ptprn	12.7721	7.33161	3.89701	1.88134	0.0599257
ENSMUSG00000033061.16	Resp18	7.80013	6.61965	3.9307	1.68409	0.092164
ENSMUSG00000026209.16	Dnpep	559.817	0.255162	0.510507	0.49982	0.617202
ENSMUSG00000033021.17	Gmppa	0.567145	2.83412	4.88927	0.579662	0.562143
ENSMUSG00000051703.15	Tmem198	0.514553	-2.32795	4.87746	-0.477287	0.633158
ENSMUSG00000032968.5	Inha	2.12868	4.74748	4.81271	0.986446	0.323915
ENSMUSG00000026213.16	Stk11ip	39.3661	0.415366	1.6193	0.256509	0.797558
ENSMUSG00000006576.17	Slc4a3	50.2822	-1.2391	1.34325	-0.922465	0.356286
ENSMUSG00000100827.2	Gm29069	1.08369	-3.43239	4.82814	-0.710913	0.477138
ENSMUSG00000100553.7	Gm17751	11844.5	0.349469	0.316577	1.1039	0.269637
ENSMUSG00000100534.2	Gm816	2.70922	-4.74856	4.80223	-0.988823	0.32275
ENSMUSG00000026235.15	Epha4	218.534	1.10894	0.787181	1.40874	0.158911
ENSMUSG00000099141.3	Mir6352	8.80659	1.97153	3.34766	0.588927	0.55591
ENSMUSG00000120831.1	ENSMUSG00000120831	105.742	-0.704013	1.2036	-0.58492	0.558601
ENSMUSG00000102052.2	Gm28387	78.3798	-0.287802	1.33275	-0.215947	0.829029
ENSMUSG00000004872.16	Pax3	63.4669	4.11774	1.36944	3.00689	0.00263937
ENSMUSG00000120041.1	Gm33152	3.19302	5.33205	4.80341	1.11006	0.266975
ENSMUSG00000032908.10	Sgpp2	11.54	-3.29701	3.56524	-0.924764	0.355089
ENSMUSG00000026245.17	Farsb	1169.13	0.462748	0.499673	0.926102	0.354393
ENSMUSG00000101798.2	Gm28995	3.43167	-5.08876	4.79857	-1.06047	0.288929
ENSMUSG00000012187.14	Mogat1	100.484	0.0880683	0.969518	0.0908372	0.927622
ENSMUSG00000099364.3	5730419F03Rik	18.4877	-0.719718	2.13772	-0.336675	0.736362
ENSMUSG00000100562.2	Gm29611	13.5717	-1.36176	2.95004	-0.461607	0.644363
ENSMUSG00000032883.16	Acsl3	3605.16	0.452486	0.360999	1.25343	0.21005
ENSMUSG00000079470.9	Utp14b	3267.65	-0.141356	0.415696	-0.340046	0.733822
ENSMUSG00000099377.2	Gm6159	2.88512	2.48698	4.5991	0.540754	0.588677
ENSMUSG00000050711.8	Scg2	14.6648	-7.17967	3.75532	-1.91187	0.0558933
ENSMUSG00000054702.15	Ap1s3	96.7328	-0.115462	1.06375	-0.108542	0.913565
ENSMUSG00000102235.2	Gm37886	1.80094	-4.14942	4.8112	-0.862449	0.38844
ENSMUSG00000073643.12	Wdfy1	196.9	-0.365992	0.79508	-0.460322	0.645285
ENSMUSG00000026248.10	Mrpl44	136.343	-1.34824	1.19178	-1.13128	0.257937
ENSMUSG00000026249.11	Serpine2	1943.58	0.6743	0.43878	1.53676	0.124352
ENSMUSG00000067106.7	Gm5529	33.3091	0.000110531	1.59166	6.94441e-05	0.999945
ENSMUSG00000100397.2	Gm28071	29.3081	-1.19822	1.74318	-0.68738	0.491843
ENSMUSG00000102518.2	Gm38339	20.4172	8.00784	3.36427	2.38026	0.0173004
ENSMUSG00000099552.2	9830004L10Rik	2221.95	0.439279	0.409417	1.07294	0.2833
ENSMUSG00000043230.3	Fam124b	2.84147	3.69653	4.79394	0.771085	0.440657
ENSMUSG00000101257.3	2310015K22Rik	90.2954	2.08679	1.62516	1.28405	0.199124
ENSMUSG00000103404.2	Gm37932	0.514553	-2.32795	4.87746	-0.477287	0.633158
ENSMUSG00000004364.15	Cul3	18093.9	-0.634676	0.319883	-1.98409	0.0472456
ENSMUSG00000103076.2	Gm37902	2.66085	5.06917	4.80713	1.05451	0.291649
ENSMUSG00000101722.2	Gm29125	35.1715	-0.170089	1.79036	-0.0950031	0.924312
ENSMUSG00000101483.3	1700016L21Rik	32.2096	1.83006	2.1201	0.863198	0.388029
ENSMUSG00000038608.16	Dock10	78.3688	1.20502	1.20141	1.003	0.315861
ENSMUSG00000103192.2	Gm37645	3.1193	5.29678	4.80387	1.10261	0.270198
ENSMUSG00000054976.15	Nyap2	13.0294	5.74001	3.54028	1.62134	0.104944
ENSMUSG00000087008.5	Gm5530	3.19302	5.33205	4.80341	1.11006	0.266975
ENSMUSG00000055980.3	Irs1	60.0419	-0.61003	1.50818	-0.404482	0.685858
ENSMUSG00000026142.16	Rhbdd1	80.1463	-1.18186	1.13509	-1.0412	0.297782
ENSMUSG00000104493.2	Gm19552	4.87659	-5.59477	4.79448	-1.16692	0.243243
ENSMUSG00000100786.2	Gm28940	653.269	0.376697	0.535406	0.703573	0.481699
ENSMUSG00002075724.1	Gm54921	169.443	-0.311564	0.759903	-0.410004	0.681803
ENSMUSG00000079465.9	Col4a3	69.706	0.593182	1.26514	0.468866	0.639165
ENSMUSG00000097564.3	C430014B12Rik	41.8472	-1.42834	1.96086	-0.728425	0.466353
ENSMUSG00000026150.15	Mff	2878.02	0.763251	0.386518	1.97469	0.0483038
ENSMUSG00000026149.3	Tm4sf20	41.5928	-0.67021	1.58932	-0.421695	0.673247
ENSMUSG00000102280.2	Gm36999	20.2907	1.02955	2.50452	0.411074	0.681018
ENSMUSG00000026159.14	Agfg1	956.684	1.25688	0.449104	2.79864	0.00513175
ENSMUSG00000101784.2	Gm7553	0.722458	-2.85196	4.84946	-0.588099	0.556466
ENSMUSG00000038496.17	Slc19a3	4156.68	-0.605827	0.347627	-1.74275	0.0813778
ENSMUSG00000100190.2	Krtap28-10	2.83573	5.1592	4.80578	1.07354	0.283029
ENSMUSG00000053161.17	Daw1	2197.82	0.680755	0.449378	1.51488	0.129803
ENSMUSG00000101896.2	Gm6244	11.9001	7.22954	3.33406	2.16839	0.0301292
ENSMUSG00000079140.4	Gm6374	0.875782	-3.11327	4.83881	-0.643396	0.519967
ENSMUSG00000100580.7	4933436I20Rik	17.8376	7.81329	2.84481	2.7465	0.00602341
ENSMUSG00002076780.1	Gm55143	6.85617	0.0758471	3.72613	0.0203555	0.98376
ENSMUSG00000045658.17	Pid1	336.307	0.409095	0.752007	0.544005	0.586438
ENSMUSG00000101934.2	Gm18304	7.57189	0.143343	4.17629	0.0343231	0.972619
ENSMUSG00000036766.13	Dner	223.892	-0.41974	0.72491	-0.579024	0.562573
ENSMUSG00000104396.2	Gm37959	29.4543	-8.18619	2.4404	-3.35445	0.00079524
ENSMUSG00000102481.2	Gm37925	0.283573	1.82529	4.99192	0.365648	0.714627
ENSMUSG00000026219.15	Trip12	10531.4	0.356689	0.31051	1.14872	0.250671
ENSMUSG00000103505.2	Gm38374	6.43851	6.34345	4.297	1.47625	0.139876
ENSMUSG00000104503.2	Gm37738	436.936	0.865821	0.527496	1.64138	0.100719
ENSMUSG00000073633.10	Fbxo36	3099.66	0.0012781	0.360615	0.00354421	0.997172
ENSMUSG00000026220.7	Slc16a14	15.4912	-7.25846	3.13579	-2.31471	0.0206287
ENSMUSG00000118590.2	Gm15433	15.1162	2.08856	2.29322	0.910755	0.362425
ENSMUSG00000099693.2	Gm29284	335.133	-0.68956	0.60271	-1.1441	0.252582
ENSMUSG00000052477.16	C130026I21Rik	3456.7	-0.6412	0.34992	-1.83242	0.0668889
ENSMUSG00000064281.8	Rpl19-ps1	6.1585	0.751815	3.24277	0.231843	0.81666
ENSMUSG00000118640.2	Gm7582	4.45743	3.47237	4.33632	0.800763	0.423269
ENSMUSG00000061852.10	Gm53056	2.33646	1.14638	4.66799	0.245584	0.806004
ENSMUSG00000089976.2	Gm2389	5.17989	1.90594	4.05964	0.469485	0.638723
ENSMUSG00000101279.2	Gm18342	175.199	0.542348	0.79493	0.682258	0.495076
ENSMUSG00000089844.8	A530032D15Rik	1338.76	-0.320311	0.386874	-0.827947	0.407701
ENSMUSG00000073631.3	Gm10553	220.453	-0.115991	0.86321	-0.134372	0.893108
ENSMUSG00000072109.13	A530040E14Rik	564.961	-0.280074	0.551456	-0.507882	0.611536
ENSMUSG00000090128.2	Gm16038	1.72849	-2.36939	4.81161	-0.492432	0.622414
ENSMUSG00000090186.8	Gm52951	0.266085	1.77896	4.99516	0.356138	0.721738
ENSMUSG00000089716.8	Gm6264	1273.95	0.509993	0.40292	1.26574	0.205606
ENSMUSG00000079457.12	Gm7609	4.92358	2.52186	4.17761	0.60366	0.54607
ENSMUSG00000090252.2	Gm16028	25.0752	-0.312774	1.80974	-0.172828	0.862786
ENSMUSG00000079455.12	Gm16026	410.426	-0.437271	0.548257	-0.797566	0.425122
ENSMUSG00000121478.1	ENSMUSG00000121478	342.625	-0.809643	0.626629	-1.29206	0.196336
ENSMUSG00000091199.11	Gm2619	8.80977	0.397683	3.34938	0.118733	0.905487
ENSMUSG00000089937.2	Gm7281	2.69768	0.565958	4.64585	0.12182	0.903041
ENSMUSG00000118591.2	Gm52955	1.95748	-1.29395	4.70661	-0.274922	0.783376
ENSMUSG00000101751.2	Gm2427	50.1188	-0.742723	1.40523	-0.528543	0.597122
ENSMUSG00000089714.2	Gm16092	0.53217	2.75065	4.89543	0.561881	0.574197
ENSMUSG00000118607.2	Gm7592	102.408	0.221375	0.939761	0.235565	0.81377
ENSMUSG00000070034.14	Sp110	1733.93	0.00935649	0.374045	0.0250143	0.980044
ENSMUSG00000121044.1	ENSMUSG00000121044	0.961253	-1.34563	4.85057	-0.277417	0.78146
ENSMUSG00000090103.2	Gm16094	0.514553	-2.32795	4.87746	-0.477287	0.633158
ENSMUSG00000070031.12	Sp140	1017.69	-0.418277	0.406745	-1.02835	0.303785
ENSMUSG00000073628.6	Gm10552	83.004	-0.178203	1.05253	-0.169309	0.865554
ENSMUSG00000026222.17	Sp100	173.934	-0.319405	0.772691	-0.413367	0.679338
ENSMUSG00000052760.17	A630001G21Rik	1079.92	-0.988232	0.444255	-2.22447	0.026117
ENSMUSG00000100217.2	9930111H07Rik	32.1856	-1.55145	1.83254	-0.846612	0.397211
ENSMUSG00000036707.17	Cab39	4579.99	-0.310018	0.347552	-0.892006	0.37239
ENSMUSG00000026223.16	Itm2c	1.44492	-3.84507	4.81739	-0.798165	0.424775
ENSMUSG00000100108.2	Gm28100	0.567145	2.83412	4.88927	0.579662	0.562143
ENSMUSG00000099342.2	Gm18180	39.3448	0.174604	1.54254	0.113192	0.909878
ENSMUSG00000026226.17	Spata3	0.77183	-2.91936	4.84653	-0.60236	0.546934
ENSMUSG00000026227.12	2810459M11Rik	139.802	-0.144133	0.980785	-0.146957	0.883166
ENSMUSG00000026229.18	Psmd1	1269.03	0.02223	0.38019	0.0584707	0.953374
ENSMUSG00000077274.3	Gm22786	0.514553	-2.32795	4.87746	-0.477287	0.633158
ENSMUSG00000026228.7	Htr2b	8.23286	-6.34657	4.58807	-1.38328	0.16658
ENSMUSG00000103272.2	Gm37914	0.903072	-3.17119	4.8367	-0.655652	0.512048
ENSMUSG00000062590.14	Armc9	114.629	0.433533	1.04734	0.413938	0.678919
ENSMUSG00000087538.2	Gm16341	119.609	-0.238896	1.00279	-0.238232	0.811702
ENSMUSG00000079445.4	B3gnt7	96.901	1.96953	0.982759	2.00408	0.0450611
ENSMUSG00000026234.13	Ncl	5921.35	-0.580656	0.386003	-1.50428	0.13251
ENSMUSG00000073627.8	C130036L24Rik	63.9353	0.170928	1.87138	0.091338	0.927224
ENSMUSG00000101328.2	Rpl30-ps6	26.5242	-1.79071	2.23236	-0.802161	0.42246
ENSMUSG00000120538.1	ENSMUSG00000120538	0.567145	2.83412	4.88927	0.579662	0.562143
ENSMUSG00000026238.15	Ptma	2638.12	-0.287605	0.407652	-0.705515	0.48049
ENSMUSG00000026239.15	Pde6d	697.829	0.681109	0.46447	1.46642	0.142534
ENSMUSG00000026240.13	Cops7b	394.832	-0.520785	0.570928	-0.912172	0.361678
ENSMUSG00000053333.16	Dis3l2	2.06256	-0.668824	4.6782	-0.142966	0.886317
ENSMUSG00000104121.2	Gm37485	67.9552	0.443855	1.16409	0.381288	0.702989
ENSMUSG00000084106.5	Gm6136	313.621	-0.32685	0.598063	-0.546514	0.584712
ENSMUSG00000099401.2	Gm28375	38.5393	-0.873725	1.47344	-0.592984	0.553192
ENSMUSG00000102956.2	Gm37017	3.61068	-3.61593	4.79656	-0.753859	0.450934
ENSMUSG00000026246.13	Alppl2	3222.45	-0.813072	0.400245	-2.03144	0.0422107
ENSMUSG00000079440.3	Alpi	17.2955	7.76901	3.53148	2.19993	0.0278119
ENSMUSG00000026247.14	Ecel1	7.62149	6.58604	4.06702	1.61938	0.105367
ENSMUSG00000036480.10	Prss56	0.722458	-2.85196	4.84946	-0.588099	0.556466
ENSMUSG00000026251.14	Chrnd	4.78953	5.91674	4.79719	1.23338	0.217436
ENSMUSG00000026253.15	Chrng	3.19302	5.33205	4.80341	1.11006	0.266975
ENSMUSG00000026254.18	Eif4e2	4422.14	-0.534324	0.315004	-1.69624	0.0898399
ENSMUSG00000026255.16	Efhd1	1023.36	-0.819473	0.500095	-1.63863	0.10129
ENSMUSG00000048000.16	Gigyf2	4340.11	0.364581	0.371686	0.980885	0.32665
ENSMUSG00000079436.4	Kcnj13	32.9412	3.03872	2.26241	1.34314	0.179228
ENSMUSG00002076368.1	Gm55682	3.97002	5.64486	4.79977	1.17607	0.239568
ENSMUSG00000026258.6	Snorc	5.77966	-5.83953	4.79297	-1.21835	0.223089
ENSMUSG00000026259.15	Ngef	122.798	1.3883	0.911524	1.52306	0.127745
ENSMUSG00000090994.2	Gm6153	0.514553	-2.32795	4.87746	-0.477287	0.633158
ENSMUSG00000026288.15	Inpp5d	17.8378	2.63483	2.30097	1.14509	0.25217
ENSMUSG00000026289.16	Atg16l1	253.187	0.218969	0.694853	0.31513	0.752663
ENSMUSG00000087968.3	Gm25395	37.8769	-0.491412	1.5214	-0.323	0.746695
ENSMUSG00000089281.3	Scarna6	2.14032	0.956773	4.67332	0.204731	0.837782
ENSMUSG00000056055.14	Sag	67.2493	1.56407	1.28625	1.21599	0.223988
ENSMUSG00000070738.11	Dgkd	295.23	0.90773	0.694609	1.30682	0.191273
ENSMUSG00000101942.2	Gm19582	1.70144	4.42169	4.81977	0.917406	0.35893
ENSMUSG00000103996.2	4833421G17Rik	1.13429	3.83605	4.83722	0.793028	0.427762
ENSMUSG00000103591.2	Gm38365	0.903072	-3.17119	4.8367	-0.655652	0.512048
ENSMUSG00000005501.15	Usp40	37.7371	-1.42867	1.58228	-0.902916	0.36657
ENSMUSG00000084021.2	Gm5832	1.33898	-0.434876	4.73486	-0.0918456	0.926821
ENSMUSG00000081984.4	Dnajb3	36.0225	-0.57439	1.66693	-0.344579	0.730411
ENSMUSG00000079429.10	Mroh2a	12.1726	-6.91367	3.33626	-2.07228	0.0382395
ENSMUSG00000044783.17	Hjurp	334.872	-1.37756	0.63189	-2.18007	0.0292523
ENSMUSG00000036251.17	Trpm8	24.9856	-0.753474	2.40765	-0.31295	0.754319
ENSMUSG00000099544.2	Gm18699	2.44909	0.323969	4.6528	0.0696289	0.944489
ENSMUSG00000036206.13	Sh3bp4	9.87245	4.2146	3.79444	1.11073	0.266684
ENSMUSG00000120521.1	ENSMUSG00000120521	0.266085	1.77896	4.99516	0.356138	0.721738
ENSMUSG00000101288.2	Gm28342	11.5255	-0.479361	3.05421	-0.156951	0.875284
ENSMUSG00000055013.17	Agap1	160.628	0.642361	0.774368	0.829529	0.406805
ENSMUSG00000101662.2	Gm28499	199.974	1.0192	0.757537	1.34542	0.178491
ENSMUSG00000103252.2	Gm37521	3.01066	-4.89356	4.80056	-1.01937	0.308026
ENSMUSG00000034486.9	Gbx2	83.4024	0.821412	1.09759	0.748375	0.454234
ENSMUSG00000067081.14	Asb18	0.283573	1.82529	4.99192	0.365648	0.714627
ENSMUSG00000026301.17	Iqca	1073.76	0.776656	0.458036	1.69562	0.0899575
ENSMUSG00000100850.2	4930434B07Rik	3.97002	5.64486	4.79977	1.17607	0.239568
ENSMUSG00000044337.6	Ackr3	9.18679	6.8562	3.68884	1.85864	0.0630787
ENSMUSG00000103292.2	Gm35048	4.51536	-5.48392	4.79526	-1.14361	0.252784
ENSMUSG00000034432.12	Cops8	733.754	0.606763	0.521099	1.16439	0.244265
ENSMUSG00000048126.17	Col6a3	128.847	1.36766	0.854465	1.6006	0.109466
ENSMUSG00000103978.2	4930474B08Rik	0.850718	3.42035	4.85462	0.704557	0.481086
ENSMUSG00000026303.7	Mlph	25.8499	0.377761	1.79795	0.210106	0.833585
ENSMUSG00000026305.16	Lrrfip1	4908.16	0.263482	0.326466	0.807073	0.419624
ENSMUSG00000070732.3	Rbm44	1238.35	0.107507	0.412061	0.260901	0.794169
ENSMUSG00000100018.2	Gm7776	2.12868	4.74748	4.81271	0.986446	0.323915
ENSMUSG00000034353.15	Ramp1	17.0919	7.7516	2.89073	2.68154	0.00732842
ENSMUSG00000034343.15	Ube2f	128.103	0.081412	0.992432	0.0820328	0.934621
ENSMUSG00000083064.2	Gm7785	45.1745	-0.0061419	1.41987	-0.00432569	0.996549
ENSMUSG00000026307.13	Scly	36.1177	-0.467239	1.63978	-0.284941	0.77569
ENSMUSG00000090322.2	Gm17090	12.2554	-0.306506	2.40279	-0.127563	0.898495
ENSMUSG00000047443.15	Erfe	6.14089	-5.92688	4.79248	-1.2367	0.216197
ENSMUSG00000026309.15	Ilkap	306.399	0.239477	0.761882	0.314323	0.753275
ENSMUSG00000067071.9	Hes6	11.9738	7.2385	3.98365	1.81705	0.0692095
ENSMUSG00000055866.10	Per2	19.2568	-7.57291	2.81063	-2.69439	0.00705184
ENSMUSG00000034292.14	Traf3ip1	11.9947	-1.17563	3.54199	-0.331911	0.739957
ENSMUSG00000026311.17	Asb1	8.34378	4.43071	4.0156	1.10337	0.269864
ENSMUSG00000100980.2	Gm29100	1.06434	3.74859	4.84048	0.774426	0.438679
ENSMUSG00000007805.5	Twist2	3.97002	5.64486	4.79977	1.17607	0.239568
ENSMUSG00000026313.17	Hdac4	51.0841	0.454265	1.33238	0.340942	0.733147
ENSMUSG00000101265.2	Gm29099	2.31549	-4.5133	4.80532	-0.939229	0.347613
ENSMUSG00000120000.1	ENSMUSG00000120000	80.064	0.628016	1.14331	0.549299	0.582801
ENSMUSG00000026260.13	Ndufa10	241.366	-0.560509	0.772096	-0.725959	0.467864
ENSMUSG00000067064.5	Olfr1416	6.94942	6.45307	4.11345	1.56877	0.116701
ENSMUSG00000062497.4	Olfr1411	0.361229	-1.86437	4.91204	-0.379551	0.704279
ENSMUSG00000073616.11	Cops9	6425.49	0.0878356	0.307345	0.285788	0.77504
ENSMUSG00000100546.3	Gm29483	398.99	-0.00558557	0.844593	-0.00661333	0.994723
ENSMUSG00000047067.8	Dusp28	23.3306	-2.61797	2.51874	-1.03939	0.298622
ENSMUSG00000026269.15	Rnpepl1	45.7834	2.98382	1.59133	1.87505	0.0607861
ENSMUSG00000100632.2	9430060I03Rik	23.313	8.19934	2.6088	3.14296	0.00167251
ENSMUSG00000026270.12	Capn10	90.3521	-0.292541	1.02855	-0.284421	0.776088
ENSMUSG00000026271.16	Gpr35	168.596	0.662696	0.859661	0.77088	0.440778
ENSMUSG00000014602.16	Kif1a	19.9674	-0.41719	2.14065	-0.194889	0.84548
ENSMUSG00000084989.4	Crocc2	0.722458	-2.85196	4.84946	-0.588099	0.556466
ENSMUSG00000026273.14	Mterf4	92.5615	-0.54114	1.18895	-0.45514	0.649009
ENSMUSG00000101172.3	Gm28535	0.824422	1.20287	4.86037	0.247486	0.804532
ENSMUSG00000100351.2	Gm7867	0.541843	-2.44125	4.87053	-0.501229	0.61621
ENSMUSG00000026274.12	Pask	72.7253	0.74484	1.45952	0.510334	0.609818
ENSMUSG00000026275.14	Ppp1r7	2235.77	-0.0928754	0.343613	-0.270291	0.786937
ENSMUSG00000106302.3	Mir6902	6.63087	6.38547	4.18322	1.52645	0.126899
ENSMUSG00000064389.3	Gm26446	0.283573	1.82529	4.99192	0.365648	0.714627
ENSMUSG00000034088.16	Hdlbp	1714	0.510366	0.477452	1.06894	0.285098
ENSMUSG00000026276.21	Septin2	33.558	1.61575	1.70254	0.949021	0.34261
ENSMUSG00000034066.14	Farp2	77.2043	0.0469426	1.20297	0.0390223	0.968873
ENSMUSG00000103854.2	Gm37250	11.476	-1.49234	2.65805	-0.561442	0.574496
ENSMUSG00000026277.15	Stk25	136.065	0.738963	0.837684	0.88215	0.377696
ENSMUSG00000026278.15	Bok	5.55255	2.14696	4.62433	0.464276	0.64245
ENSMUSG00000026279.15	Thap4	620.429	-0.651386	0.490872	-1.327	0.18451
ENSMUSG00000101952.2	Gm10550	2.34179	-2.86711	4.8021	-0.597054	0.550471
ENSMUSG00000026280.18	Atg4b	723.787	-0.221595	0.601376	-0.36848	0.712515
ENSMUSG00000026281.16	Dtymk	2032.84	-0.809459	0.443751	-1.82413	0.0681327
ENSMUSG00000026283.14	Ing5	326.31	0.203538	0.580395	0.350689	0.725822
ENSMUSG00000073609.10	D2hgdh	23.3653	-3.21846	2.89395	-1.11213	0.266081
ENSMUSG00000094651.3	Gal3st2	162.548	0.771751	0.808054	0.955074	0.33954
ENSMUSG00000101660.2	Gm18666	5.51368	1.36917	4.61011	0.296993	0.766472
ENSMUSG00000093805.8	Gal3st2b	10.554	-2.7711	2.73337	-1.01381	0.310675
ENSMUSG00000099624.2	Gm7889	1.80094	-4.14942	4.8112	-0.862449	0.38844
ENSMUSG00000073608.5	Gal3st2c	50.9104	0.314924	1.97971	0.159076	0.873609
ENSMUSG00000034000.16	Neu4	3.07044	-4.92867	4.80018	-1.02677	0.304531
ENSMUSG00000100347.2	Gm7895	13.7548	-0.429137	2.34252	-0.183194	0.854646
ENSMUSG00000100518.2	4930440C22Rik	4.15238	-0.132991	4.61632	-0.028809	0.977017
ENSMUSG00000099592.2	Gm5264	2.83573	5.1592	4.80578	1.07354	0.283029
ENSMUSG00000051185.10	Fam174a	34.7912	-0.227826	2.18054	-0.104481	0.916787
ENSMUSG00000081051.5	Gm15427	1922.08	-0.53379	0.400121	-1.33407	0.182181
ENSMUSG00000121039.1	ENSMUSG00000121039	18.3715	-0.765714	2.55278	-0.299953	0.764213
ENSMUSG00000100362.2	Gm1833	2.68117	0.789742	4.64886	0.169879	0.865106
ENSMUSG00000040693.8	Slco4c1	1438.34	0.175889	0.487627	0.360705	0.71832
ENSMUSG00000097814.6	Panct2	89.4825	-1.90724	1.15173	-1.65598	0.0977265
ENSMUSG00000100454.2	Gm28901	12.7173	-0.483811	2.41424	-0.200399	0.841168
ENSMUSG00000044757.8	Gm6430	5.01948	-0.324631	3.67729	-0.0882801	0.929654
ENSMUSG00000100484.2	Gm7133	6.41852	-1.59436	3.75754	-0.424309	0.671341
ENSMUSG00000044768.17	Macir	2412.23	-0.119782	0.347131	-0.345063	0.730047
ENSMUSG00000040648.16	Ppip5k2	3759.27	0.62858	0.318818	1.97159	0.0486559
ENSMUSG00000026333.15	Gin1	304.332	-0.398431	0.612664	-0.650326	0.515482
ENSMUSG00000026335.17	Pam	54.141	-0.416759	1.48225	-0.281167	0.778582
ENSMUSG00000089782.2	Btf3-ps1	193.079	0.166244	0.797778	0.208384	0.834929
ENSMUSG00000100711.2	Gm29461	17.0294	7.74664	3.54857	2.18303	0.0290336
ENSMUSG00000099634.2	Gm29462	0.514553	-2.32795	4.87746	-0.477287	0.633158
ENSMUSG00000026336.14	Slco6d1	20.396	-0.239689	1.9582	-0.122403	0.90258
ENSMUSG00000089791.2	Gm3555	56.0251	-0.66147	1.2777	-0.517705	0.604664
ENSMUSG00000100009.7	Gm7967	19.213	7.92007	2.94678	2.68771	0.00719449
ENSMUSG00000087804.4	Gm23434	3.19302	5.33205	4.80341	1.11006	0.266975
ENSMUSG00000082431.4	Prdx2-ps1	74.0649	0.00890441	1.08578	0.00820092	0.993457
ENSMUSG00000100222.2	Psmb6-ps2	1.79448	0.668332	4.6894	0.14252	0.886669
ENSMUSG00000100349.2	Gm28188	3.60187	-5.15238	4.79797	-1.07387	0.282883
ENSMUSG00000050840.9	Cdh20	14.8582	7.54958	3.04126	2.48239	0.0130506
ENSMUSG00000047496.7	Rnf152	68.5035	9.75443	1.94425	5.01707	5.24641e-07
ENSMUSG00000101214.2	Gm28403	14.5466	-0.0319833	2.82397	-0.0113256	0.990964
ENSMUSG00000067017.6	Capza1-ps1	1706.17	0.582069	0.450676	1.29154	0.196515
ENSMUSG00000056536.15	Pign	559.27	0.328786	0.619854	0.530425	0.595817
ENSMUSG00000100672.2	Gm28404	18.4837	-1.50224	2.7004	-0.556302	0.578005
ENSMUSG00000026319.14	Relch	823.555	-0.273258	0.519147	-0.526359	0.598639
ENSMUSG00000101330.2	Gm10193	24.5344	-0.200775	1.83196	-0.109596	0.91273
ENSMUSG00000026321.9	Tnfrsf11a	22.0112	-0.240978	2.15415	-0.111867	0.910929
ENSMUSG00000099843.3	Gm7160	53.1577	-0.812508	1.35084	-0.601485	0.547517
ENSMUSG00000038866.16	Zcchc2	575.956	0.021645	0.499679	0.0433178	0.965448
ENSMUSG00000102501.2	Gm37372	19.0489	-0.648412	2.02699	-0.319889	0.749053
ENSMUSG00000097612.2	Gm26509	39.9128	8.97542	2.8264	3.17556	0.00149545
ENSMUSG00000044340.8	Phlpp1	10.8144	-5.27358	3.7944	-1.38983	0.16458
ENSMUSG00000100247.2	A530053M12Rik	24.9652	-1.01731	2.2983	-0.442634	0.65803
ENSMUSG00000099604.2	Gm6651	1.64884	1.15845	4.71311	0.245794	0.805842
ENSMUSG00000009905.6	Kdsr	169.6	-0.36145	0.781833	-0.46231	0.643859
ENSMUSG00000009907.18	Vps4b	193.512	1.08358	0.76945	1.40825	0.159057
ENSMUSG00000067006.13	Serpinb5	35.0473	1.18966	2.13662	0.556795	0.577667
ENSMUSG00000059956.15	Serpinb12	353.613	1.39809	0.770534	1.81444	0.0696094
ENSMUSG00000044594.15	Serpinb3a	333.707	1.77063	0.636293	2.78272	0.0053905
ENSMUSG00000067001.12	Serpinb7	13.1211	-7.01916	3.89451	-1.80232	0.0714946
ENSMUSG00000062345.11	Serpinb2	27.7452	1.96972	2.78348	0.707647	0.479165
ENSMUSG00000026315.14	Serpinb8	13.3784	-7.04718	3.86963	-1.82115	0.068584
ENSMUSG00000086161.2	Gm15389	6.6892	-6.04683	4.79187	-1.26189	0.206987
ENSMUSG00000100457.8	D830032E09Rik	23.3957	0.571768	2.4202	0.236248	0.81324
ENSMUSG00000100041.2	Gm5702	18.7211	5.61168	3.08602	1.81842	0.0690001
ENSMUSG00000026312.18	Cdh7	7.40519	-6.19669	4.75155	-1.30414	0.192185
ENSMUSG00000047216.9	Cdh19	41.7155	1.76199	2.53572	0.694869	0.487138
ENSMUSG00000100555.2	Gm8173	0.722458	-2.85196	4.84946	-0.588099	0.556466
ENSMUSG00000038702.7	Dsel	126.407	0.651871	1.00811	0.646628	0.517873
ENSMUSG00000099732.3	Gm17752	17.003	1.00641	3.20423	0.31409	0.753453
ENSMUSG00000101054.2	Gm18406	11.8347	-6.87026	4.03173	-1.70405	0.0883719
ENSMUSG00000088691.3	Gm22331	3.97352	-5.29983	4.79669	-1.10489	0.269206
ENSMUSG00000097648.2	9330185C12Rik	0.361229	-1.86437	4.91204	-0.379551	0.704279
ENSMUSG00000070695.5	Cntnap5a	176.448	0.999264	0.844127	1.18378	0.236498
ENSMUSG00000094429.3	Gm19965	57.3296	6.50512	1.92933	3.37171	0.000747039
ENSMUSG00002076328.1	Gm54705	0.257277	-1.28158	4.96922	-0.257904	0.796481
ENSMUSG00000107979.2	Zfp813-ps	204.845	1.27318	1.06019	1.2009	0.22979
ENSMUSG00000101373.3	Zfp813-ps	891.097	0.750814	0.749932	1.00118	0.316742
ENSMUSG00000099615.2	Gm28362	320.705	0.0705555	0.729686	0.096693	0.92297
ENSMUSG00000100265.2	Gm28363	165.796	1.45711	1.03493	1.40793	0.159151
ENSMUSG00000100527.2	Gm28359	6.01126	6.2441	4.35586	1.43349	0.151717
ENSMUSG00000099571.2	Gm18182	0.361229	-1.86437	4.91204	-0.379551	0.704279
ENSMUSG00000101303.2	B020011L13Rik	808.451	0.908076	0.539613	1.68283	0.0924084
ENSMUSG00000100305.2	Gm28360	73.3507	1.4266	2.25701	0.632076	0.527337
ENSMUSG00000100886.2	Gm7195	72.4801	1.13341	1.94222	0.583564	0.559513
ENSMUSG00000101415.2	Gm28168	107.683	1.47006	1.44566	1.01688	0.309211
ENSMUSG00000100617.2	Gm7145	972.78	1.46275	0.510802	2.86363	0.00418815
ENSMUSG00000121287.1	ENSMUSG00000121287	5.39165	6.08737	4.59018	1.32617	0.184782
ENSMUSG00000100177.2	Gm29489	6.94942	6.45307	4.11345	1.56877	0.116701
ENSMUSG00000101590.2	Gm29104	28.4961	0.799473	1.73412	0.461026	0.64478
ENSMUSG00000102030.2	Gm29106	2130.48	0.743941	0.480385	1.54863	0.12147
ENSMUSG00000026374.15	Tsn	567.076	-0.679549	0.483114	-1.4066	0.159545
ENSMUSG00000026377.13	Nifk	10546.8	-0.556971	0.350579	-1.58872	0.112124
ENSMUSG00000099936.2	Gm28867	2414.93	-0.758308	0.415006	-1.82722	0.0676663
ENSMUSG00000120092.1	ENSMUSG00000120092	51.7614	-2.2286	1.37324	-1.62288	0.104615
ENSMUSG00000064302.14	Clasp1	213.011	0.987898	0.789841	1.25076	0.211024
ENSMUSG00000107722.2	2900060B14Rik	8.66949	-6.42407	4.47768	-1.43469	0.151376
ENSMUSG00000026380.11	Tfcp2l1	49.5272	0.46967	2.14814	0.21864	0.82693
ENSMUSG00000048402.15	Gli2	30.7908	-1.01076	2.73858	-0.369083	0.712066
ENSMUSG00000004451.15	Ralb	11.4529	0.0617533	3.5974	0.0171661	0.986304
ENSMUSG00000098447.3	Gm27184	15.4463	-3.01647	2.69175	-1.12064	0.262443
ENSMUSG00000098923.2	Tmem185b	40.0364	-5.1107	1.86868	-2.73493	0.00623943
ENSMUSG00000026383.15	Epb41l5	1301.53	0.205142	0.393005	0.521984	0.601682
ENSMUSG00000102687.2	Gm37219	47.7034	1.36242	2.47441	0.550604	0.581905
ENSMUSG00000026384.14	Ptpn4	285.952	0.0362497	0.626474	0.0578631	0.953858
ENSMUSG00000091876.2	Gm3851	7.84072	-1.57921	3.02734	-0.521649	0.601915
ENSMUSG00000101224.2	Gm28209	9.41243	-5.06877	3.30876	-1.53193	0.125541
ENSMUSG00000036975.6	Tmem177	121.215	0.980442	1.00392	0.97661	0.328762
ENSMUSG00000036962.13	Cfap221	290.851	-0.026049	0.855811	-0.0304378	0.975718
ENSMUSG00000092245.2	Gm17973	24.768	2.62068	1.80755	1.44985	0.147099
ENSMUSG00000026387.16	Sctr	5.58779	6.13906	4.79542	1.28019	0.200478
ENSMUSG00000050777.8	Tmem37	333.565	1.34439	0.731243	1.8385	0.0659881
ENSMUSG00000026385.17	Dbi	2857.7	0.0285239	0.372191	0.0766378	0.938912
ENSMUSG00000026388.16	3110009E18Rik	296.716	1.18591	0.622778	1.90423	0.0568796
ENSMUSG00000026389.17	Steap3	14.6362	-7.17839	3.05695	-2.34822	0.0188634
ENSMUSG00000026390.8	Marco	6.2674	-0.279476	4.45262	-0.0627665	0.949952
ENSMUSG00000058665.9	En1	2.55215	5.0071	4.80811	1.04139	0.297696
ENSMUSG00000003721.15	Insig2	78.9003	0.298708	1.17809	0.253552	0.799842
ENSMUSG00000026339.19	Ccdc93	250.816	-0.144477	0.780144	-0.185192	0.853078
ENSMUSG00000085857.2	Gm15392	4.63098	-5.51561	4.79503	-1.15028	0.250031
ENSMUSG00000050534.9	Htr5b	11.3202	-6.80611	4.09366	-1.6626	0.096393
ENSMUSG00000001674.12	Ddx18	3257.45	-0.653376	0.33511	-1.94974	0.0512076
ENSMUSG00000036815.18	Dpp10	921.386	0.943983	0.689416	1.36925	0.170922
ENSMUSG00000102801.2	Gm37478	12.092	-6.9013	4.00235	-1.72431	0.0846517
ENSMUSG00000102681.2	Gm37221	13.5703	7.41907	3.81837	1.94299	0.0520171
ENSMUSG00000103914.2	Gm38073	12.2399	7.27021	3.95397	1.83871	0.0659578
ENSMUSG00000026341.17	Actr3	3093.74	0.156296	0.322696	0.484345	0.628141
ENSMUSG00000121266.1	ENSMUSG00000121266	6.38604	6.33164	4.79408	1.32072	0.186595
ENSMUSG00000026342.11	Slc35f5	370.92	-0.539707	0.566972	-0.951911	0.341142
ENSMUSG00000026343.7	Gpr39	4.52345	5.83431	4.79793	1.21601	0.223982
ENSMUSG00000026344.10	Lypd1	4.22026	-1.12098	4.62592	-0.242327	0.808527
ENSMUSG00000049690.16	Nckap5	318.775	0.998844	0.786726	1.26962	0.204219
ENSMUSG00000036155.14	Mgat5	33.326	-1.73053	2.13908	-0.809006	0.418512
ENSMUSG00000104378.2	Gm37510	5.3217	6.06869	4.79595	1.26538	0.205736
ENSMUSG00000099471.2	Gm8451	19.6145	-2.78754	2.00796	-1.38824	0.165064
ENSMUSG00000026347.14	Tmem163	69.7951	1.72976	1.75828	0.983779	0.325224
ENSMUSG00000026348.8	Acmsd	14.1025	7.47456	3.76996	1.98266	0.0474051
ENSMUSG00000102014.2	2900009J06Rik	1.7616	1.9271	4.73874	0.406671	0.68425
ENSMUSG00000026349.15	Ccnt2	1210.25	-0.699278	0.547544	-1.27712	0.201561
ENSMUSG00000036104.13	Rab3gap1	824.841	0.103578	0.473473	0.218763	0.826835
ENSMUSG00000036086.17	Zranb3	224.508	0.136923	0.725192	0.18881	0.850242
ENSMUSG00000099760.2	Gm28800	0.722458	-2.85196	4.84946	-0.588099	0.556466
ENSMUSG00000104164.2	Gm38248	0.988543	-1.42265	4.84705	-0.293508	0.769134
ENSMUSG00000058603.11	Rpl28-ps1	256.914	-0.696338	0.641542	-1.08541	0.277739
ENSMUSG00000102782.2	Gm37625	0.722458	-2.85196	4.84946	-0.588099	0.556466
ENSMUSG00000103999.2	Gm38026	9.60808	2.28678	3.79302	0.602891	0.546581
ENSMUSG00000056211.14	R3hdm1	3348.82	-0.288278	0.335667	-0.858824	0.390438
ENSMUSG00000103497.2	Gm37407	32.9274	-2.96664	2.02397	-1.46575	0.142715
ENSMUSG00000026353.10	Ubxn4	5119.55	-0.493847	0.360834	-1.36863	0.171116
ENSMUSG00000026354.9	Lct	25.8103	8.34654	3.14512	2.65381	0.00795892
ENSMUSG00000026355.12	Mcm6	2645.81	0.0318036	0.349999	0.0908679	0.927598
ENSMUSG00000026356.16	Dars	2786.79	0.208354	0.364554	0.571532	0.567639
ENSMUSG00000100078.2	Gm6170	0.446699	0.406311	4.98246	0.0815483	0.935006
ENSMUSG00000045382.7	Cxcr4	12.6157	-6.9656	3.41874	-2.03748	0.0416021
ENSMUSG00000097283.2	Gm26686	15.3522	-7.24838	3.67378	-1.973	0.0484953
ENSMUSG00000042581.15	Thsd7b	268.712	1.89179	0.768461	2.46179	0.0138244
ENSMUSG00000089648.2	Gm15790	37.2123	-0.216801	1.49484	-0.145033	0.884685
ENSMUSG00000094122.2	Rpl31-ps9	2.47402	-4.61429	4.80393	-0.960522	0.336792
ENSMUSG00000100623.2	Gm29428	3.97002	5.64486	4.79977	1.17607	0.239568
ENSMUSG00000086633.2	Gm16081	3.97352	-5.29983	4.79669	-1.10489	0.269206
ENSMUSG00000026401.16	Cd55b	92.6823	4.07047	1.15869	3.51298	0.000443104
ENSMUSG00000087691.2	Cd55os	4.82073	5.92507	4.79712	1.23513	0.216782
ENSMUSG00000026399.13	Cd55	3252.37	0.728916	0.331872	2.19638	0.0280648
ENSMUSG00000085526.3	Gm16083	5.05562	5.99472	4.79654	1.2498	0.211373
ENSMUSG00000042554.11	Zp3r	10.1112	6.99457	4.22815	1.65429	0.0980696
ENSMUSG00000101904.2	Gm29427	3.08732	-4.92949	4.80018	-1.02694	0.304449
ENSMUSG00000026409.15	Pfkfb2	8.9208	-2.08938	3.2897	-0.635126	0.525346
ENSMUSG00000046404.6	Yod1	689.872	0.60764	0.517654	1.17383	0.240462
ENSMUSG00000042510.8	AA986860	12.7121	7.32444	3.22916	2.26822	0.0233158
ENSMUSG00000100106.2	Gm28856	0.361229	-1.86437	4.91204	-0.379551	0.704279
ENSMUSG00000026415.12	Fcamr	2.57277	-4.66576	4.80326	-0.971374	0.331362
ENSMUSG00000086706.9	Gm15848	0.77183	-2.91936	4.84653	-0.60236	0.546934
ENSMUSG00000042474.7	Fcmr	0.903072	-3.17119	4.8367	-0.655652	0.512048
ENSMUSG00000026420.17	Il24	14.8586	-0.618142	3.33673	-0.185254	0.85303
ENSMUSG00000026416.13	Il20	26.1487	8.36492	2.52178	3.31707	0.000909656
ENSMUSG00000016524.13	Il19	9.31298	6.87592	4.35589	1.57853	0.114443
ENSMUSG00000016528.11	Mapkapk2	113.467	1.04933	0.929868	1.12847	0.259122
ENSMUSG00000016526.9	Dyrk3	318.892	-0.108277	0.617373	-0.175384	0.860778
ENSMUSG00000026427.17	Eif2d	1008.37	0.126408	0.43415	0.291161	0.770928
ENSMUSG00000026430.17	Rassf5	223.885	1.00098	0.863302	1.15948	0.246261
ENSMUSG00000102027.2	Gm28914	4.85724	-1.8339	4.63346	-0.395794	0.692257
ENSMUSG00000102055.2	Gm28913	7.90473	0.932462	3.45162	0.270152	0.787043
ENSMUSG00000026425.16	Srgap2	130.274	0.362846	0.899693	0.4033	0.686728
ENSMUSG00000104060.2	Gm37954	1.28638	-3.66166	4.8218	-0.759397	0.447615
ENSMUSG00000055184.5	Fam72a	748.906	-0.493724	0.518526	-0.952168	0.341012
ENSMUSG00000095841.3	Gm8532	20.937	3.42155	2.59217	1.31996	0.18685
ENSMUSG00000042268.11	Slc26a9	97.965	1.33229	1.00648	1.32371	0.185599
ENSMUSG00000013275.10	Slc41a1	187.376	0.337468	0.774532	0.435705	0.66305
ENSMUSG00000026433.14	Rab29	527.302	-0.0600757	0.524771	-0.11448	0.908857
ENSMUSG00000026434.13	Nucks1	1274.83	-0.386345	0.470791	-0.82063	0.411857
ENSMUSG00000103569.2	Gm38067	25.352	1.99632	2.36371	0.844572	0.39835
ENSMUSG00000026435.16	Slc45a3	1769.63	0.40606	0.419698	0.967504	0.333292
ENSMUSG00000026436.16	Elk4	826.144	0.479443	0.429856	1.11536	0.264697
ENSMUSG00000059149.18	Mfsd4a	51.8861	0.995353	1.70402	0.58412	0.559139
ENSMUSG00000103966.2	Gm37120	6.46343	-1.02744	4.39574	-0.233735	0.815191
ENSMUSG00000026437.12	Cdk18	2.12868	4.74748	4.81271	0.986446	0.323915
ENSMUSG00000079330.11	Lemd1	184.137	0.689885	0.80056	0.861753	0.388823
ENSMUSG00000089808.4	Gm7241	4.48163	3.21333	3.87903	0.828385	0.407453
ENSMUSG00000009772.16	Nuak2	6.14089	-5.92688	4.79248	-1.2367	0.216197
ENSMUSG00000100658.3	F730311O21Rik	1.8626	4.555	4.81669	0.945669	0.344317
ENSMUSG00000042066.17	Tmcc2	132.556	1.01622	0.871425	1.16616	0.243548
ENSMUSG00000042046.16	Dstyk	221.612	-0.398752	0.80437	-0.495732	0.620083
ENSMUSG00000097760.3	6030442K20Rik	9.61404	6.92193	3.73786	1.85184	0.0640481
ENSMUSG00000121278.1	ENSMUSG00000121278	0.257277	-1.28158	4.96922	-0.257904	0.796481
ENSMUSG00000026439.15	Rbbp5	237.491	-0.175723	0.727391	-0.24158	0.809106
ENSMUSG00000053024.15	Cntn2	1.33043	4.07008	4.8294	0.842773	0.399356
ENSMUSG00000026442.15	Nfasc	0.514553	-2.32795	4.87746	-0.477287	0.633158
ENSMUSG00000054387.14	Mdm4	117022	0.410809	0.277366	1.48111	0.138578
ENSMUSG00000100228.2	Gm29257	59.4031	0.00447927	1.28363	0.00348953	0.997216
ENSMUSG00000026447.18	Pik3c2b	556.552	0.0876612	0.555415	0.15783	0.874591
ENSMUSG00000102425.2	Gm26616	16.5263	3.18308	3.15931	1.00752	0.313683
ENSMUSG00000046062.6	Ppp1r15b	1576.43	-0.313174	0.537006	-0.583185	0.559769
ENSMUSG00000041757.18	Plekha6	79.7914	1.65385	1.15725	1.42913	0.152967
ENSMUSG00000101693.2	Gm19461	10.0513	-0.541708	2.64372	-0.204903	0.837648
ENSMUSG00000103421.2	Golt1a	0.266085	1.77896	4.99516	0.356138	0.721738
ENSMUSG00000070643.12	Sox13	31.163	-0.662408	1.7087	-0.387667	0.698262
ENSMUSG00000090553.9	Snrpe	13962.9	-0.427588	0.30634	-1.39579	0.162777
ENSMUSG00000102976.7	Zc3h11a	232.009	-0.149777	0.679695	-0.220359	0.825592
ENSMUSG00000094410.9	Zbed6	170.781	-1.60517	0.862101	-1.86193	0.0626134
ENSMUSG00000120455.1	ENSMUSG00000120455	24.1376	-0.991166	1.83347	-0.540595	0.588787
ENSMUSG00000026463.18	Atp2b4	3.97352	-5.29983	4.79669	-1.10489	0.269206
ENSMUSG00000102509.2	Gm37368	1.54366	-3.92605	4.81562	-0.815275	0.414915
ENSMUSG00000090208.2	Gm15851	3.25106	-5.01093	4.79933	-1.04409	0.296444
ENSMUSG00000041577.6	Prelp	166.922	0.72911	0.864143	0.843738	0.398816
ENSMUSG00000120798.1	ENSMUSG00000120798	1.33043	4.07008	4.8294	0.842773	0.399356
ENSMUSG00000020423.7	Btg2	312.045	1.51494	0.736088	2.0581	0.0395807
ENSMUSG00000073559.3	Gm8618	2.11987	2.92373	4.78735	0.61072	0.541385
ENSMUSG00000026450.15	Chit1	109.738	-1.78883	0.922624	-1.93885	0.0525195
ENSMUSG00000026458.14	Ppfia4	12.0689	0.646354	3.5381	0.182684	0.855046
ENSMUSG00000042305.13	Tmem183a	1153.94	0.327217	0.417883	0.783034	0.433607
ENSMUSG00000026456.19	Cyb5r1	17.1984	1.7975	2.77803	0.647042	0.517605
ENSMUSG00000026457.15	Adipor1	595.072	-0.625027	0.482678	-1.29491	0.19535
ENSMUSG00000101061.2	Platr1	210.685	-1.09862	0.734357	-1.49603	0.134646
ENSMUSG00000102722.2	Gm37935	0.283573	1.82529	4.99192	0.365648	0.714627
ENSMUSG00000026455.15	Klhl12	1500.51	0.0995245	0.369162	0.269596	0.787471
ENSMUSG00000042229.10	Rabif	1058.62	-0.570556	0.43564	-1.3097	0.190299
ENSMUSG00000077202.3	Gm25612	2.31549	-4.5133	4.80532	-0.939229	0.347613
ENSMUSG00000096712.2	Gm15454	10.2818	2.00588	3.73886	0.536496	0.591616
ENSMUSG00000046367.11	Mgat4e	8.87865	-6.45537	3.79928	-1.6991	0.0892997
ENSMUSG00000042207.18	Kdm5b	7211.27	-0.540055	0.368392	-1.46598	0.142654
ENSMUSG00000097435.2	Gm26783	33.3193	8.71481	2.31917	3.75774	0.000171457
ENSMUSG00000073557.13	Ppp1r12b	73.7119	0.125717	1.09989	0.114299	0.909
ENSMUSG00000103976.2	Gm37677	0.514553	-2.32795	4.87746	-0.477287	0.633158
ENSMUSG00000101168.2	Gm28892	4.14756	2.50885	3.92801	0.638709	0.523012
ENSMUSG00000026429.10	Ube2t	12547	-0.278979	0.342053	-0.815604	0.414727
ENSMUSG00000042793.14	Lgr6	5.90224	0.233771	4.54958	0.0513829	0.95902
ENSMUSG00000097993.9	Ptprv	1.51104	2.69744	4.81626	0.560069	0.575432
ENSMUSG00000031506.12	Ptpn7	7.94382	-3.79024	3.51749	-1.07754	0.281238
ENSMUSG00000026426.11	Arl8a	47.4599	0.926649	1.32519	0.699259	0.48439
ENSMUSG00000079139.5	Gm4204	2833.33	-0.591389	0.369895	-1.5988	0.109864
ENSMUSG00000097680.2	Gm26642	3.50834	-5.12011	4.79827	-1.06707	0.285938
ENSMUSG00000003051.14	Elf3	195.21	-0.513353	0.875401	-0.586421	0.557593
ENSMUSG00000041926.16	Rnpep	322.725	0.173803	0.606505	0.286564	0.774446
ENSMUSG00000062580.10	Timm17a	18305.8	-0.5944	0.416436	-1.42735	0.153479
ENSMUSG00000048096.8	Lmod1	38.9293	-0.11046	1.48722	-0.0742731	0.940793
ENSMUSG00000041879.14	Ipo9	1158.96	-0.401784	0.398001	-1.0095	0.312733
ENSMUSG00000100620.2	Gm28277	3.40287	5.42237	4.80228	1.12912	0.258845
ENSMUSG00000009418.17	Nav1	83.148	-0.0236467	1.08835	-0.0217272	0.982666
ENSMUSG00000104524.2	Gm37333	7.20375	-6.15386	4.79136	-1.28437	0.199014
ENSMUSG00000026421.15	Csrp1	28.5275	1.4212	2.36021	0.602151	0.547074
ENSMUSG00000041801.6	Phlda3	7.45038	6.55399	4.73579	1.38393	0.166381
ENSMUSG00000026418.17	Tnni1	11.7077	7.20608	4.01476	1.7949	0.0726702
ENSMUSG00000041782.15	Lad1	3.85915	-5.25211	4.79709	-1.09485	0.273581
ENSMUSG00000026414.14	Tnnt2	10.6562	-6.72171	4.15533	-1.61761	0.105746
ENSMUSG00000101482.2	Gm28883	5.69779	-5.8181	4.46863	-1.30199	0.192921
ENSMUSG00000051985.13	Igfn1	7.59028	6.58074	3.96963	1.65777	0.0973638
ENSMUSG00000026411.18	Tmem9	43.7372	2.7042	1.87366	1.44327	0.148944
ENSMUSG00000120377.1	ENSMUSG00000120377	1.98676	-4.30253	4.80855	-0.894767	0.370911
ENSMUSG00000041642.19	Kif21b	14.4279	-0.0954655	2.85738	-0.0334101	0.973348
ENSMUSG00000087230.11	Mroh3	79.8617	-0.0912887	1.12232	-0.0813396	0.935172
ENSMUSG00000041605.17	Inava	2.12868	4.74748	4.81271	0.986446	0.323915
ENSMUSG00000103594.2	A430034D21Rik	6.65213	6.39052	4.79371	1.3331	0.182497
ENSMUSG00000102941.2	Gm37552	2.57277	-4.66576	4.80326	-0.971374	0.331362
ENSMUSG00000097433.2	Gm26781	0.798255	3.33426	4.85888	0.686221	0.492574
ENSMUSG00000041570.15	Camsap2	2452.26	0.477814	0.333733	1.43172	0.152223
ENSMUSG00000097403.3	9230116N13Rik	2.70922	-4.74856	4.80223	-0.988823	0.32275
ENSMUSG00000026404.13	Ddx59	549.442	-0.670864	0.52675	-1.27359	0.202809
ENSMUSG00000041498.14	Kif14	889.274	0.163149	0.417164	0.391091	0.69573
ENSMUSG00000101413.2	Gm29485	5.69209	-0.113903	3.36693	-0.0338298	0.973013
ENSMUSG00000104414.2	Gm37799	15.9287	0.865139	2.73661	0.316136	0.7519
ENSMUSG00000120728.1	ENSMUSG00000120728	23.852	-0.79998	1.88755	-0.423819	0.671698
ENSMUSG00000104509.3	Gm33994	191.118	-0.606665	0.962091	-0.630569	0.528323
ENSMUSG00000104366.2	4933409D19Rik	243.414	-0.615552	0.733689	-0.838982	0.40148
ENSMUSG00000097229.2	Platr23	142.12	-2.3046	1.00746	-2.28752	0.0221653
ENSMUSG00000041483.15	Zfp281	4816.74	0.00477575	0.323662	0.0147554	0.988227
ENSMUSG00000097113.9	Gm19705	223.95	0.353917	0.787047	0.449677	0.652943
ENSMUSG00000097448.2	Platr22	485.558	0.000819832	0.599949	0.0013665	0.99891
ENSMUSG00000092912.3	Gm24086	1.32162	2.11734	4.81128	0.440077	0.659881
ENSMUSG00000104360.2	Mif-ps1	4.46301	-2.09189	4.64887	-0.449979	0.652726
ENSMUSG00000103953.2	Gm29718	40.6474	-1.48365	1.65526	-0.896325	0.370079
ENSMUSG00000026398.15	Nr5a2	1322.99	0.00202211	0.45302	0.00446363	0.996439
ENSMUSG00000098243.5	Gm4258	42.4466	0.840716	1.48511	0.566097	0.571328
ENSMUSG00000102277.2	A130050O07Rik	0.53217	2.75065	4.89543	0.561881	0.574197
ENSMUSG00000102142.2	Gm26930	3.09376	-0.793374	4.64215	-0.170907	0.864297
ENSMUSG00000026394.6	Atp6v1g3	0.644801	-0.388716	4.90637	-0.0792268	0.936852
ENSMUSG00000026393.11	Nek7	502.173	0.378733	0.640773	0.591057	0.554482
ENSMUSG00000019230.15	Lhx9	17.0294	7.74664	3.54857	2.18303	0.0290336
ENSMUSG00000079283.3	2310009B15Rik	9.53399	-0.383269	3.28618	-0.11663	0.907153
ENSMUSG00000099808.3	1700019P21Rik	2.34799	-4.54272	4.80491	-0.945433	0.344438
ENSMUSG00000056268.16	Dennd1b	66.6933	-0.351739	1.23315	-0.285235	0.775464
ENSMUSG00000104436.2	Gm37423	11.5775	-6.83854	4.06214	-1.68348	0.092282
ENSMUSG00000063681.15	Crb1	287.14	0.87322	0.744171	1.17341	0.24063
ENSMUSG00000103844.2	4933436E23Rik	0.53217	2.75065	4.89543	0.561881	0.574197
ENSMUSG00000102661.2	Gm34816	235.854	1.35625	0.808051	1.67843	0.093264
ENSMUSG00000033964.13	Zbtb41	1521.79	-0.168646	0.373697	-0.451292	0.651779
ENSMUSG00000033952.15	Aspm	2140.95	0.264987	0.463972	0.571127	0.567914
ENSMUSG00000026368.7	F13b	18.8651	2.51444	2.62751	0.956968	0.338583
ENSMUSG00000090623.4	Cfhr3	14.6347	7.528	3.72468	2.02112	0.0432677
ENSMUSG00000070594.11	Cfhr4	0.283573	1.82529	4.99192	0.365648	0.714627
ENSMUSG00000033898.18	Cfhr2	5.95503	6.23002	4.79477	1.29934	0.193828
ENSMUSG00000089991.3	Gm16332	6.72686	2.96286	4.34497	0.681907	0.495298
ENSMUSG00000104496.2	Gm5837	56.0573	-0.370857	1.26509	-0.293146	0.76941
ENSMUSG00000085867.2	Gm5834	4.25736	5.74689	4.79875	1.19758	0.231081
ENSMUSG00000103691.2	Gm38019	3.3446	-5.04523	4.79899	-1.05131	0.293115
ENSMUSG00000026365.16	Cfh	101.078	0.945123	1.06339	0.88878	0.374121
ENSMUSG00000102740.2	Gm37599	0.541843	-2.44125	4.87053	-0.501229	0.61621
ENSMUSG00000101795.3	Gm5835	5.89354	0.885316	3.39452	0.260807	0.794241
ENSMUSG00000026361.10	Cdc73	851.807	0.25792	0.466026	0.553445	0.579959
ENSMUSG00000033849.4	B3galt2	21.0967	-7.70447	3.36315	-2.29085	0.0219722
ENSMUSG00000089640.2	Gm6397	17.6103	-0.252444	2.08649	-0.12099	0.903699
ENSMUSG00000018196.19	Glrx2	3729.51	-0.635029	0.429108	-1.47988	0.138905
ENSMUSG00000018199.10	Ro60	281.195	-0.258788	0.730402	-0.354309	0.723107
ENSMUSG00000018189.13	Uchl5	792.316	-0.531476	0.483351	-1.09956	0.271522
ENSMUSG00000100455.2	Gm29170	2.88289	0.321519	4.63965	0.0692981	0.944752
ENSMUSG00000026360.10	Rgs2	1024.5	0.262912	0.516442	0.509084	0.610694
ENSMUSG00000100441.2	Gm7266	0.567145	2.83412	4.88927	0.579662	0.562143
ENSMUSG00000026357.4	Rgs18	0.361229	-1.86437	4.91204	-0.379551	0.704279
ENSMUSG00000101049.2	Gm8856	1.70144	4.42169	4.81977	0.917406	0.35893
ENSMUSG00000099964.7	Gm29514	0.266085	1.77896	4.99516	0.356138	0.721738
ENSMUSG00000035131.15	Brinp3	103.575	1.60722	1.47355	1.09071	0.275401
ENSMUSG00000080078.3	Gm15583	1.34778	0.714545	4.73237	0.150991	0.879983
ENSMUSG00000085822.3	Gm15584	2.88983	-4.84142	4.80114	-1.00839	0.313268
ENSMUSG00000100380.2	Gm17867	1.08369	-3.43239	4.82814	-0.710913	0.477138
ENSMUSG00000082588.2	Gm15443	212.719	-1.37373	0.691394	-1.9869	0.0469335
ENSMUSG00000101457.2	Gm18701	8.74741	-6.43405	4.48653	-1.43408	0.151549
ENSMUSG00000056220.15	Pla2g4a	0.283573	1.82529	4.99192	0.365648	0.714627
ENSMUSG00000097028.3	Ptgs2os	5.18149	-0.690411	4.09505	-0.168597	0.866114
ENSMUSG00000032487.9	Ptgs2	51.2132	9.33501	2.06892	4.51202	6.42118e-06
ENSMUSG00000097754.3	Ptgs2os2	9.39195	-6.53954	4.34811	-1.50399	0.132583
ENSMUSG00000099875.2	Rbm3-ps	23.504	0.0583419	1.81663	0.0321154	0.97438
ENSMUSG00000100690.2	Gm4322	3.89189	-0.805587	4.59357	-0.175373	0.860787
ENSMUSG00000099447.2	2310030A07Rik	5.77966	-5.83953	4.79297	-1.21835	0.223089
ENSMUSG00000006010.15	Odr4	452.108	0.26999	0.553199	0.488052	0.625513
ENSMUSG00000006005.19	Tpr	8861.87	-0.285301	0.388878	-0.733653	0.46316
ENSMUSG00000006014.17	Prg4	264.881	0.288091	0.636582	0.452559	0.650866
ENSMUSG00000101519.2	Ska2l-ps	8.90927	-0.756932	2.78291	-0.271993	0.785627
ENSMUSG00000066842.19	Hmcn1	644.98	0.73303	0.589243	1.24402	0.213492
ENSMUSG00000093650.3	Gm20631	28.4681	0.184936	1.70772	0.108294	0.913762
ENSMUSG00000099622.2	Gm29188	5.0572	-5.64716	4.79414	-1.17793	0.238824
ENSMUSG00000114212.2	Gm47985	21.0611	1.46765	2.31968	0.632695	0.526933
ENSMUSG00000114943.2	Gm8947	22.3021	3.05441	2.07183	1.47426	0.140412
ENSMUSG00000114694.2	Gm47995	6.00321	1.04099	3.34621	0.311094	0.755729
ENSMUSG00000114582.2	3110040M04Rik	0.283573	1.82529	4.99192	0.365648	0.714627
ENSMUSG00000114591.2	Gm47996	0.53217	2.75065	4.89543	0.561881	0.574197
ENSMUSG00000100954.7	Gm10138	78.9265	-0.959411	1.06932	-0.89722	0.369602
ENSMUSG00000023150.15	Ivns1abp	1067.04	-0.726548	0.42661	-1.70307	0.0885547
ENSMUSG00000052748.15	Swt1	9131.01	-0.163732	0.367858	-0.445096	0.656251
ENSMUSG00000053286.12	Trmt1l	434.119	-0.0108316	0.546247	-0.0198292	0.98418
ENSMUSG00000106406.3	Mir7682	0.361229	-1.86437	4.91204	-0.379551	0.704279
ENSMUSG00000103928.2	Gm37893	0.257277	-1.28158	4.96922	-0.257904	0.796481
ENSMUSG00000026484.14	Rnf2	7060.1	-0.181503	0.322989	-0.561948	0.574152
ENSMUSG00000103238.2	Gm36527	33.1594	0.711174	1.59929	0.444682	0.65655
ENSMUSG00000100981.2	Gm29072	38.35	-0.545877	2.05233	-0.265979	0.790256
ENSMUSG00000100551.2	Gm19503	52.0991	0.00941079	1.43874	0.00654097	0.994781
ENSMUSG00000100357.2	Gm28181	3.29795	5.37789	4.80283	1.11974	0.262827
ENSMUSG00000026483.14	Niban1	55.8377	1.66611	1.3833	1.20445	0.228417
ENSMUSG00000043019.13	Edem3	117.543	-0.00917171	0.954232	-0.00961162	0.992331
ENSMUSG00000032666.17	1700025G04Rik	123.307	0.175764	1.11058	0.158262	0.87425
ENSMUSG00000014980.15	Tsen15	925.643	0.145938	0.423087	0.344935	0.730143
ENSMUSG00000032649.15	Colgalt2	159.972	-0.47408	0.827967	-0.572584	0.566927
ENSMUSG00000026482.14	Rgl1	118.993	2.29092	0.908714	2.52106	0.0117003
ENSMUSG00000086145.2	Gm15479	21.7373	1.78139	2.37473	0.750145	0.453167
ENSMUSG00000080950.2	Gm7278	8.06192	2.05239	2.9444	0.697048	0.485773
ENSMUSG00000055547.5	Apobec4	70.9924	0.427365	1.39699	0.305918	0.759667
ENSMUSG00000008475.14	Arpc5	595.611	0.0495637	0.538401	0.0920573	0.926653
ENSMUSG00000026480.13	Ncf2	35.3073	-1.07871	2.13526	-0.505187	0.613427
ENSMUSG00000042772.16	Smg7	967.224	-0.153873	0.472658	-0.325549	0.744766
ENSMUSG00000100394.2	Gm28791	21.7379	-2.44237	2.08425	-1.17182	0.241268
ENSMUSG00000042751.15	Nmnat2	124.658	1.43119	1.05153	1.36106	0.173495
ENSMUSG00000099969.2	Gm28960	22.3533	-1.1328	2.05299	-0.55178	0.581099
ENSMUSG00000026479.14	Lamc2	62.2505	0.216919	1.99192	0.108899	0.913282
ENSMUSG00000026478.15	Lamc1	288.149	0.815423	0.646892	1.26052	0.207481
ENSMUSG00000079138.4	Gm8818	0.180614	-1.02301	4.9848	-0.205225	0.837396
ENSMUSG00000073538.12	E330020D12Rik	91.7311	0.531889	0.992387	0.535969	0.59198
ENSMUSG00000042708.13	Shcbp1l	194.866	0.763545	0.7869	0.97032	0.331887
ENSMUSG00000103543.2	Gm37669	18.3368	-7.5028	2.82599	-2.65493	0.00793242
ENSMUSG00000042699.12	Dhx9	1465.55	-0.561883	0.397429	-1.41379	0.157423
ENSMUSG00000042684.9	Npl	3543.65	-1.07549	0.462141	-2.3272	0.0199546
ENSMUSG00000099858.2	Gm6652	6.65992	-0.811768	3.26871	-0.248345	0.803868
ENSMUSG00000102404.2	5530400K19Rik	63.7197	-1.02178	1.78083	-0.573764	0.566127
ENSMUSG00000100334.2	C230024C17Rik	10.7758	7.08575	4.13778	1.71245	0.0868135
ENSMUSG00000026475.8	Rgs16	13.2463	1.66517	2.45956	0.677019	0.498394
ENSMUSG00000066800.12	Rnasel	12.171	-2.9814	3.11403	-0.957409	0.338361
ENSMUSG00000100183.2	Gm28512	0.180614	-1.02301	4.9848	-0.205225	0.837396
ENSMUSG00000042641.20	Rgsl1	82.3753	0.597645	1.06789	0.55965	0.575718
ENSMUSG00000045968.8	Teddm2	47.1367	-0.080023	2.20429	-0.0363034	0.97104
ENSMUSG00000043282.4	Teddm1b	10.785	0.66871	3.08206	0.216968	0.828233
ENSMUSG00000026473.17	Glul	19187.6	-0.381215	0.3078	-1.23851	0.215525
ENSMUSG00000100014.2	Gm29290	890.161	0.224228	0.427299	0.524756	0.599753
ENSMUSG00000100502.2	Gm28286	1.70144	4.42169	4.81977	0.917406	0.35893
ENSMUSG00000100627.8	A830008E24Rik	709.394	0.746308	0.642195	1.16212	0.245186
ENSMUSG00000004110.18	Cacna1e	25.012	8.30122	3.17194	2.61708	0.00886862
ENSMUSG00000120197.1	ENSMUSG00000120197	3.68644	5.5379	4.80093	1.15351	0.248703
ENSMUSG00000056708.6	Ier5	99.4686	-0.564447	1.02638	-0.54994	0.582361
ENSMUSG00000026471.15	Mr1	11.0593	7.12323	4.10009	1.73734	0.0823276
ENSMUSG00000026470.15	Stx6	166.206	0.261286	0.827248	0.315849	0.752117
ENSMUSG00000033722.10	BC034090	11.9101	7.23016	3.99599	1.80935	0.070396
ENSMUSG00000026469.15	Xpr1	1637.55	-0.189532	0.427754	-0.443086	0.657703
ENSMUSG00000073535.7	Gm5532	36.795	-1.16053	1.52466	-0.761175	0.446553
ENSMUSG00000033701.14	Acbd6	196.62	0.411705	0.782119	0.526397	0.598613
ENSMUSG00000026468.15	Lhx4	5.41843	-5.74655	4.79351	-1.19882	0.230599
ENSMUSG00000033684.15	Qsox1	48.6245	-0.446194	1.36332	-0.327286	0.743452
ENSMUSG00000102558.2	Gm37571	6.39296	-5.98396	4.25231	-1.40723	0.15936
ENSMUSG00000033671.19	Cep350	303.944	0.271968	0.602351	0.45151	0.651622
ENSMUSG00000102833.2	Gm9694	19.9741	-1.66109	2.52764	-0.65717	0.511071
ENSMUSG00000026466.17	Tor1aip1	2563.07	-0.606035	0.370457	-1.63591	0.101858
ENSMUSG00000102964.2	9430034N14Rik	6.62469	-0.106627	4.35761	-0.0244691	0.980478
ENSMUSG00000050565.17	Tor1aip2	5994.65	0.0641289	0.312479	0.205226	0.837395
ENSMUSG00000015484.4	Fam163a	2.31549	-4.5133	4.80532	-0.939229	0.347613
ENSMUSG00000102932.2	Gm38113	0.53217	2.75065	4.89543	0.561881	0.574197
ENSMUSG00000060985.16	Tdrd5	152.698	-0.500679	0.846321	-0.591594	0.554122
ENSMUSG00000103705.2	4930518J20Rik	1.85353	-1.17718	4.70954	-0.249956	0.802622
ENSMUSG00000026602.10	Nphs2	38.051	-0.340766	1.86828	-0.182395	0.855272
ENSMUSG00000026601.16	Axdnd1	132.236	1.89763	0.908185	2.08947	0.0366654
ENSMUSG00000078193.3	Gm2000	1060.89	-0.476146	0.460892	-1.0331	0.301558
ENSMUSG00000026600.13	Soat1	682.504	0.193629	0.451595	0.428768	0.668092
ENSMUSG00000103199.2	Gm37648	112.617	3.33049	1.43868	2.31496	0.0206152
ENSMUSG00000101523.3	Csnk2a1-ps3	491.58	-0.120677	0.540423	-0.223301	0.823302
ENSMUSG00000026596.14	Abl2	3438.66	0.147253	0.330989	0.444889	0.6564
ENSMUSG00000060519.12	Tor3a	170.327	-0.0911103	0.781441	-0.116593	0.907183
ENSMUSG00000033557.18	Fam20b	836.708	-0.24587	0.425978	-0.577189	0.563812
ENSMUSG00000046057.5	Gm15428	0.798126	-0.852282	4.87175	-0.174944	0.861124
ENSMUSG00000026594.15	Ralgps2	3792.86	0.269119	0.337037	0.798483	0.42459
ENSMUSG00000101964.2	Gm28693	0.257277	-1.28158	4.96922	-0.257904	0.796481
ENSMUSG00000033544.7	Angptl1	21.462	0.247717	1.90015	0.130367	0.896276
ENSMUSG00000103303.2	Gm37802	8.72783	1.70594	3.4941	0.488235	0.625383
ENSMUSG00000101768.2	Gm28694	12.6738	-1.01866	3.01668	-0.337675	0.735608
ENSMUSG00000026592.14	Tex35	97.6599	0.199965	0.990828	0.201816	0.84006
ENSMUSG00000070565.12	Rasal2	310.697	0.899138	0.721298	1.24655	0.212561
ENSMUSG00000102326.2	Gm37788	1.80094	-4.14942	4.8112	-0.862449	0.38844
ENSMUSG00000087632.2	Gm6058	0.83323	3.39215	4.85599	0.698551	0.484833
ENSMUSG00000103808.2	Gm37060	21.8191	-7.75268	2.88134	-2.69065	0.00713127
ENSMUSG00000049881.15	2810025M15Rik	704.423	0.232844	0.490448	0.474757	0.63496
ENSMUSG00000033488.12	Cryzl2	636.261	0.0422291	0.503719	0.0838348	0.933188
ENSMUSG00000087093.3	Gm15486	112.32	1.35941	1.04127	1.30553	0.191714
ENSMUSG00000026589.15	Sec16b	108.738	-0.299519	0.941691	-0.318065	0.750436
ENSMUSG00000004031.14	Brinp2	10.3324	0.16033	3.18147	0.050395	0.959808
ENSMUSG00000026587.16	Astn1	33.5568	0.368007	2.68469	0.137076	0.890971
ENSMUSG00000103762.2	Gm37861	3.55771	-5.13891	4.79809	-1.07103	0.284155
ENSMUSG00000073530.12	Pappa2	8.48168	-3.81146	3.35495	-1.13607	0.255927
ENSMUSG00000047661.10	1600012P17Rik	22.4616	0.617634	2.94275	0.209883	0.833759
ENSMUSG00000104014.2	4930562F17Rik	805.259	0.12563	0.454534	0.276394	0.782245
ENSMUSG00000040782.13	Cop1	5311.43	0.197426	0.326931	0.603875	0.545926
ENSMUSG00000103572.2	Gm37115	10.295	-6.67197	4.20656	-1.58609	0.11272
ENSMUSG00000026725.18	Tnn	6.65213	6.39052	4.79371	1.3331	0.182497
ENSMUSG00000058267.14	Mrps14	4352.73	-0.23289	0.328654	-0.708616	0.478563
ENSMUSG00000014226.11	Cacybp	4494.41	-0.450804	0.307792	-1.46464	0.143019
ENSMUSG00000103006.2	4933417C20Rik	37.4856	-0.397802	1.72034	-0.231235	0.817132
ENSMUSG00000026721.17	Rabgap1l	1588.26	0.727079	0.38016	1.91256	0.0558044
ENSMUSG00000103693.2	Gm37529	2.26858	4.83706	4.81103	1.00541	0.314699
ENSMUSG00000077648.3	Gm24988	2.29365	0.695462	4.66227	0.149168	0.881421
ENSMUSG00000040423.12	Rc3h1	1225.11	0.0251735	0.415612	0.0605697	0.951702
ENSMUSG00000026715.13	Serpinc1	1782.26	-0.349841	0.366523	-0.954485	0.339838
ENSMUSG00000103222.2	Gm37729	10.2518	-0.331515	3.18795	-0.10399	0.917177
ENSMUSG00000103680.2	Gm37072	0.257277	-1.28158	4.96922	-0.257904	0.796481
ENSMUSG00000043467.20	Zbtb37	660.112	0.319584	0.455746	0.701233	0.483158
ENSMUSG00000104016.2	Gm37362	1.54787	-2.17776	4.81623	-0.452172	0.651145
ENSMUSG00000053332.15	Gas5	6447.08	-0.527784	0.330926	-1.59487	0.110741
ENSMUSG00000026709.11	Dars2	361.196	0.682544	0.730766	0.934012	0.350298
ENSMUSG00000026708.17	Cenpl	1528.13	-0.285725	0.48259	-0.592065	0.553807
ENSMUSG00000026705.17	Klhl20	53.8573	-0.076298	1.50753	-0.0506111	0.959635
ENSMUSG00000044835.16	Ankrd45	47.7549	-0.882994	1.81805	-0.485681	0.627193
ENSMUSG00000049160.16	Tex50	0.361229	-1.86437	4.91204	-0.379551	0.704279
ENSMUSG00000102817.4	Gm6185	2.09345	0.0612432	4.66846	0.0131185	0.989533
ENSMUSG00000121369.1	ENSMUSG00000121369	2.68702	3.30643	4.77988	0.69174	0.4891
ENSMUSG00000026701.16	Prdx6	2648.21	0.254612	0.351767	0.723809	0.469183
ENSMUSG00000040323.14	Gm15429	0.875782	-3.11327	4.83881	-0.643396	0.519967
ENSMUSG00000102399.2	Gm5049	267.809	-0.516525	0.638091	-0.809485	0.418236
ENSMUSG00000040297.13	Suco	1458.86	0.298829	0.396316	0.754016	0.45084
ENSMUSG00000103158.6	Gm31925	181.795	2.75258	0.969988	2.83775	0.00454329
ENSMUSG00000086277.3	4930558K02Rik	4.15413	-5.36384	4.79617	-1.11836	0.263414
ENSMUSG00000026698.9	Pigc	179.44	0.962693	0.880883	1.09287	0.27445
ENSMUSG00000040265.17	Dnm3	117.863	0.373679	1.08836	0.34334	0.731343
ENSMUSG00000090260.2	2810442N19Rik	4.63098	-5.51561	4.79503	-1.15028	0.250031
ENSMUSG00000078190.8	Dnm3os	5.95503	6.23002	4.79477	1.29934	0.193828
ENSMUSG00000026694.20	Eef1aknmt	103.249	-1.96247	0.986749	-1.98882	0.0467207
ENSMUSG00000026696.16	Vamp4	705.432	0.814465	0.446096	1.82576	0.0678863
ENSMUSG00000091743.3	Gm5705	1.26231	-0.290458	4.74146	-0.0612592	0.951153
ENSMUSG00000026697.11	Myoc	22.7403	3.15922	2.31077	1.36717	0.171571
ENSMUSG00000091060.3	Myocos	1079.9	0.616179	0.46297	1.33093	0.183213
ENSMUSG00000040225.16	Prrc2c	8055.78	-0.600494	0.304112	-1.97458	0.0483154
ENSMUSG00000098259.3	Gm27616	0.361229	-1.86437	4.91204	-0.379551	0.704279
ENSMUSG00000026692.13	Fmo4	43.9765	1.48633	1.59155	0.933893	0.350359
ENSMUSG00000040181.15	Fmo1	21.5529	8.08648	3.30685	2.44537	0.0144703
ENSMUSG00000040170.14	Fmo2	0.514553	-2.32795	4.87746	-0.477287	0.633158
ENSMUSG00000095576.6	Fmo6	8.33034	-6.36655	3.86443	-1.64748	0.0994602
ENSMUSG00000026691.11	Fmo3	21.819	8.10419	3.29523	2.45937	0.0139181
ENSMUSG00000040124.6	Gorab	34.1601	0.262801	2.14278	0.122645	0.902388
ENSMUSG00000102117.2	Rpsa-ps1	11.7604	4.91915	2.95553	1.66439	0.0960345
ENSMUSG00000026585.14	Kifap3	51.0307	9.32976	2.06003	4.52894	5.92793e-06
ENSMUSG00000026584.15	Scyl3	9.0584	-3.36343	3.35926	-1.00124	0.31671
ENSMUSG00000041406.15	BC055324	343.213	-0.239712	0.707387	-0.33887	0.734708
ENSMUSG00000041396.14	Mettl18	130.537	-0.652317	0.937077	-0.696119	0.486354
ENSMUSG00000120445.1	ENSMUSG00000120445	132.117	-0.428792	0.90687	-0.472827	0.636337
ENSMUSG00000026580.17	Selp	137.304	1.11141	0.995763	1.11614	0.264363
ENSMUSG00000040918.13	Slc19a2	120.707	0.593565	0.911488	0.651204	0.514915
ENSMUSG00000026578.7	Ccdc181	408.428	1.37319	0.577557	2.37758	0.0174267
ENSMUSG00000026577.14	Blzf1	365.574	0.755493	0.815599	0.926305	0.354288
ENSMUSG00000026575.16	Nme7	2108.83	0.866742	0.419345	2.06689	0.0387442
ENSMUSG00000103493.2	Gm37411	13.3526	1.96722	3.40192	0.578266	0.563084
ENSMUSG00000026576.13	Atp1b1	326.341	-0.224712	0.697905	-0.321981	0.747467
ENSMUSG00000104011.3	Gm32391	4.46078	-5.46528	4.7954	-1.13969	0.254414
ENSMUSG00000097281.3	Gm26685	5.95503	6.23002	4.79477	1.29934	0.193828
ENSMUSG00000103383.3	Gm37754	0.180614	-1.02301	4.9848	-0.205225	0.837396
ENSMUSG00000102163.2	Gm36945	3.45911	5.44746	4.80198	1.13442	0.256618
ENSMUSG00000026574.6	Dpt	7.94003	6.64514	4.62657	1.4363	0.150918
ENSMUSG00000103659.2	Gm32569	9.07782	0.356833	3.89442	0.0916269	0.926994
ENSMUSG00000120413.1	ENSMUSG00000120413	0.850718	3.42035	4.85462	0.704557	0.481086
ENSMUSG00000026572.12	Tbx19	218.657	0.099869	0.699266	0.14282	0.886433
ENSMUSG00000089967.2	Gm16550	2.27616	0.678198	4.66279	0.145449	0.884356
ENSMUSG00000040848.12	Sft2d2	93.8302	0.317839	1.07967	0.294385	0.768464
ENSMUSG00000040843.11	Tiprl	11568.7	-0.56488	0.335598	-1.6832	0.0923356
ENSMUSG00000102302.2	Gm38190	44.3894	-4.69447	1.74588	-2.68888	0.00716929
ENSMUSG00000040836.16	Gpr161	1479.73	-1.16407	0.512142	-2.27295	0.0230294
ENSMUSG00000026571.13	Dcaf6	201.705	-1.00868	0.824026	-1.22408	0.22092
ENSMUSG00000026568.7	Mpc2	9114.71	-0.461767	0.311384	-1.48295	0.138088
ENSMUSG00000026567.17	Adcy10	39.5274	0.371468	1.45663	0.255019	0.798708
ENSMUSG00000026566.16	Mpzl1	773.248	0.795355	0.515183	1.54383	0.12263
ENSMUSG00000040723.15	Rcsd1	21.2864	-1.49938	1.93327	-0.775565	0.438006
ENSMUSG00000103242.2	Gm34767	1.8626	4.555	4.81669	0.945669	0.344317
ENSMUSG00000040713.13	Creg1	50.2902	1.2748	1.41583	0.900391	0.367912
ENSMUSG00000118799.1	Gm23402	12.0101	0.14472	2.45252	0.0590089	0.952945
ENSMUSG00000026565.19	Pou2f1	204.144	0.630846	0.745682	0.845999	0.397554
ENSMUSG00000099008.2	Gm17976	18.5239	-7.51679	3.49302	-2.15194	0.0314017
ENSMUSG00000097196.3	Gm26665	62.3609	-0.476779	1.84233	-0.258791	0.795796
ENSMUSG00000102890.2	Gm7626	10.5483	-6.70421	4.19522	-1.59806	0.11003
ENSMUSG00000120395.1	ENSMUSG00000120395	2.66085	5.06917	4.80713	1.05451	0.291649
ENSMUSG00000000544.15	Gpa33	6.20362	6.28906	4.39415	1.43124	0.152363
ENSMUSG00000040629.9	Mael	980.315	0.650547	0.407253	1.59741	0.110175
ENSMUSG00000120355.1	ENSMUSG00000120355	1.54366	-3.92605	4.81562	-0.815275	0.414915
ENSMUSG00000103400.3	Gm15853	4.25736	5.74689	4.79875	1.19758	0.231081
ENSMUSG00000026563.14	Tada1	211.542	-0.620079	0.706406	-0.877795	0.380055
ENSMUSG00000040596.16	Pogk	66.34	1.12883	2.32955	0.484569	0.627982
ENSMUSG00000084093.2	Gm16418	24.2517	-0.513188	1.81655	-0.282506	0.777555
ENSMUSG00000104194.2	Gm33354	1.33043	4.07008	4.8294	0.842773	0.399356
ENSMUSG00000086056.2	Gm4846	12.6596	2.26618	3.46041	0.654888	0.51254
ENSMUSG00002076371.1	Gm56149	17.1667	-0.389863	2.07685	-0.187719	0.851097
ENSMUSG00000051081.8	Gm4847	52.146	-0.854617	1.55379	-0.550022	0.582304
ENSMUSG00000086925.2	Gm6286	2.56953	0.871797	4.65358	0.187339	0.851395
ENSMUSG00000060568.15	Fam78b	6.91821	6.44709	4.79337	1.345	0.178625
ENSMUSG00000026558.14	Uck2	2791.93	-0.155861	0.330968	-0.470925	0.637695
ENSMUSG00000102909.2	Gm2453	2.67052	1.95658	4.68075	0.418007	0.675942
ENSMUSG00000098379.3	Mir6347	2.92694	5.20659	4.8051	1.08355	0.278562
ENSMUSG00000102337.2	Gm37232	5.14553	-5.66784	4.794	-1.18228	0.237096
ENSMUSG00000121275.1	ENSMUSG00000121275	7.95026	-1.91474	2.95789	-0.647334	0.517416
ENSMUSG00000052428.11	Tmco1	3892.29	-0.133603	0.336713	-0.396786	0.691525
ENSMUSG00002075501.1	Gm56171	0.541843	-2.44125	4.87053	-0.501229	0.61621
ENSMUSG00000026687.15	Aldh9a1	1388.31	0.426113	0.387198	1.1005	0.271113
ENSMUSG00000026688.6	Mgst3	1152.2	0.455379	0.535574	0.850264	0.395178
ENSMUSG00000040485.6	Lrrc52	8.24864	6.70083	4.55644	1.47063	0.141391
ENSMUSG00000015843.11	Rxrg	4.3448	5.77583	4.79847	1.20368	0.228713
ENSMUSG00000026686.15	Lmx1a	9.77652	-6.59456	4.30974	-1.53015	0.125979
ENSMUSG00000052534.16	Pbx1	0.567145	2.83412	4.88927	0.579662	0.562143
ENSMUSG00000058622.2	Gm5265	0.361229	-1.86437	4.91204	-0.379551	0.704279
ENSMUSG00000026683.15	Nuf2	3867.74	0.191533	0.321244	0.596223	0.551027
ENSMUSG00000026678.11	Rgs5	17.4912	2.91817	3.13679	0.930304	0.352214
ENSMUSG00000038530.12	Rgs4	25.5655	-0.484981	2.86801	-0.1691	0.865718
ENSMUSG00000026675.13	Hsd17b7	473.661	0.0453399	0.659243	0.0687757	0.945168
ENSMUSG00000097503.4	3110045C21Rik	41.8679	-0.121669	1.4494	-0.0839448	0.9331
ENSMUSG00000026674.10	Ddr2	1180.92	-0.101924	0.42732	-0.238518	0.811479
ENSMUSG00000026670.16	Uap1	3885.28	-0.551003	0.388563	-1.41805	0.156175
ENSMUSG00000026667.15	Uhmk1	6756.88	0.162746	0.301389	0.539986	0.589207
ENSMUSG00000044306.5	4930500M09Rik	0.979734	-3.2823	4.83287	-0.679162	0.497035
ENSMUSG00000073494.6	Sh2d1b2	28.263	2.06789	2.23482	0.925306	0.354807
ENSMUSG00000102418.2	Sh2d1b1	0.53217	2.75065	4.89543	0.561881	0.574197
ENSMUSG00000102752.2	Gm7694	181.228	1.00583	0.870017	1.15611	0.247637
ENSMUSG00000038473.15	Nos1ap	35.2155	2.18795	1.73147	1.26364	0.206361
ENSMUSG00000042800.6	Spata46	3.40287	5.42237	4.80228	1.12912	0.258845
ENSMUSG00000102193.2	Gm7299	0.875782	-3.11327	4.83881	-0.643396	0.519967
ENSMUSG00000038463.9	Olfml2b	9.31298	6.87592	4.35589	1.57853	0.114443
ENSMUSG00000026663.7	Atf6	173.714	0.32624	0.969989	0.336333	0.73662
ENSMUSG00000053925.6	Gm9929	18.0181	2.17239	2.53319	0.857572	0.391129
ENSMUSG00000026659.14	Dusp12	896.074	-0.110181	0.445526	-0.247306	0.804671
ENSMUSG00000096968.2	Gm26620	0.722458	-2.85196	4.84946	-0.588099	0.556466
ENSMUSG00000089838.2	Gm2962	35.7372	-0.419409	1.54715	-0.271084	0.786326
ENSMUSG00000026656.16	Fcgr2b	115.345	-0.215327	0.90562	-0.237767	0.812061
ENSMUSG00000104340.3	Gm10522	81.4961	-1.21143	1.13595	-1.06644	0.286223
ENSMUSG00000059089.5	Fcgr4	7.1843	6.50152	4.79305	1.35645	0.174957
ENSMUSG00000059498.14	Fcgr3	3107.9	-0.261945	0.339798	-0.770884	0.440776
ENSMUSG00000026649.15	Cfap126	690.095	-0.172179	0.556813	-0.309222	0.757153
ENSMUSG00000058076.13	Sdhc	567.807	0.617378	0.570201	1.08274	0.278926
ENSMUSG00000038370.7	Pcp4l1	180.542	-0.672358	1.17385	-0.572778	0.566795
ENSMUSG00000005681.13	Apoa2	76.7642	-1.19327	1.23739	-0.964343	0.334874
ENSMUSG00000058715.12	Fcer1g	10.054	0.304585	2.68005	0.113649	0.909516
ENSMUSG00000013593.13	Ndufs2	2038.08	-0.700534	0.362048	-1.93492	0.0530005
ENSMUSG00000006403.14	Adamts4	10.904	-0.793691	3.14127	-0.252666	0.800527
ENSMUSG00000052423.16	B4galt3	98.3499	-0.105625	1.04104	-0.101461	0.919184
ENSMUSG00000062729.13	Ppox	14.6459	0.689078	3.32361	0.207328	0.835754
ENSMUSG00000053483.16	Usp21	249.715	0.541754	0.748043	0.724229	0.468925
ENSMUSG00000062963.11	Ufc1	1046.28	-0.173655	0.399139	-0.435075	0.663508
ENSMUSG00000079137.4	Rpl27-ps1	1.5635	2.75102	4.81464	0.571386	0.567738
ENSMUSG00000087747.3	Gm25151	5.05562	5.99472	4.79654	1.2498	0.211373
ENSMUSG00000103983.2	Gm20045	25.3484	0.651616	2.23114	0.292055	0.770245
ENSMUSG00000013973.13	Dedd	25.9873	1.18703	1.83549	0.646709	0.517821
ENSMUSG00000013997.11	Nit1	176.591	-0.159651	0.798346	-0.199977	0.841498
ENSMUSG00000006412.11	Pfdn2	2263.3	-0.258792	0.353867	-0.731324	0.464581
ENSMUSG00000102929.2	Gm37154	0.53217	2.75065	4.89543	0.561881	0.574197
ENSMUSG00000045259.5	Klhdc9	5.85387	6.20615	4.79493	1.29431	0.195557
ENSMUSG00000006411.13	Nectin4	8.74741	-6.43405	4.48653	-1.43408	0.151549
ENSMUSG00000048865.17	Arhgap30	21.7687	-0.0447699	2.58091	-0.0173466	0.98616
ENSMUSG00000026641.14	Usf1	104.273	-0.900721	1.00137	-0.899485	0.368394
ENSMUSG00000103711.2	Tstd1	13.8708	-3.49605	2.75565	-1.26868	0.204554
ENSMUSG00000120584.1	Gm26641	74.828	0.113821	1.13419	0.100354	0.920063
ENSMUSG00000038235.5	F11r	552.435	-0.388166	0.501143	-0.77456	0.438599
ENSMUSG00000091993.3	B930036N10Rik	161.648	0.086724	0.789643	0.109827	0.912547
ENSMUSG00000060244.3	Alyref2	99.048	-0.618601	1.01572	-0.60903	0.542505
ENSMUSG00000038218.4	Gm9765	33.9963	0.582364	1.55242	0.375132	0.707562
ENSMUSG00000038209.13	Itln1	121.33	0.951252	0.904873	1.05126	0.293141
ENSMUSG00000103980.2	Gm37450	3.72666	-1.2561	4.05238	-0.309965	0.756588
ENSMUSG00000038179.14	Slamf7	155.631	-0.53518	0.881413	-0.607184	0.543729
ENSMUSG00000103083.2	A630035G10Rik	33.6651	-0.551776	1.62287	-0.339999	0.733857
ENSMUSG00000103137.2	Gm37981	9.02173	4.07529	3.91586	1.04071	0.298009
ENSMUSG00000015355.14	Cd48	28.2124	0.60045	2.77421	0.21644	0.828645
ENSMUSG00000103883.2	Gm37010	155.623	-0.845036	0.826877	-1.02196	0.306799
ENSMUSG00000059058.8	Tma7-ps	1325.56	-0.255675	0.38198	-0.66934	0.503279
ENSMUSG00000015316.12	Slamf1	185.89	0.239053	1.44879	0.165001	0.868943
ENSMUSG00000038147.15	Cd84	56.3772	1.34576	1.86557	0.721363	0.470686
ENSMUSG00000104413.3	Gm37065	15.2856	1.18779	2.1952	0.541085	0.588449
ENSMUSG00000051251.4	Nhlh1	0.514553	-2.32795	4.87746	-0.477287	0.633158
ENSMUSG00000003458.13	Ncstn	163.401	-0.721733	0.875885	-0.824005	0.409937
ENSMUSG00000026553.18	Copa	377.177	0.474485	0.593816	0.799044	0.424265
ENSMUSG00000003464.14	Pex19	700.351	-1.04197	0.464442	-2.24348	0.0248658
ENSMUSG00000089803.4	Gm10171	85.5433	-0.186137	1.02791	-0.181083	0.856302
ENSMUSG00000026554.16	Dcaf8	674.549	0.499803	0.502064	0.995498	0.319494
ENSMUSG00000013698.13	Pea15a	33.0995	8.70551	2.52641	3.4458	0.000569374
ENSMUSG00000007122.12	Casq1	13.0443	7.36141	3.8741	1.90016	0.0574121
ENSMUSG00000007107.7	Atp1a4	17.8293	1.33239	3.12523	0.426334	0.669864
ENSMUSG00000038034.16	Igsf8	2.92694	5.20659	4.8051	1.08355	0.278562
ENSMUSG00000038026.13	Kcnj9	0.53217	2.75065	4.89543	0.561881	0.574197
ENSMUSG00000120194.1	ENSMUSG00000120194	80.5967	-0.451196	1.04595	-0.431375	0.666196
ENSMUSG00000044708.6	Kcnj10	22.8852	0.978415	2.94581	0.332138	0.739785
ENSMUSG00000121223.1	ENSMUSG00000121223	6.14313	0.686499	3.8304	0.179224	0.857762
ENSMUSG00000050229.4	Pigm	979.712	-0.438066	0.507148	-0.863783	0.387707
ENSMUSG00000103357.2	Gm7804	4.2396	-3.87053	4.79426	-0.807325	0.419479
ENSMUSG00000026548.5	Slamf9	83.4432	1.71222	1.34643	1.27168	0.203488
ENSMUSG00000026547.16	Tagln2	103.778	0.162862	2.00018	0.0814234	0.935105
ENSMUSG00000026546.17	Cfap45	181.836	-0.394885	0.931012	-0.424146	0.671459
ENSMUSG00000070504.10	Fcrl6	0.53217	2.75065	4.89543	0.561881	0.574197
ENSMUSG00000026544.7	Dusp23	25.0843	0.542283	2.07316	0.261573	0.793651
ENSMUSG00000060128.6	Gm2710	7.17221	0.484919	3.05845	0.158551	0.874023
ENSMUSG00000037860.16	Aim2	12.759	-0.690886	2.39218	-0.28881	0.772727
ENSMUSG00000037849.9	Ifi206	1.39157	2.20479	4.808	0.458566	0.646546
ENSMUSG00000073491.12	Ifi213	41.1778	-0.142167	2.57145	-0.0552865	0.95591
ENSMUSG00000066677.13	Ifi208	8.12194	1.56823	3.42556	0.457804	0.647094
ENSMUSG00000026531.5	Mptx1	0.257277	-1.28158	4.96922	-0.257904	0.796481
ENSMUSG00000028354.14	Fmn2	2085.7	1.14124	0.406634	2.80655	0.00500746
ENSMUSG00000026527.14	Rgs7	19.1252	3.52512	3.04948	1.15597	0.247692
ENSMUSG00000103079.2	Gm36307	618.589	-0.152255	0.600218	-0.253665	0.799754
ENSMUSG00000026526.15	Fh1	135.536	0.321084	0.838142	0.38309	0.701653
ENSMUSG00000026525.10	Opn3	66.1446	0.0369187	1.95855	0.01885	0.984961
ENSMUSG00000078185.4	Chml	329.917	0.0292441	0.656104	0.0445723	0.964448
ENSMUSG00000026523.15	Wdr64	20.2012	7.99308	2.77905	2.87619	0.00402502
ENSMUSG00000039748.12	Exo1	899.723	0.218787	0.429553	0.509336	0.610517
ENSMUSG00000118715.1	Gm23805	1.10799	1.7891	4.82551	0.370758	0.710818
ENSMUSG00000104158.3	Becn2	1981.84	-0.62414	0.476865	-1.30884	0.190588
ENSMUSG00000103540.2	Gm37668	2.70922	-4.74856	4.80223	-0.988823	0.32275
ENSMUSG00000055214.16	Pld5	124.032	-1.1541	1.07486	-1.07372	0.282949
ENSMUSG00000078184.2	Rbm8a2	1900.09	-0.818509	0.475992	-1.71959	0.0855076
ENSMUSG00000104021.2	Gm36536	13.7314	-2.9219	2.73903	-1.06676	0.286079
ENSMUSG00000057335.12	Cep170	996.849	0.384372	0.49813	0.771629	0.440334
ENSMUSG00000103435.2	Gm36992	41.3669	0.324173	1.44001	0.225118	0.821887
ENSMUSG00000026504.18	Sdccag8	37.6174	-2.45103	1.53581	-1.59593	0.110505
ENSMUSG00000121135.1	Hmga2-ps1	69.0594	0.361846	1.27426	0.283966	0.776436
ENSMUSG00000019699.17	Akt3	1293.01	0.00778273	0.412737	0.0188564	0.984956
ENSMUSG00000103646.2	Gm37706	4.69597	-5.54041	4.79486	-1.15549	0.24789
ENSMUSG00000097892.3	Gm26801	0.514553	-2.32795	4.87746	-0.477287	0.633158
ENSMUSG00000063659.12	Zbtb18	382.844	0.62696	0.556702	1.1262	0.260079
ENSMUSG00000102432.2	Gm29856	5.58779	6.13906	4.79542	1.28019	0.200478
ENSMUSG00000101746.3	2310043L19Rik	1.28638	-3.66166	4.8218	-0.759397	0.447615
ENSMUSG00000015962.6	1700016C15Rik	0.53217	2.75065	4.89543	0.561881	0.574197
ENSMUSG00000015961.9	Adss	3024.81	0.300247	0.321779	0.933083	0.350777
ENSMUSG00000091476.9	Catspere2	8.0019	2.66234	4.04569	0.658068	0.510495
ENSMUSG00000104097.2	Gm37313	8.25392	-2.27481	3.47771	-0.654111	0.51304
ENSMUSG00000102493.2	Gm8010	0.875782	-3.11327	4.83881	-0.643396	0.519967
ENSMUSG00000026502.14	Desi2	2903.1	0.719991	0.390276	1.84483	0.0650626
ENSMUSG00000103958.2	Gm8023	10.7846	-1.75412	2.56666	-0.683425	0.494338
ENSMUSG00000086350.3	B230369F24Rik	335.003	0.054761	0.586743	0.0933305	0.925641
ENSMUSG00000104126.2	Gm37486	270.335	-0.770034	0.713715	-1.07891	0.280628
ENSMUSG00000026500.7	Cox20	0.361229	-1.86437	4.91204	-0.379551	0.704279
ENSMUSG00000039630.11	Hnrnpu	6154.06	-0.10922	0.354674	-0.307944	0.758125
ENSMUSG00000026495.9	Efcab2	59.8817	-0.53114	1.24682	-0.425996	0.670111
ENSMUSG00000026494.13	Kif26b	9.00469	-6.47588	4.43955	-1.45868	0.144653
ENSMUSG00000055067.16	Smyd3	1170.73	-0.150023	0.42566	-0.352449	0.724502
ENSMUSG00000096474.3	Gm5561	7.23227	-2.42708	3.73411	-0.649976	0.515708
ENSMUSG00000026492.12	Tfb2m	4710.44	-0.57393	0.347773	-1.6503	0.0988819
ENSMUSG00000038949.9	Cnst	1728.04	0.367846	0.46632	0.788827	0.430213
ENSMUSG00000038936.14	Sccpdh	670.939	0.409347	0.457833	0.894095	0.371271
ENSMUSG00000087236.4	Kif28	72.4198	0.676413	1.1187	0.60464	0.545418
ENSMUSG00000026491.14	Ahctf1	3688.68	-0.363974	0.365482	-0.995872	0.319312
ENSMUSG00000073486.3	Gm10518	7.37289	6.53821	4.75887	1.3739	0.169473
ENSMUSG00000104418.2	Gm37070	7.88478	-2.67381	3.48196	-0.767905	0.442544
ENSMUSG00000026490.19	Cdc42bpa	1885.03	1.49824	0.424019	3.53343	0.000410211
ENSMUSG00000026489.14	Coq8a	27.6275	-3.39319	2.1152	-1.60419	0.108672
ENSMUSG00000010609.16	Psen2	66.6616	3.35972	1.27946	2.62589	0.00864233
ENSMUSG00000102923.3	Gm31728	6.94647	-6.10134	4.7916	-1.27334	0.202898
ENSMUSG00000055676.5	Gm5069	0.361229	-1.86437	4.91204	-0.379551	0.704279
ENSMUSG00000038855.11	Itpkb	9.84515	6.95609	4.26899	1.62945	0.103218
ENSMUSG00000104388.2	Gm37033	1.54366	-3.92605	4.81562	-0.815275	0.414915
ENSMUSG00000026496.12	Parp1	485.118	-0.879717	0.663964	-1.32495	0.185189
ENSMUSG00000058729.14	Lin9	2274.75	-0.523642	0.385794	-1.35731	0.174683
ENSMUSG00000026497.8	Mixl1	147.018	0.452471	0.883724	0.512005	0.608647
ENSMUSG00000104202.2	Gm8101	0.514553	-2.32795	4.87746	-0.477287	0.633158
ENSMUSG00000026499.6	Acbd3	1351.83	0.300442	0.381157	0.788237	0.430558
ENSMUSG00000103649.2	Gm37768	0.180614	-1.02301	4.9848	-0.205225	0.837396
ENSMUSG00000060743.13	H3f3a	19336.3	-0.0199991	0.287337	-0.0696018	0.944511
ENSMUSG00000073485.4	H3f3aos	10.4704	0.394952	3.70944	0.106472	0.915208
ENSMUSG00000084558.3	Gm24836	1.98501	4.64427	4.81478	0.964587	0.334752
ENSMUSG00000038806.8	Sde2	3804.28	-0.606778	0.416532	-1.45674	0.145189
ENSMUSG00000103979.2	Gm20305	62.6986	-1.33904	1.42684	-0.938466	0.348005
ENSMUSG00000066652.6	Lefty2	3.97002	5.64486	4.79977	1.17607	0.239568
ENSMUSG00000026520.9	Pycr2	32.9072	1.6021	2.19759	0.729027	0.465985
ENSMUSG00000038793.9	Lefty1	5.67145	6.15961	4.79527	1.28452	0.198961
ENSMUSG00000026519.17	Tmem63a	57.7822	-0.288503	1.41462	-0.203945	0.838397
ENSMUSG00000085563.3	2210411M09Rik	4.80266	-1.81126	4.20772	-0.430461	0.666861
ENSMUSG00000038776.14	Ephx1	10.3773	7.03204	4.18899	1.6787	0.0932109
ENSMUSG00000038768.9	9130409I23Rik	913.775	1.609	0.594182	2.70793	0.00677046
ENSMUSG00000102219.2	Gm6606	4.26552	-0.243417	4.49061	-0.0542058	0.956771
ENSMUSG00000026516.9	Nvl	1199.36	-0.406293	0.393609	-1.03223	0.301966
ENSMUSG00000062169.14	Cnih4	3070.67	-0.416281	0.354435	-1.17449	0.240199
ENSMUSG00000038733.15	Wdr26	8529.4	0.223048	0.335209	0.6654	0.505795
ENSMUSG00000120002.1	ENSMUSG00000120002	10.0971	-2.40884	3.09821	-0.777496	0.436866
ENSMUSG00000054135.3	A430110L20Rik	19.5648	0.215886	2.032	0.106244	0.915389
ENSMUSG00000081214.4	Rpl35a-ps2	75.5839	-0.0919461	1.07903	-0.0852118	0.932093
ENSMUSG00000120933.1	ENSMUSG00000120933	0.903072	-3.17119	4.8367	-0.655652	0.512048
ENSMUSG00000103260.2	Gm8146	0.893399	0.536622	4.80816	0.111607	0.911135
ENSMUSG00000047369.18	Dnah14	996.579	0.796044	0.454621	1.751	0.0799451
ENSMUSG00000004880.12	Lbr	3118.73	-0.379046	0.413233	-0.917269	0.359002
ENSMUSG00000056699.8	Gm5533	4.15413	-5.36384	4.79617	-1.11836	0.263414
ENSMUSG00000022995.17	Enah	2198.67	0.560196	0.344201	1.62752	0.103626
ENSMUSG00000103722.2	2700078F05Rik	1.08369	-3.43239	4.82814	-0.710913	0.477138
ENSMUSG00000103317.2	Gm38359	13.8174	1.32737	2.2899	0.579662	0.562142
ENSMUSG00000102950.2	Gm37018	0.722458	-2.85196	4.84946	-0.588099	0.556466
ENSMUSG00000102760.2	Gm37258	8.01229	-4.78858	3.51091	-1.36391	0.172595
ENSMUSG00000026511.8	Srp9	2980.91	-0.487086	0.328757	-1.4816	0.138447
ENSMUSG00000091013.4	Vmn1r1	4.99357	-1.01636	4.22306	-0.240668	0.809812
ENSMUSG00000038633.6	Degs1	7081.8	0.28479	0.344065	0.827721	0.407828
ENSMUSG00000047539.10	Fbxo28	714.822	0.253409	0.596137	0.425086	0.670774
ENSMUSG00000026510.11	Trp53bp2	75.1878	-0.237137	1.16936	-0.202792	0.839298
ENSMUSG00000026509.16	Capn2	35.3646	-1.08459	2.62305	-0.413484	0.679252
ENSMUSG00000104376.2	Gm37516	109.355	0.832593	1.00413	0.829165	0.407011
ENSMUSG00000038576.16	Susd4	103.152	1.02643	1.37914	0.744249	0.456726
ENSMUSG00000102291.2	Gm37542	2.26858	4.83706	4.81103	1.00541	0.314699
ENSMUSG00000079164.11	Tlr5	45.2868	6.5335	2.1244	3.07546	0.00210181
ENSMUSG00002076589.1	Gm56359	6.58549	-0.0239179	3.15896	-0.00757146	0.993959
ENSMUSG00000030768.13	Disp1	69.917	0.342106	1.12086	0.305217	0.760201
ENSMUSG00000102478.2	BC085271	6.74475	-1.30085	3.16718	-0.410729	0.681271
ENSMUSG00000118599.2	Fam177b	7.00526	1.83441	3.62227	0.506426	0.612558
ENSMUSG00000046836.14	Brox	1048.98	0.592539	0.506999	1.16872	0.242518
ENSMUSG00000042901.11	Aida	480.112	-0.118251	0.552321	-0.214098	0.83047
ENSMUSG00000056050.16	Mia3	188.664	0.563849	0.965807	0.583811	0.559347
ENSMUSG00000121189.1	ENSMUSG00000121189	58.9091	-0.0450512	1.28515	-0.0350551	0.972036
ENSMUSG00000072258.12	Taf1a	3404.39	-0.46061	0.343621	-1.34046	0.180096
ENSMUSG00000104212.2	Gm37986	9.07432	6.8378	4.40197	1.55335	0.12034
ENSMUSG00000053461.10	Hhipl2	12.6666	-1.99018	3.46967	-0.573593	0.566244
ENSMUSG00000104022.2	A430073I11Rik	9.41777	4.15419	3.24702	1.27939	0.200761
ENSMUSG00000103451.2	Gm33973	97.2717	-0.957686	1.07938	-0.887258	0.37494
ENSMUSG00000103305.2	Gm34068	82.1088	0.653113	1.09512	0.596382	0.55092
ENSMUSG00000039384.9	Dusp10	761.752	-0.656218	0.469723	-1.39703	0.162404
ENSMUSG00000044854.8	1700056E22Rik	2.05821	-4.3428	4.80789	-0.903264	0.366386
ENSMUSG00000026621.14	Mtarc1	235.832	0.146739	0.708433	0.207131	0.835907
ENSMUSG00000073481.10	Mtarc2	2661.64	-0.0988623	0.398011	-0.248391	0.803832
ENSMUSG00000039349.6	C130074G19Rik	167.754	-0.844982	0.786539	-1.0743	0.282686
ENSMUSG00000026620.12	Mark1	38.0445	-1.79273	1.9864	-0.902503	0.366789
ENSMUSG00000102784.2	Gm38251	3.61949	-2.52849	4.69382	-0.538684	0.590105
ENSMUSG00000039318.13	Rab3gap2	353.303	1.25219	0.763936	1.63913	0.101186
ENSMUSG00000103613.2	Gm34882	28.1849	6.9444	2.2956	3.02509	0.00248559
ENSMUSG00000026618.12	Iars2	3.19302	5.33205	4.80341	1.11006	0.266975
ENSMUSG00000026617.17	Bpnt1	230.946	0.553117	0.752999	0.734552	0.462613
ENSMUSG00000097261.3	4930532G15Rik	18.7288	0.354423	2.59079	0.136801	0.891188
ENSMUSG00000026615.15	Eprs	1741.69	-0.329349	0.395513	-0.832712	0.405007
ENSMUSG00000026614.8	Slc30a10	21.354	-7.72196	3.35157	-2.30398	0.0212237
ENSMUSG00000103799.2	Gm38093	7.04396	-6.12458	4.79149	-1.27822	0.201172
ENSMUSG00000102546.2	Gm9722	0.902078	-1.14074	4.85509	-0.234958	0.814242
ENSMUSG00000039246.9	Lyplal1	138.032	-0.694994	1.58437	-0.438655	0.660911
ENSMUSG00000103449.2	Gm37134	6.18991	6.2866	4.34384	1.44725	0.147828
ENSMUSG00000103690.2	A730004F24Rik	18.4322	7.86027	3.46842	2.26624	0.0234367
ENSMUSG00000039239.15	Tgfb2	7491.64	0.772528	0.382706	2.01859	0.0435297
ENSMUSG00000100393.2	Gm29491	0.257277	-1.28158	4.96922	-0.257904	0.796481
ENSMUSG00000102619.2	Gm37849	0.541843	-2.44125	4.87053	-0.501229	0.61621
ENSMUSG00000001305.6	Rrp15	6142.09	-0.553667	0.364373	-1.5195	0.128636
ENSMUSG00000097784.2	A430105J06Rik	44.295	-0.268175	1.78998	-0.14982	0.880907
ENSMUSG00000104312.2	Gm37912	3.61229	-5.1626	4.79788	-1.07602	0.281919
ENSMUSG00000039224.2	D1Pas1	690.269	-0.272763	0.707353	-0.385611	0.699785
ENSMUSG00000026611.18	Spata17	47.9403	-1.09731	1.45592	-0.753688	0.451037
ENSMUSG00000039210.17	Gpatch2	301.24	0.285613	0.631429	0.452328	0.651033
ENSMUSG00000104394.3	Gm37254	156.95	-0.841992	0.861714	-0.977114	0.328513
ENSMUSG00000026610.14	Esrrg	589.843	0.183405	0.620674	0.295493	0.767618
ENSMUSG00000103401.2	Gm37929	0.77183	-2.91936	4.84653	-0.60236	0.546934
ENSMUSG00000103577.2	9330162B11Rik	9.59851	-1.58513	3.83293	-0.413556	0.679199
ENSMUSG00000104482.2	Gm38064	25.5965	1.91013	2.28632	0.835461	0.403458
ENSMUSG00000026609.16	Ush2a	334.874	0.994658	0.736403	1.3507	0.176792
ENSMUSG00000026608.14	Kctd3	1362.25	0.248806	0.521624	0.476984	0.633374
ENSMUSG00000037624.16	Kcnk2	5.38788	6.08559	4.79582	1.26894	0.204464
ENSMUSG00000102824.2	Pdcd5-ps	325.967	0.0162777	0.593684	0.0274182	0.978126
ENSMUSG00002075718.1	Gm55800	2.86614	-3.25348	4.80062	-0.677721	0.497949
ENSMUSG00000026605.15	Cenpf	3700.84	0.106052	0.31886	0.332597	0.739438
ENSMUSG00000103374.2	Gm37239	17.1542	-2.44411	2.59473	-0.941952	0.346217
ENSMUSG00000026604.18	Ptpn14	22.3303	0.487064	1.86548	0.261094	0.79402
ENSMUSG00000026603.14	Smyd2	14.8233	7.54622	3.0434	2.47953	0.0131554
ENSMUSG00000010175.14	Prox1	56.5468	0.030989	1.27762	0.0242552	0.980649
ENSMUSG00000099404.2	Gm28172	0.722458	-2.85196	4.84946	-0.588099	0.556466
ENSMUSG00000079045.5	Prox1os	21.9432	2.51124	2.3494	1.06889	0.28512
ENSMUSG00000103510.2	Gm30725	36.0761	0.702511	1.54739	0.453999	0.64983
ENSMUSG00000089872.11	Rps6kc1	29.6992	0.109121	1.7939	0.0608289	0.951496
ENSMUSG00000026634.17	Angel2	10058.6	0.467996	0.337709	1.3858	0.165809
ENSMUSG00000103964.2	Gm8407	9.03072	-6.48296	4.4107	-1.46983	0.141609
ENSMUSG00000066595.10	Flvcr1	481.843	-0.469925	0.573588	-0.819273	0.41263
ENSMUSG00000097845.3	A230020J21Rik	1.41786	4.15838	4.82676	0.861527	0.388948
ENSMUSG00000057072.12	Spata45	16.4709	4.37521	3.18666	1.37298	0.16976
ENSMUSG00000026632.18	Tatdn3	154.44	0.633034	0.807827	0.783625	0.43326
ENSMUSG00000062510.13	Nsl1	39.4913	0.510761	1.47013	0.347427	0.728271
ENSMUSG00000026630.10	Batf3	187.029	0.369731	0.92944	0.397799	0.690778
ENSMUSG00000102777.2	Gm38161	2.05821	-4.3428	4.80789	-0.903264	0.366386
ENSMUSG00000026628.14	Atf3	58.2102	2.21159	1.76655	1.25193	0.210597
ENSMUSG00000037499.10	Nenf	12.7033	1.31053	2.97058	0.441171	0.659089
ENSMUSG00000026627.8	Pacc1	59.6426	0.339447	1.33943	0.253426	0.799939
ENSMUSG00000026626.12	Ppp2r5a	280.596	0.81492	0.654388	1.24532	0.213015
ENSMUSG00000103433.2	Gm2272	4.53694	0.589816	4.31654	0.136641	0.891315
ENSMUSG00000102246.2	9430037O13Rik	26.6689	-3.28701	1.83415	-1.79212	0.0731142
ENSMUSG00000037474.14	Dtl	2569.02	-0.998799	0.40134	-2.48866	0.0128225
ENSMUSG00000037461.11	Ints7	286.208	-0.682044	0.677521	-1.00668	0.314091
ENSMUSG00000102970.2	Gm37349	0.514553	-2.32795	4.87746	-0.477287	0.633158
ENSMUSG00000026623.17	Lpgat1	1555.67	0.334362	0.398932	0.838142	0.401951
ENSMUSG00000121164.1	ENSMUSG00000121164	15.1669	7.57953	3.68183	2.05863	0.0395297
ENSMUSG00000102840.2	Gm38037	8.28666	-0.143707	2.94851	-0.0487389	0.961127
ENSMUSG00000026622.16	Nek2	2334.66	-0.476431	0.37887	-1.2575	0.208571
ENSMUSG00000055833.15	1700034H15Rik	397.839	-0.7458	0.560747	-1.33001	0.183514
ENSMUSG00000037434.8	Slc30a1	982.026	-0.499304	0.502032	-0.994566	0.319947
ENSMUSG00000120472.1	ENSMUSG00000120472	35.1843	-2.07098	1.72687	-1.19927	0.230423
ENSMUSG00000049353.18	Rd3	8.23286	-6.34657	4.58807	-1.38328	0.16658
ENSMUSG00000097416.5	Gm26670	0.541843	-2.44125	4.87053	-0.501229	0.61621
ENSMUSG00000026637.15	Traf5	1.33043	4.07008	4.8294	0.842773	0.399356
ENSMUSG00000103653.2	Gstp-ps	93.7742	1.68669	1.03776	1.62532	0.104095
ENSMUSG00000037395.17	Rcor3	35.3236	2.09426	2.59986	0.805525	0.420517
ENSMUSG00000058248.13	Kcnh1	92.3157	0.400095	1.06384	0.376087	0.706853
ENSMUSG00000037375.17	Hhat	200.806	0.300952	0.812423	0.370438	0.711056
ENSMUSG00000016200.15	Syt14	105.591	0.718273	0.953048	0.753659	0.451054
ENSMUSG00000016181.11	Utp25	479.04	0.0443287	0.669832	0.0661788	0.947235
ENSMUSG00000026638.16	Irf6	11.341	-6.81079	3.37545	-2.01774	0.0436179
ENSMUSG00000079144.8	A130010J15Rik	26.7291	0.371462	2.08883	0.177832	0.858855
ENSMUSG00000089683.3	4930570N18Rik	3.11722	1.71567	4.65561	0.368516	0.712488
ENSMUSG00000026639.19	Lamb3	0.180614	-1.02301	4.9848	-0.205225	0.837396
ENSMUSG00000016194.15	Hsd11b1	117.737	0.0641387	1.24695	0.0514366	0.958978
ENSMUSG00000102648.2	Gm38022	2.83004	-4.80365	4.80158	-1.00043	0.317102
ENSMUSG00000097850.3	Mir205hg	4.57591	5.85074	4.79778	1.21947	0.222666
ENSMUSG00000120108.1	ENSMUSG00000120108	39.9659	-2.10362	1.5212	-1.38287	0.166705
ENSMUSG00000103692.2	4930503O07Rik	1.33043	4.07008	4.8294	0.842773	0.399356
ENSMUSG00000026640.13	Plxna2	143.579	0.398928	1.20009	0.332415	0.739576
ENSMUSG00000096929.9	A330023F24Rik	3.19302	5.33205	4.80341	1.11006	0.266975
ENSMUSG00000016481.16	Cr1l	250.4	0.85	0.905527	0.93868	0.347895
ENSMUSG00002076810.1	Gm56030	4.88056	-0.29073	3.62835	-0.0801273	0.936136
ENSMUSG00000050530.15	Fam171a1	17.2955	7.76901	3.53148	2.19993	0.0278119
ENSMUSG00000026643.17	Nmt2	2035.5	0.0624275	0.384523	0.16235	0.87103
ENSMUSG00000049950.7	Rpp38	1948.03	-0.697952	0.457857	-1.52439	0.127412
ENSMUSG00000026644.8	Acbd7	918.605	1.15478	0.552884	2.08865	0.0367391
ENSMUSG00000026645.12	Olah	257.433	-0.0880583	0.665285	-0.132362	0.894698
ENSMUSG00000026650.16	Meig1	27.7438	0.665227	1.69571	0.392301	0.694836
ENSMUSG00000026648.19	Dclre1c	113.829	-0.104004	1.41807	-0.0733419	0.941534
ENSMUSG00000026646.17	Suv39h2	1244.58	0.542551	0.394439	1.3755	0.168976
ENSMUSG00000109865.2	Hspa14	2460.93	-0.379443	0.390504	-0.971675	0.331212
ENSMUSG00000051396.16	Gm45902	88.3354	-0.254196	1.0182	-0.249652	0.802857
ENSMUSG00000039496.9	Cdnf	15.8801	7.64523	3.63263	2.1046	0.0353263
ENSMUSG00000081278.2	Gm13186	3.45911	5.44746	4.80198	1.13442	0.256618
ENSMUSG00000082580.4	Gm13182	0.789447	1.1194	4.86656	0.230018	0.818078
ENSMUSG00000026655.16	Fam107b	1156.98	0.84601	0.427904	1.9771	0.0480303
ENSMUSG00000080703.3	Gm13183	0.514553	-2.32795	4.87746	-0.477287	0.633158
ENSMUSG00000081070.2	Gm13181	7.83388	2.57153	3.01221	0.853701	0.393271
ENSMUSG00000085656.2	Gm13180	506.13	0.299224	0.624535	0.479115	0.631857
ENSMUSG00000086445.2	Gm13191	1093.7	0.471708	0.468618	1.00659	0.314131
ENSMUSG00000026657.18	Frmd4a	54.5772	0.35632	1.42763	0.249588	0.802906
ENSMUSG00000104284.2	Gm10862	1.70144	4.42169	4.81977	0.917406	0.35893
ENSMUSG00000102517.2	Gm38085	156.701	-0.499168	0.816155	-0.61161	0.540796
ENSMUSG00000087355.8	Gm13187	7.45038	6.55399	4.73579	1.38393	0.166381
ENSMUSG00000086018.8	Gm13179	4.7621	-1.36832	4.62325	-0.295965	0.767257
ENSMUSG00000039449.15	Prpf18	801.989	-0.614702	0.433963	-1.41649	0.156633
ENSMUSG00000083378.4	Gm13196	5.07233	-0.634862	4.60965	-0.137725	0.890458
ENSMUSG00000048186.15	Bend7	36.9312	2.64601	2.07804	1.27332	0.202905
ENSMUSG00000083407.2	Gm13176	21.2146	-0.387846	1.96449	-0.197428	0.843493
ENSMUSG00000026662.14	Sephs1	550.396	-0.71575	0.484923	-1.47601	0.139942
ENSMUSG00000026664.8	Phyh	343.511	-0.746991	0.574693	-1.29981	0.193666
ENSMUSG00000082795.2	Gm13193	0.567145	2.83412	4.88927	0.579662	0.562143
ENSMUSG00000069188.6	Gm13192	119.751	0.179788	0.889823	0.202049	0.839879
ENSMUSG00000026668.11	Ucma	10.0532	5.57878	3.33404	1.67328	0.0942723
ENSMUSG00000026669.15	Mcm10	410.093	-1.41664	0.577889	-2.4514	0.0142301
ENSMUSG00000026672.12	Optn	140.448	1.50333	1.07931	1.39286	0.163662
ENSMUSG00000026676.8	Ccdc3	133.777	0.496546	0.934651	0.531264	0.595236
ENSMUSG00000039145.17	Camk1d	291.969	0.771969	0.608234	1.2692	0.204371
ENSMUSG00000039128.14	Cdc123	1081.66	0.502283	0.511483	0.982013	0.326093
ENSMUSG00000025817.13	Nudt5	954.804	1.04282	0.534829	1.94983	0.0511966
ENSMUSG00000056718.3	Gm13199	13.9696	-3.50672	2.72653	-1.28615	0.198391
ENSMUSG00000025816.16	Sec61a2	3937.58	0.100731	0.312653	0.322181	0.747316
ENSMUSG00000085818.8	Gm13267	52.5738	0.515067	1.45277	0.354541	0.722933
ENSMUSG00000025815.14	Dhtkd1	481.342	-1.30192	0.677602	-1.92137	0.0546855
ENSMUSG00000043241.15	Upf2	1693.69	0.127972	0.404554	0.316327	0.751754
ENSMUSG00000045319.14	Proser2	68.8768	-1.08495	1.29356	-0.838731	0.40162
ENSMUSG00000082332.3	Gm13384	0.180614	-1.02301	4.9848	-0.205225	0.837396
ENSMUSG00000102887.2	Gm10857	1618.77	0.0808524	0.373285	0.216597	0.828522
ENSMUSG00000039063.6	Echdc3	296.843	0.223774	0.685425	0.326475	0.744065
ENSMUSG00000087125.2	A230108P19Rik	4.89446	5.94765	4.75546	1.2507	0.211045
ENSMUSG00000039046.16	Usp6nl	95.6122	0.341377	1.01757	0.335482	0.737261
ENSMUSG00000086109.4	Gm13391	176.383	1.50153	0.784146	1.91487	0.0555097
ENSMUSG00000002107.19	Celf2	1561.77	0.703037	0.428612	1.64026	0.10095
ENSMUSG00000087079.2	Gm13389	3.90007	5.61955	4.80004	1.17073	0.241707
ENSMUSG00002075987.1	Gm55636	0.257277	-1.28158	4.96922	-0.257904	0.796481
ENSMUSG00000085070.2	Gm13211	103.804	0.120582	1.00687	0.119759	0.904674
ENSMUSG00000082953.4	Gm13217	102.128	0.178202	0.99511	0.179077	0.857877
ENSMUSG00000085580.2	1700061F12Rik	122.683	2.16103	1.10578	1.95431	0.0506649
ENSMUSG00000079604.10	Gm13219	71.5186	1.24121	1.35645	0.915041	0.36017
ENSMUSG00000015619.11	Gata3	213.739	0.591974	1.19655	0.494734	0.620788
ENSMUSG00000075534.6	Gm13262	0.567145	2.83412	4.88927	0.579662	0.562143
ENSMUSG00000025782.13	Taf3	1737.22	0.123079	0.35346	0.348211	0.727682
ENSMUSG00000103570.2	C630004M23Rik	16.379	-0.512972	2.31166	-0.221907	0.824386
ENSMUSG00000025781.15	Atp5c1	3872.1	-0.718246	0.312881	-2.29559	0.0216993
ENSMUSG00000037262.8	Kin	951.493	-0.513015	0.468288	-1.09551	0.273292
ENSMUSG00000025780.8	Itih5	5.3217	6.06869	4.79595	1.26538	0.205736
ENSMUSG00000086748.2	Gm13261	204.995	0.687169	0.703192	0.977214	0.328463
ENSMUSG00000061186.16	Sfmbt2	90.07	0.92346	1.70993	0.540058	0.589157
ENSMUSG00000085257.3	Gm13264	9.42747	2.45566	3.81631	0.643463	0.519923
ENSMUSG00000083900.3	Gm13294	0.53217	2.75065	4.89543	0.561881	0.574197
ENSMUSG00000026778.14	Prkcq	262.466	0.272269	0.744129	0.36589	0.714447
ENSMUSG00000103253.2	Gm37520	6.36861	2.00367	4.4129	0.454048	0.649794
ENSMUSG00000102992.2	Gm37766	5.67145	6.15961	4.79527	1.28452	0.198961
ENSMUSG00000102674.2	8030442B05Rik	9.78009	-0.0904717	2.69539	-0.0335654	0.973224
ENSMUSG00000103223.2	Gm37730	1.13306	-3.48353	4.82664	-0.72173	0.47046
ENSMUSG00000082424.5	Gm13292	1.87995	1.42839	4.70396	0.303658	0.761389
ENSMUSG00000026773.20	Pfkfb3	1122.26	-1.00806	0.436527	-2.30926	0.0209291
ENSMUSG00000102376.2	Gm37975	5.88883	-2.12161	3.36713	-0.630094	0.528633
ENSMUSG00000037197.12	Rbm17	3075.1	-0.170783	0.462723	-0.369083	0.712066
ENSMUSG00000082727.3	Gm13260	2.88586	-0.627867	4.64518	-0.135165	0.892481
ENSMUSG00000026770.6	Il2ra	166.324	2.76766	1.57027	1.76253	0.0779792
ENSMUSG00000104101.2	Gm37881	11.3528	0.0129796	3.09086	0.00419934	0.996649
ENSMUSG00000058594.16	Fbh1	664.093	0.0720818	0.536352	0.134393	0.893092
ENSMUSG00000047909.12	Ankrd16	60.5027	0.0577637	1.8766	0.0307809	0.975444
ENSMUSG00000080801.3	Gm13310	2.05275	-0.601211	4.6777	-0.128527	0.897732
ENSMUSG00000026768.11	Itga8	616.346	0.628628	0.698879	0.899481	0.368397
ENSMUSG00000086843.4	E030013I19Rik	21.2868	8.06856	3.31872	2.43123	0.0150477
ENSMUSG00000026767.13	Mindy3	1213.5	0.70226	0.501591	1.40006	0.161494
ENSMUSG00000102630.2	Gm37289	0.514553	-2.32795	4.87746	-0.477287	0.633158
ENSMUSG00000104449.2	Gm37255	29.9518	0.599379	1.67849	0.357095	0.721021
ENSMUSG00000026730.13	Pter	827.516	0.653439	0.566501	1.15347	0.24872
ENSMUSG00000049630.7	C1ql3	12.4399	3.12973	3.46305	0.903748	0.366129
ENSMUSG00000104459.2	Gm37824	36.3333	-8.49018	2.25715	-3.76146	0.000168926
ENSMUSG00000103143.2	Gm37742	23.3696	0.160724	1.84737	0.0870013	0.93067
ENSMUSG00000026727.11	Rsu1	206.346	1.13966	0.990267	1.15086	0.249791
ENSMUSG00000102691.2	Gm37780	8.42131	2.53606	3.47516	0.729768	0.465532
ENSMUSG00000103232.2	Gm37160	4.25736	5.74689	4.79875	1.19758	0.231081
ENSMUSG00000086358.4	Gm13270	6.75779	-4.57461	3.74295	-1.22219	0.221635
ENSMUSG00000026726.11	Cubn	14.4715	-0.398406	3.36937	-0.118244	0.905875
ENSMUSG00000026723.11	Trdmt1	161.827	1.77531	0.981456	1.80886	0.0704733
ENSMUSG00000026728.10	Vim	185.236	0.84853	0.956479	0.88714	0.375004
ENSMUSG00000003418.12	St8sia6	237.375	0.456794	0.664739	0.687178	0.49197
ENSMUSG00000063275.16	Hacd1	37.0219	-0.0512161	1.55964	-0.0328384	0.973803
ENSMUSG00000086657.4	Stamos	38.1675	0.097381	1.51837	0.0641352	0.948863
ENSMUSG00000026718.18	Stam	642.563	1.14322	0.514279	2.22295	0.0262192
ENSMUSG00000026712.4	Mrc1	186.348	-1.01654	0.900192	-1.12925	0.258793
ENSMUSG00000036949.17	Slc39a12	4.3737	-5.43301	4.79564	-1.13291	0.257254
ENSMUSG00000084901.7	Gm13266	9.11098	-5.02224	3.38956	-1.48168	0.138426
ENSMUSG00000057914.16	Cacnb2	135.913	0.584138	0.875008	0.66758	0.504402
ENSMUSG00000070271.8	Gm13268	1.58857	-0.985139	4.72386	-0.208545	0.834803
ENSMUSG00000082542.3	Gm13311	0.53217	2.75065	4.89543	0.561881	0.574197
ENSMUSG00000103050.2	Gm38273	50.9555	-0.285907	1.92053	-0.148869	0.881657
ENSMUSG00000087086.8	Gm13269	285.247	0.609535	0.652779	0.933755	0.350431
ENSMUSG00000026707.16	Nsun6	36.0093	2.48879	2.27469	1.09412	0.273901
ENSMUSG00000017418.15	Arl5b	607.879	0.367443	0.575441	0.638543	0.52312
ENSMUSG00000102258.2	Gm38257	1.33043	4.07008	4.8294	0.842773	0.399356
ENSMUSG00000083860.3	Gm13313	0.703976	-0.682068	4.88989	-0.139485	0.889067
ENSMUSG00000075520.6	Malrd1	70.9059	1.20987	1.17927	1.02595	0.304914
ENSMUSG00000026748.14	Plxdc2	65.6051	0.145069	1.37357	0.105614	0.915888
ENSMUSG00000053702.17	Nebl	184.215	0.254143	0.914938	0.277771	0.781188
ENSMUSG00000062651.5	H2al2a	1.44492	-3.84507	4.81739	-0.798165	0.424775
ENSMUSG00000054074.10	Skida1	33.2013	1.01855	1.76597	0.576765	0.564098
ENSMUSG00000086340.2	1810059C17Rik	0.722458	-2.85196	4.84946	-0.588099	0.556466
ENSMUSG00000026743.17	Mllt10	3122.62	0.358317	0.330351	1.08466	0.278074
ENSMUSG00002076904.1	Gm56018	4.00825	-0.0731149	4.60007	-0.0158943	0.987319
ENSMUSG00000026740.13	Dnajc1	220.74	0.43656	0.882658	0.494597	0.620885
ENSMUSG00000082520.3	Gm13349	5.3217	6.06869	4.79595	1.26538	0.205736
ENSMUSG00000051154.12	Commd3	1334.56	1.00521	0.450296	2.23234	0.0255923
ENSMUSG00000026739.14	Bmi1	23156.8	0.459575	0.281912	1.63021	0.103057
ENSMUSG00000037708.17	Spag6	5.59905	-5.79379	4.79323	-1.20874	0.226761
ENSMUSG00000120749.1	ENSMUSG00000120749	7.08932	6.48162	4.79316	1.35226	0.176291
ENSMUSG00000026737.13	Pip4k2a	219.762	0.69159	0.706835	0.978432	0.327861
ENSMUSG00000083281.2	Gm13332	0.257277	-1.28158	4.96922	-0.257904	0.796481
ENSMUSG00000037683.15	Armc3	26.5678	0.12016	2.30016	0.0522395	0.958338
ENSMUSG00000026734.10	4921504E06Rik	13.1568	7.37418	3.18306	2.3167	0.0205202
ENSMUSG00000086621.2	Gm13348	6.52217	6.3613	4.79389	1.32696	0.184523
ENSMUSG00000043415.6	Otud1	290.947	1.27394	0.634184	2.00878	0.0445601
ENSMUSG00000087246.2	Gm13346	164.518	1.09397	0.872047	1.25449	0.209664
ENSMUSG00000036617.18	Etl4	659.33	0.823585	0.464149	1.7744	0.0759971
ENSMUSG00000083777.2	Gm13361	16.0814	1.42596	3.24712	0.439145	0.660556
ENSMUSG00000060795.6	Gm13363	22.3265	0.0455957	1.86875	0.0243991	0.980534
ENSMUSG00000082164.2	Gm13360	237.225	-0.557173	0.668277	-0.833745	0.404424
ENSMUSG00000091457.2	Gm17171	18.7219	1.10389	2.5942	0.425523	0.670455
ENSMUSG00000085477.8	Gm13335	158.278	-0.0443069	0.860087	-0.0515145	0.958916
ENSMUSG00000121268.1	ENSMUSG00000121268	0.53217	2.75065	4.89543	0.561881	0.574197
ENSMUSG00000036591.17	Arhgap21	1889.65	0.351917	0.399934	0.879939	0.378892
ENSMUSG00000085206.2	Gm13380	0.567145	2.83412	4.88927	0.579662	0.562143
ENSMUSG00000075514.6	Gm13375	3.01066	-4.89356	4.80056	-1.01937	0.308026
ENSMUSG00000026679.4	Enkur	48.1653	0.80894	1.48061	0.546357	0.584821
ENSMUSG00000048550.18	Thnsl1	206.609	1.86117	0.826868	2.25087	0.0243939
ENSMUSG00000084071.2	Gm13378	0.514553	-2.32795	4.87746	-0.477287	0.633158
ENSMUSG00000085680.2	Gm13327	10.7758	7.08575	4.13778	1.71245	0.0868135
ENSMUSG00000045967.12	Gpr158	44.7312	-1.24064	2.4837	-0.499513	0.617418
ENSMUSG00000025716.15	Myo3a	376.576	-0.752882	0.669976	-1.12374	0.261121
ENSMUSG00000082516.2	Gm13342	7.29095	1.8277	3.06447	0.596416	0.550898
ENSMUSG00000083863.2	Gm13341	20.8849	1.34437	1.91839	0.700778	0.483441
ENSMUSG00000083563.2	Gm13340	110.629	0.631997	0.921267	0.686008	0.492708
ENSMUSG00000082884.2	Gm13339	127.225	-0.813425	0.901773	-0.902029	0.367042
ENSMUSG00000026787.4	Gad2	68.0422	0.251856	1.25068	0.201376	0.840405
ENSMUSG00000026784.15	Pdss1	301.074	-0.347841	0.89485	-0.388715	0.697487
ENSMUSG00002076724.1	Gm56180	1.70144	4.42169	4.81977	0.917406	0.35893
ENSMUSG00000058835.15	Abi1	1652.03	1.0014	0.361096	2.77321	0.00555064
ENSMUSG00000026781.18	Acbd5	5986.81	-0.0689821	0.327481	-0.210645	0.833165
ENSMUSG00000026779.7	Mastl	3812	0.175282	0.31911	0.549283	0.582811
ENSMUSG00000026775.10	Yme1l1	3109.03	-0.44954	0.377562	-1.19064	0.233796
ENSMUSG00000081648.2	Gm13423	4.3448	5.77583	4.79847	1.20368	0.228713
ENSMUSG00000026774.12	Potegl	18.5425	-0.983146	2.63338	-0.37334	0.708895
ENSMUSG00000084098.2	Gm13422	50.8724	-0.271826	1.30711	-0.207959	0.835261
ENSMUSG00000069132.4	Nxph2	8.94366	0.202462	3.91087	0.0517691	0.958713
ENSMUSG00000026771.15	Spopl	631.367	0.225888	0.631561	0.357666	0.720594
ENSMUSG00002075040.1	Gm56256	4.51536	-5.48392	4.79526	-1.14361	0.252784
ENSMUSG00000083373.2	Gm13392	3.95801	1.19214	3.99804	0.29818	0.765565
ENSMUSG00000026986.15	Hnmt	2470.67	0.62343	0.425857	1.46394	0.14321
ENSMUSG00000061809.9	Tbpl2	123.554	0.907537	1.11363	0.814934	0.41511
ENSMUSG00000083116.2	Gm13410	12.9761	0.438743	2.35429	0.186359	0.852163
ENSMUSG00000026984.5	Il36a	2.57277	-4.66576	4.80326	-0.971374	0.331362
ENSMUSG00000026979.17	Psd4	0.541843	-2.44125	4.87053	-0.501229	0.61621
ENSMUSG00000102591.2	Gm38383	1487.81	0.236815	0.509239	0.465037	0.641905
ENSMUSG00000084241.2	Gm13416	112.977	0.948314	0.921106	1.02954	0.303227
ENSMUSG00000004113.19	Cacna1b	15.9551	-7.3033	2.97069	-2.45845	0.0139538
ENSMUSG00000036893.18	Ehmt1	850.199	0.129458	0.446722	0.289796	0.771973
ENSMUSG00000102875.2	Gm37139	2.3857	-0.21838	4.65713	-0.0468916	0.9626
ENSMUSG00000026972.16	Arrdc1	526.047	-0.519801	0.568774	-0.913897	0.360771
ENSMUSG00000026974.12	Zmynd19	2379.57	-0.209687	0.347584	-0.603268	0.54633
ENSMUSG00000026975.11	Dph7	500.538	-1.18646	0.510686	-2.32327	0.0201647
ENSMUSG00000036850.5	Mrpl41	2866.96	-0.289194	0.357314	-0.809357	0.41831
ENSMUSG00000036833.17	Pnpla7	91.1317	0.493429	1.11183	0.4438	0.657188
ENSMUSG00000084383.2	Gm13370	7.79184	0.383283	2.94378	0.130201	0.896407
ENSMUSG00000121260.1	ENSMUSG00000121260	1030.89	-0.472476	0.508997	-0.928249	0.353279
ENSMUSG00000087028.8	Gm13387	0.283573	1.82529	4.99192	0.365648	0.714627
ENSMUSG00000078202.4	Nrarp	4.18364	5.72081	4.799	1.19208	0.233229
ENSMUSG00000059555.7	Tor4a	10.6724	2.46661	3.65554	0.674761	0.499828
ENSMUSG00000013465.20	Nelfb	99.3854	1.64314	0.995748	1.65016	0.0989103
ENSMUSG00000036770.12	Stpg3	2.12868	4.74748	4.81271	0.986446	0.323915
ENSMUSG00000036752.5	Tubb4b	2013.41	-0.62901	0.421055	-1.49389	0.135204
ENSMUSG00000089953.4	Rnf224	14.1008	-7.12273	3.26638	-2.18062	0.0292118
ENSMUSG00000036731.8	Cysrt1	22.7072	1.77656	2.93732	0.604823	0.545297
ENSMUSG00000044628.6	Rnf208	1.59651	4.33282	4.82199	0.898554	0.36889
ENSMUSG00000006471.19	Ndor1	16.3613	0.779798	2.17694	0.358208	0.720188
ENSMUSG00000078201.6	Tmem203	38.1925	0.310873	1.5823	0.196469	0.844243
ENSMUSG00000048707.10	Tprn	204.939	-0.658194	0.746439	-0.881778	0.377897
ENSMUSG00000026966.7	Ssna1	9537.26	-0.203002	0.33632	-0.603598	0.546111
ENSMUSG00000026965.13	Anapc2	195.128	-1.99581	0.986707	-2.0227	0.0431046
ENSMUSG00000026959.14	Grin1	10.8546	-0.783563	3.65944	-0.214121	0.830453
ENSMUSG00000085830.2	Grin1os	4.79187	-1.32661	3.63419	-0.365037	0.715084
ENSMUSG00000036646.14	Man1b1	94.7143	-1.5463	1.17207	-1.31929	0.187071
ENSMUSG00000026958.14	Dpp7	129.846	1.18576	1.05697	1.12185	0.261927
ENSMUSG00000026956.16	Uap1l1	111.066	0.90911	1.07066	0.849116	0.395817
ENSMUSG00000026955.14	Sapcd2	253.102	-0.745798	0.655112	-1.13843	0.254942
ENSMUSG00000015085.9	Entpd2	15.9208	0.669641	2.22201	0.301366	0.763135
ENSMUSG00000015094.17	Npdc1	12.9853	2.90272	3.4434	0.842979	0.39924
ENSMUSG00000026944.19	Abca2	3.25106	-5.01093	4.79933	-1.04409	0.296444
ENSMUSG00000047617.12	Paxx	9.57906	6.91657	4.31161	1.60417	0.108676
ENSMUSG00000015090.14	Ptgds	72.4455	1.1203	1.17487	0.953545	0.340314
ENSMUSG00000120226.1	ENSMUSG00000120226	4.78953	5.91674	4.79719	1.23338	0.217436
ENSMUSG00000015083.12	C8g	9.64147	6.92527	4.30588	1.60833	0.107763
ENSMUSG00000015095.13	Fbxw5	28.7998	4.46948	1.89679	2.35634	0.018456
ENSMUSG00000026942.14	Traf2	232.925	0.389568	0.793796	0.490766	0.623592
ENSMUSG00000015092.10	Edf1	1276.62	-1.20182	0.418057	-2.87479	0.004043
ENSMUSG00000026941.17	Mamdc4	2.31549	-4.5133	4.80532	-0.939229	0.347613
ENSMUSG00000036504.7	Phpt1	5.68861	-2.00523	4.06864	-0.492851	0.622118
ENSMUSG00000029419.9	Ajm1	2.99279	-3.27287	4.79643	-0.682355	0.495014
ENSMUSG00000015087.15	Rabl6	53.1837	-3.15166	1.49119	-2.11352	0.0345567
ENSMUSG00000052403.12	Fcnaos	22.5132	2.96831	1.89626	1.56535	0.1175
ENSMUSG00000026940.4	Ccdc183	4.69597	-5.54041	4.79486	-1.15549	0.24789
ENSMUSG00000026939.13	Tmem141	21.2939	1.21443	2.47996	0.489696	0.624349
ENSMUSG00000049086.9	Bmyc	5.62832	-0.054358	3.42382	-0.0158764	0.987333
ENSMUSG00000085484.3	Gm13539	7.71647	6.60461	4.6727	1.41345	0.157524
ENSMUSG00000090073.2	Gm13538	1.33043	4.07008	4.8294	0.842773	0.399356
ENSMUSG00000036401.6	Glt6d1	3.25106	-5.01093	4.79933	-1.04409	0.296444
ENSMUSG00000023210.3	Lcn9	6.44976	-2.72362	4.40286	-0.618604	0.536177
ENSMUSG00000059625.7	Sohlh1	9.13056	6.84698	3.6754	1.86292	0.0624736
ENSMUSG00000026933.18	Camsap1	1877.93	0.184342	0.399812	0.461071	0.644748
ENSMUSG00000036352.17	Ubac1	1669.71	-0.228212	0.421975	-0.540818	0.588633
ENSMUSG00000026932.15	Nacc2	126.565	0.477997	0.935893	0.51074	0.609533
ENSMUSG00000087679.3	Tmem250-ps	103.106	1.35197	0.995605	1.35793	0.174484
ENSMUSG00000036327.19	Qsox2	10.224	-3.55435	3.08521	-1.15206	0.249296
ENSMUSG00000048038.9	Ccdc187	17.5667	-1.29067	3.14657	-0.410183	0.681672
ENSMUSG00000075467.5	Dnlz	257.707	-0.877456	0.652333	-1.34511	0.178591
ENSMUSG00000036281.14	Snapc4	56.7203	0.00262974	1.36174	0.00193116	0.998459
ENSMUSG00000085767.2	Gm13563	0.257277	-1.28158	4.96922	-0.257904	0.796481
ENSMUSG00000026927.18	Entr1	196.931	0.641412	0.716332	0.895412	0.370567
ENSMUSG00000026926.15	Pmpca	112.217	0.746503	0.998749	0.747438	0.454799
ENSMUSG00000026925.17	Inpp5e	43.6014	1.41298	1.73101	0.816275	0.414343
ENSMUSG00000026924.18	Sec16a	1025.7	0.436827	0.414209	1.05461	0.291606
ENSMUSG00000085543.2	Gm13568	0.283573	1.82529	4.99192	0.365648	0.714627
ENSMUSG00000026923.16	Notch1	2.13041	-1.58458	4.70834	-0.336548	0.736457
ENSMUSG00000026921.21	Egfl7	16.017	0.018911	2.75444	0.00686564	0.994522
ENSMUSG00000026922.14	Agpat2	85.8833	0.355087	1.15455	0.307555	0.758421
ENSMUSG00000121259.1	ENSMUSG00000121259	1.06434	3.74859	4.84048	0.774426	0.438679
ENSMUSG00000036186.6	Dipk1b	10.6396	-5.21361	3.16762	-1.64591	0.099782
ENSMUSG00000120369.1	ENSMUSG00000120369	92.4964	1.1192	0.987753	1.13308	0.257183
ENSMUSG00000015787.16	Abo	104.519	1.53438	1.70583	0.899491	0.368391
ENSMUSG00000036160.14	Surf6	563.736	-0.337345	0.535303	-0.630195	0.528567
ENSMUSG00000015776.13	Med22	164.886	0.681628	0.816408	0.834911	0.403768
ENSMUSG00000062647.17	Rpl7a	385.152	-0.708028	0.721156	-0.981795	0.326201
ENSMUSG00000065258.3	Gm23969	0.361229	-1.86437	4.91204	-0.379551	0.704279
ENSMUSG00000015790.17	Surf1	276.899	-0.559985	0.630331	-0.888398	0.374327
ENSMUSG00000014873.16	Surf2	379.114	-1.34047	0.62114	-2.15807	0.030922
ENSMUSG00000014867.10	Surf4	2926.66	0.693569	0.500753	1.38505	0.166037
ENSMUSG00000052406.15	Rexo4	426.86	-0.532815	0.763791	-0.697593	0.485432
ENSMUSG00000014852.17	Adamts13	2.58505	1.35339	4.66292	0.290245	0.771629
ENSMUSG00000015488.15	Cacfd1	94.9492	1.74393	1.14538	1.52257	0.127866
ENSMUSG00000083335.2	Gm13397	27.5599	2.72089	2.74036	0.992892	0.320762
ENSMUSG00000087364.2	Gm13398	13.842	-1.03852	2.80814	-0.369824	0.711514
ENSMUSG00000009216.8	Fam163b	0.53217	2.75065	4.89543	0.561881	0.574197
ENSMUSG00000085008.2	Dbhos	7.61077	0.556067	4.16286	0.133578	0.893736
ENSMUSG00000000889.9	Dbh	8.46893	-0.161212	3.48236	-0.0462939	0.963076
ENSMUSG00000009614.17	Sardh	155.992	-0.921774	0.979014	-0.941534	0.346432
ENSMUSG00000009621.19	Vav2	15.8162	-2.63326	2.28451	-1.15266	0.249051
ENSMUSG00002075812.1	Gm55252	10.4622	-3.50445	3.05278	-1.14795	0.250988
ENSMUSG00000109946.2	Brd3os	17.2955	7.76901	3.53148	2.19993	0.0278119
ENSMUSG00000026918.17	Brd3	393.168	-0.470169	0.60223	-0.780714	0.434971
ENSMUSG00000026917.16	Wdr5	1351.14	0.00256759	0.42431	0.0060512	0.995172
ENSMUSG00000085929.3	Gm13421	20.0431	1.53819	1.97751	0.777841	0.436663
ENSMUSG00000015846.16	Rxra	39.1504	-0.416389	2.03916	-0.204196	0.8382
ENSMUSG00000086425.9	F730016J06Rik	140.257	-0.146798	1.05214	-0.139523	0.889037
ENSMUSG00000026833.19	Olfm1	266.896	0.861883	0.827947	1.04099	0.297881
ENSMUSG00000035829.14	Ppp1r26	22.7252	-6.33723	2.46758	-2.5682	0.0102228
ENSMUSG00000026831.17	Pierce1	2.5286	-4.64931	4.80348	-0.967905	0.333092
ENSMUSG00000035772.12	Mrps2	311.825	0.207722	0.62125	0.334362	0.738107
ENSMUSG00000082895.2	Rpsa-ps9	4.25883	-0.685663	3.81818	-0.179578	0.857484
ENSMUSG00000063611.6	Gm10134	3.99128	5.65382	4.79968	1.17796	0.238814
ENSMUSG00000026821.17	Ralgds	130.51	-0.0367833	0.964783	-0.038126	0.969587
ENSMUSG00000026818.6	Cel	4.25736	5.74689	4.79875	1.19758	0.231081
ENSMUSG00000026816.15	Gtf3c5	396.551	-0.80538	0.603554	-1.3344	0.182074
ENSMUSG00000026815.15	Gfi1b	61.4316	-1.20094	2.33406	-0.514527	0.606883
ENSMUSG00000026812.17	Tsc1	365.151	0.700456	0.721686	0.970583	0.331756
ENSMUSG00000026807.9	Ak8	31.5085	-0.289197	2.19511	-0.131746	0.895185
ENSMUSG00000035666.15	Gtf3c4	1336.27	-0.472692	0.392525	-1.20423	0.2285
ENSMUSG00000026806.16	Ddx31	430.785	0.0447013	0.583521	0.0766062	0.938937
ENSMUSG00000079502.9	Cfap77	13.4076	-1.28676	2.35097	-0.547332	0.584151
ENSMUSG00000083773.5	Gm13394	144.632	0.18217	0.816853	0.223015	0.823524
ENSMUSG00000026803.18	Ttf1	586.221	-0.626687	0.567103	-1.10507	0.26913
ENSMUSG00000082788.2	Gm13396	0.180614	-1.02301	4.9848	-0.205225	0.837396
ENSMUSG00000043535.14	Setx	3959.09	-0.244096	0.353069	-0.691355	0.489342
ENSMUSG00000121194.1	ENSMUSG00000121194	39.6473	0.828744	1.49633	0.55385	0.579681
ENSMUSG00000079499.10	6530402F18Rik	7.91801	-1.98557	4.0739	-0.487387	0.625984
ENSMUSG00000026799.16	Med27	9857.37	0.859631	0.364462	2.35863	0.0183426
ENSMUSG00000086994.2	Gm13402	0.257277	-1.28158	4.96922	-0.257904	0.796481
ENSMUSG00000039844.21	Rapgef1	41.825	2.71405	1.481	1.83258	0.0668647
ENSMUSG00000039826.14	Trub2	617.659	-0.806695	0.518294	-1.55644	0.119602
ENSMUSG00000026798.11	Coq4	481.425	-1.05556	0.568668	-1.85621	0.0634243
ENSMUSG00000059316.3	Slc27a4	24.563	0.930221	2.1531	0.432038	0.665714
ENSMUSG00000069020.10	Urm1	71.7841	-0.771305	1.16014	-0.664835	0.506156
ENSMUSG00000039798.3	2600006K01Rik	1.85675	0.634442	4.68412	0.135445	0.89226
ENSMUSG00000039787.14	Cercam	56.1224	-1.41423	1.2862	-1.09955	0.27153
ENSMUSG00000026790.20	Odf2	939.832	1.17092	0.437632	2.67558	0.0074601
[truncated: 25,124 more rows]
