# Supplementary material for: Lactate regulates major zygotic genome activation by H3K18 lactylation in mammals
Source: Natl Sci Rev. 2023 Nov 20;11(2):nwad295. doi: 10.1093/nsr/nwad295 (PMC10849771; doi:10.1093/nsr/nwad295)
Supplement: nwad295_Supplemental_Files [file nwad295_supplemental_files.zip › Supplementary_Table_4.xlsx]

## Sheet: four_plot
geneID	geneName	baseMean	log2FoldChange	lfcSE	stat	baseMean	log2FoldChange	lfcSE	stat
Gene		G&N-L vs G&N				G&N-L+Lac-CoA vs G&N-L
ENSMUSG00000033813.16	Tcea1	9507.27	-0.0959602	0.258101	-0.371794	9427.47	0.0187242	0.257526	0.072708
ENSMUSG00000051285.18	Pcmtd1	1357.82	0.569865	0.350311	1.62674	1481.29	-0.337001	0.323186	-1.04274
ENSMUSG00000061024.9	Rrs1	373.81	-1.4185	0.586269	-2.41954	316.123	1.03381	0.735384	1.40582
ENSMUSG00000025912.17	Mybl1	2120.16	-0.365584	0.339276	-1.07754	2840.27	1.00606	0.334972	3.00342
ENSMUSG00000085079.4	Khdc1b	39992.3	0.297785	0.213553	1.39444	39625.4	-0.390195	0.203329	-1.91903
ENSMUSG00000026153.16	Fam135a	1486.94	-0.0757233	0.420206	-0.180205	1666.35	0.33223	0.403025	0.824341
ENSMUSG00000026064.17	Ptp4a1	15.1945	0.26522	3.7059	0.0715669	8.45422	-6.68081	4.79153	-1.3943
ENSMUSG00000026064.17	Ptp4a1	15.1945	0.26522	3.7059	0.0715669	69.7441	0.0660734	1.51756	0.0435393
ENSMUSG00000081402.5	Gm15455	628.002	-1.4103	0.447748	-3.14977	568.17	1.16829	0.508681	2.2967
ENSMUSG00000042182.17	Bend6	196.495	0.598131	0.816212	0.732813	276.203	0.366762	0.724992	0.505884
ENSMUSG00000026131.21	Dst	2955.88	-0.697363	0.351254	-1.98535	2285.68	-0.0162724	0.431251	-0.0377331
ENSMUSG00000026127.14	Imp4	2929.77	-0.859525	0.388481	-2.21253	3616.09	1.26769	0.343901	3.68619
ENSMUSG00000037529.14	Prss40	9.84288	6.84883	3.92431	1.74523	12.7364	-1.89427	3.28657	-0.576366
ENSMUSG00000037447.17	Arid5a	281.203	-0.900149	0.770725	-1.16792	329.852	1.20169	0.806632	1.48976
ENSMUSG00000001138.14	Cnnm3	139.985	-2.9755	0.998766	-2.97917	67.6154	1.67955	1.34008	1.25332
ENSMUSG00000067653.13	Ankrd23	1.29091	2.05522	4.82199	0.426217	1.05429	-3.6776	4.83887	-0.760013
ENSMUSG00000079610.10	Ankrd39	61.5455	-0.119309	1.31667	-0.0906141	73.5471	0.531731	1.20216	0.442311
ENSMUSG00000026110.16	Mgat4a	2164.01	0.395851	0.332122	1.19189	2530.52	0.0277465	0.315784	0.0878652
ENSMUSG00000070942.9	Il1rl2	21.4811	7.97479	3.09333	2.57806	47.7555	0.242056	2.51116	0.0963924
ENSMUSG00000041426.13	Hibch	48.9522	-1.17729	2.10618	-0.558972	33.7341	0.271006	2.74139	0.098857
ENSMUSG00000026094.15	Stk17b	648.498	-2.02906	0.513835	-3.94885	1080.84	2.86996	0.431063	6.65787
ENSMUSG00000041303.8	Gtf3c3	1124.47	-0.708136	0.354414	-1.99805	931.542	0.190099	0.384863	0.49394
ENSMUSG00000046994.10	Mars2	530.708	-1.68961	0.587463	-2.87611	617.915	1.93585	0.593345	3.26261
ENSMUSG00000054770.17	Kctd18	398.27	-0.218341	0.528113	-0.413436	404.75	0.210862	0.552395	0.381724
ENSMUSG00000051223.15	Bzw1	16484.7	-0.762288	0.265732	-2.86863	18470	0.973929	0.199972	4.87033
ENSMUSG00000026028.13	Trak2	1035.91	-0.0739019	0.390597	-0.189203	1115.31	0.224789	0.357606	0.628595
ENSMUSG00000079550.10	Mpp4	48.8831	-0.796434	1.44783	-0.550087	33.1317	-0.284755	2.54307	-0.111973
ENSMUSG00000026024.15	Als2	540.892	0.527596	0.5966	0.884338	752.083	0.390291	0.50506	0.772762
ENSMUSG00000041075.9	Fzd7	448.261	-0.353163	0.660857	-0.534402	452.292	0.327881	0.74168	0.442079
ENSMUSG00000026021.16	Sumo1	43029.7	0.054395	0.234323	0.232137	36266.3	-0.681952	0.206363	-3.30462
ENSMUSG00000026782.16	Abi2	260.923	-0.0686885	0.815247	-0.0842548	387.867	0.992381	0.844729	1.17479
ENSMUSG00000026009.15	Icos	40.6563	-8.73778	3.18142	-2.7465	9.67555	6.63885	4.78977	1.38605
ENSMUSG00000027520.17	Zdbf2	286.241	-0.784437	0.714643	-1.09766	196.921	-0.25641	0.858416	-0.298702
ENSMUSG00000025958.15	Creb1	312.709	-0.521278	0.763815	-0.682467	222.187	-0.520657	1.07814	-0.482921
ENSMUSG00000045005.10	Fzd5	536.802	-1.15387	0.916515	-1.25897	384.937	0.345618	0.925873	0.373289
ENSMUSG00000051344.14	Plekhm3	284.771	-0.766589	0.795972	-0.963085	312.175	0.929665	0.813222	1.14319
ENSMUSG00000039342.6	Ankar	287.013	0.0806611	0.900417	0.0895819	407.65	0.775907	0.914505	0.848446
ENSMUSG00000039323.19	Igfbp2	75.365	-0.410534	1.38271	-0.296905	94.7616	0.907262	1.33739	0.678382
ENSMUSG00000026177.12	Slc11a1	65.2947	1.29432	2.33598	0.554081	111.234	0.435325	1.65534	0.262983
ENSMUSG00000033364.14	Usp37	15173.1	-0.15304	0.246103	-0.621851	14132.8	-0.104708	0.227649	-0.459954
ENSMUSG00000026173.16	Plcd4	439.357	-1.66835	0.876569	-1.90328	290.318	0.771984	1.06134	0.727368
ENSMUSG00000026201.13	Stk16	162.813	-1.50414	1.77025	-0.849674	152.491	1.33786	1.78222	0.750667
ENSMUSG00000012187.14	Mogat1	58.5267	1.24609	1.34326	0.927662	79.535	-0.160743	1.27668	-0.125907
ENSMUSG00000032883.16	Acsl3	7942.64	0.123194	0.245886	0.501022	7871.52	-0.208932	0.267382	-0.781398
ENSMUSG00000079470.9	Utp14b	1750.17	-0.764829	0.395436	-1.93414	2546.13	1.51269	0.287551	5.26058
ENSMUSG00000054702.15	Ap1s3	516.084	1.10233	0.494391	2.22968	536.317	-1.01576	0.603971	-1.68181
ENSMUSG00000004364.15	Cul3	13154.6	-0.988144	0.256015	-3.8597	12462.1	0.826408	0.242346	3.41003
ENSMUSG00000055980.3	Irs1	135.886	0.951166	0.924206	1.02917	228.99	0.592446	0.91401	0.648183
ENSMUSG00000038496.17	Slc19a3	3206.9	-0.922104	0.296461	-3.11037	3267.19	0.921175	0.297388	3.09756
ENSMUSG00000036766.13	Dner	322.622	0.0377939	0.705695	0.0535556	341.563	0.0707247	0.740472	0.095513
ENSMUSG00000073633.10	Fbxo36	2824.61	0.287951	0.3061	0.94071	3128.6	-0.0338988	0.271055	-0.125062
ENSMUSG00000089844.8	A530032D15Rik	1499.9	0.287042	0.416927	0.688472	1791.39	0.178894	0.406226	0.440381
ENSMUSG00000070034.14	Sp110	2745.81	0.402326	0.298317	1.34865	2871.9	-0.317154	0.292847	-1.083
ENSMUSG00000070031.12	Sp140	1322.6	-0.0990382	0.400822	-0.247088	1477.88	0.345353	0.429786	0.803546
ENSMUSG00000036707.17	Cab39	5609.87	-0.441348	0.244269	-1.80681	5803.29	0.478675	0.234144	2.04436
ENSMUSG00000026227.12	2810459M11Rik	81.2346	-1.26878	1.41233	-0.898356	158.753	2.47075	1.00299	2.46337
ENSMUSG00000056055.14	Sag	100.368	0.0623896	0.991697	0.062912	91.8582	-0.398836	1.07014	-0.372696
ENSMUSG00000081984.4	Dnajb3	92.3508	0.599436	1.25566	0.477388	112.73	-0.0170792	1.11175	-0.0153624
ENSMUSG00000044783.17	Hjurp	210.212	-0.546374	0.774542	-0.705416	209.433	0.489878	0.878201	0.55782
ENSMUSG00000094651.3	Gal3st2	474.776	0.142323	0.611315	0.232815	521.396	0.0747282	0.878403	0.0850728
ENSMUSG00000038702.7	Dsel	163.422	-0.439232	1.15694	-0.379649	172.726	0.530849	1.27167	0.417441
ENSMUSG00000098923.2	Tmem185b	151.912	0.454199	0.9999	0.454244	154.785	-0.453861	0.873303	-0.519706
ENSMUSG00000026384.14	Ptpn4	352.228	0.0376033	0.556311	0.067594	377.92	0.10912	0.563363	0.193695
ENSMUSG00000036975.6	Tmem177	194.589	1.31492	1.37997	0.952862	187.492	-1.61692	0.829264	-1.94982
ENSMUSG00000026344.10	Lypd1	3.36109	2.48982	4.68589	0.531343	35.3993	3.48307	2.22107	1.56819
ENSMUSG00000026355.12	Mcm6	2665.75	-0.468193	0.301437	-1.5532	2340.46	0.0750438	0.337453	0.222383
ENSMUSG00000016528.11	Mapkapk2	163.083	-0.0901873	0.83545	-0.107951	225.889	0.852533	0.755301	1.12873
ENSMUSG00000016526.9	Dyrk3	776.654	0.138809	0.419037	0.331257	813.343	-0.057795	0.436114	-0.132523
ENSMUSG00000046062.6	Ppp1r15b	1211.16	-1.01254	0.37882	-2.67289	1396.37	1.27125	0.334614	3.79914
ENSMUSG00000026450.15	Chit1	446.229	1.50733	0.609841	2.47167	480.962	-1.22049	0.601898	-2.02774
ENSMUSG00000026457.15	Adipor1	696.55	-0.600127	0.531943	-1.12818	675.916	0.480621	0.513675	0.935651
ENSMUSG00000026455.15	Klhl12	1964.83	0.0645232	0.548649	0.117604	1898.19	-0.227626	0.464162	-0.490402
ENSMUSG00000042207.18	Kdm5b	4909.39	-1.65686	0.263987	-6.27631	3741.45	1.07418	0.267172	4.02056
ENSMUSG00000031506.12	Ptpn7	11.2884	2.77231	3.37496	0.821435	10.0394	-6.92873	4.79046	-1.44636
ENSMUSG00000048096.8	Lmod1	47.02	-1.43495	1.47825	-0.970713	76.5877	2.29877	1.61469	1.42366
ENSMUSG00000009418.17	Nav1	168.731	-2.79643	0.783435	-3.56945	42.7696	-0.0341322	1.73008	-0.0197287
ENSMUSG00000026414.14	Tnnt2	1.53437	-4.00548	4.81777	-0.831398	1.8001	4.21251	4.81172	0.875468
ENSMUSG00000041483.15	Zfp281	3520.82	0.752827	0.311823	2.41428	4932.62	0.251133	0.284579	0.88247
ENSMUSG00000033964.13	Zbtb41	3118.36	-0.291252	0.348376	-0.836026	3160.02	0.276703	0.356038	0.777171
ENSMUSG00000033898.18	Cfhr2	15.2844	7.48371	4.17953	1.79056	28.2941	-0.29472	3.34552	-0.0880937
ENSMUSG00000006005.19	Tpr	10403.3	-0.904723	0.247759	-3.65163	8595.88	0.409694	0.244326	1.67684
ENSMUSG00000026484.14	Rnf2	8090.39	-0.0648411	0.228982	-0.283171	9251.83	0.373741	0.211686	1.76555
ENSMUSG00000043019.13	Edem3	265.219	-0.743694	0.675197	-1.10145	426.048	1.68554	0.597338	2.82176
ENSMUSG00000055547.5	Apobec4	101.634	-0.569013	1.00855	-0.564191	49.5065	-2.41802	2.14119	-1.12928
ENSMUSG00000042772.16	Smg7	1103.07	0.534889	0.447487	1.19532	1120	-0.547789	0.448248	-1.22207
ENSMUSG00000042684.9	Npl	1892.81	-2.55058	0.425212	-5.99837	995.867	1.3453	0.421209	3.19391
ENSMUSG00000026475.8	Rgs16	5.43551	5.99213	4.79509	1.24964	20.0499	1.39021	2.27973	0.609811
ENSMUSG00000026473.17	Glul	15583.3	-0.745596	0.321315	-2.32045	17510.6	0.964599	0.250267	3.85428
ENSMUSG00000056708.6	Ier5	69.4386	-9.51026	2.1748	-4.37293	35.5263	8.51549	2.56632	3.31817
ENSMUSG00000026468.15	Lhx4	3.37047	-5.14678	4.79975	-1.0723	9.36278	6.59151	4.78994	1.37612
ENSMUSG00000026466.17	Tor1aip1	1582.14	-1.04459	0.481272	-2.17048	1498.88	0.884706	0.41787	2.11718
ENSMUSG00000060519.12	Tor3a	278.885	-1.24847	0.634862	-1.96652	204.121	0.510657	0.757843	0.673829
ENSMUSG00000033557.18	Fam20b	677.179	-0.539656	0.47824	-1.12842	667.831	0.458229	0.51726	0.885878
ENSMUSG00000014226.11	Cacybp	3092.71	0.259643	0.360917	0.719399	4586.59	0.740535	0.381619	1.94051
ENSMUSG00000026705.17	Klhl20	93.3588	0.38092	1.09792	0.346946	100.186	-0.216485	1.57555	-0.137403
ENSMUSG00000044835.16	Ankrd45	32.1109	0.660237	2.42179	0.272624	30.7319	-0.904536	3.27632	-0.276083
ENSMUSG00000040843.11	Tiprl	6060.27	-1.33463	0.336705	-3.9638	5999.38	1.27588	0.282954	4.50914
ENSMUSG00000052428.11	Tmco1	2955.76	-0.296017	0.361765	-0.818256	3725.03	0.8116	0.338325	2.39888
ENSMUSG00000026674.10	Ddr2	1458.57	-0.626927	0.389145	-1.61104	1388.06	0.459804	0.371811	1.23666
ENSMUSG00000026667.15	Uhmk1	8589.21	-0.728019	0.26918	-2.70458	7574.12	0.376659	0.254384	1.48067
ENSMUSG00000059498.14	Fcgr3	2805.2	0.189937	0.423735	0.448245	3270.37	0.196796	0.466593	0.421772
ENSMUSG00000038370.7	Pcp4l1	70.0022	0.403607	1.99437	0.202373	70.9991	-0.421452	1.49841	-0.281265
ENSMUSG00000005681.13	Apoa2	9.05787	6.72887	4.79095	1.4045	23.132	0.592137	2.71927	0.217756
ENSMUSG00000058715.12	Fcer1g	5.92838	-1.84185	4.61884	-0.398769	3.99295	1.02142	4.6264	0.220781
ENSMUSG00000052423.16	B4galt3	179.173	-0.822733	0.904085	-0.910017	264.582	1.58981	0.777514	2.04473
ENSMUSG00000026641.14	Usf1	122.139	-0.841772	0.961403	-0.875567	106.558	0.475236	1.03611	0.458674
ENSMUSG00000038179.14	Slamf7	88.1638	-1.52018	1.13178	-1.34318	23.6614	-5.70041	2.49004	-2.28928
ENSMUSG00000044708.6	Kcnj10	154.832	0.282404	0.99036	0.285153	199.128	0.377545	0.926548	0.407475
ENSMUSG00000050229.4	Pigm	483.688	-0.556113	0.637957	-0.871708	572.538	0.901798	0.656797	1.37302
ENSMUSG00000078185.4	Chml	534.473	0.272157	0.539229	0.504716	653.503	0.254317	0.613278	0.414684
ENSMUSG00000055214.16	Pld5	84.4975	0.296478	1.47483	0.201025	72.6621	-0.914128	2.10399	-0.434474
ENSMUSG00000057335.12	Cep170	3732.46	0.477622	0.257823	1.85252	3547.3	-0.731614	0.279217	-2.62024
ENSMUSG00000019699.17	Akt3	1727.99	0.190164	0.477978	0.397851	2221.85	0.452326	0.471512	0.959309
ENSMUSG00000026492.12	Tfb2m	3889.82	-0.814241	0.293651	-2.77282	3444.68	0.481854	0.291863	1.65096
ENSMUSG00000038936.14	Sccpdh	1533.34	0.00131161	0.351742	0.0037289	2043.83	0.690967	0.334801	2.06381
ENSMUSG00000026491.14	Ahctf1	4156.2	-0.767096	0.259451	-2.95661	3662.2	0.418034	0.25029	1.67019
ENSMUSG00000058729.14	Lin9	1212.69	-0.679962	0.354646	-1.9173	1726.36	1.39753	0.321592	4.34565
ENSMUSG00000062169.14	Cnih4	1540.45	-0.764361	0.406235	-1.88157	1531.44	0.707212	0.385211	1.83591
ENSMUSG00000038733.15	Wdr26	11783.7	-0.0675896	0.291472	-0.23189	11811.9	0.0207985	0.254036	0.0818723
ENSMUSG00000026510.11	Trp53bp2	88.5233	-0.703252	1.33048	-0.528571	107.239	1.0863	1.28695	0.84409
ENSMUSG00000039224.2	D1Pas1	796.043	-0.926503	0.421306	-2.19912	1207.66	1.73011	0.441056	3.92266
ENSMUSG00000037624.16	Kcnk2	23.8699	-0.512274	2.62716	-0.194992	43.1004	1.72387	2.26181	0.762163
ENSMUSG00000026622.16	Nek2	1144.3	-1.23941	0.380472	-3.25755	1302.66	1.46189	0.378291	3.86446
ENSMUSG00000026643.17	Nmt2	2136.35	-0.208136	0.328361	-0.633864	2794.84	0.820662	0.310409	2.64381
ENSMUSG00000025816.16	Sec61a2	2137.67	-1.57924	0.435887	-3.62306	2909.05	2.11238	0.353759	5.97123
ENSMUSG00000043241.15	Upf2	1999.28	-0.12782	0.316221	-0.404211	2224.39	0.361476	0.35329	1.02317
ENSMUSG00000037262.8	Kin	763.743	-1.36293	0.573775	-2.37538	740.809	1.26312	0.579365	2.18018
ENSMUSG00000026773.20	Pfkfb3	547.934	0.300828	0.481545	0.624715	712.822	0.392215	0.446835	0.877763
ENSMUSG00000026728.10	Vim	178.737	0.224141	1.23279	0.181816	165.516	-0.543942	1.41513	-0.384376
ENSMUSG00000017418.15	Arl5b	617.63	-0.222668	0.486454	-0.457736	979.362	1.24555	0.381567	3.26431
ENSMUSG00000026740.13	Dnajc1	410.792	0.178564	0.671332	0.265984	330.795	-1.03478	0.724031	-1.42919
ENSMUSG00000026739.14	Bmi1	44451.4	0.16564	0.264627	0.625938	49047.5	0.0676341	0.192237	0.351827
ENSMUSG00000026737.13	Pip4k2a	201.382	-0.894077	0.789447	-1.13254	161.579	0.32256	1.02638	0.31427
ENSMUSG00000026734.10	4921504E06Rik	14.9642	1.53915	3.70425	0.415509	51.3274	1.81911	2.22985	0.815799
ENSMUSG00000043415.6	Otud1	508.108	0.663634	0.485213	1.36772	615.24	-0.0919002	0.461853	-0.198981
ENSMUSG00000025716.15	Myo3a	400.34	0.831267	0.588644	1.41217	379.944	-1.13657	0.63434	-1.79173
ENSMUSG00000004113.19	Cacna1b	17.5588	1.60702	2.9948	0.536602	13.4727	-7.35316	3.81538	-1.92724
ENSMUSG00000026974.12	Zmynd19	4858.59	-0.0438433	0.266867	-0.164289	4629.61	-0.154043	0.279538	-0.551065
ENSMUSG00000036833.17	Pnpla7	238.61	0.470113	0.763519	0.615718	208.227	-1.07609	0.806879	-1.33364
ENSMUSG00000078202.4	Nrarp	8.254	-3.26547	3.53513	-0.923719	3.02182	1.49213	4.65989	0.320206
ENSMUSG00000048707.10	Tprn	179.521	-0.32435	0.961108	-0.337475	217.444	0.746082	0.919462	0.811433
ENSMUSG00000036646.14	Man1b1	55.551	-1.53685	1.33063	-1.15498	42.4701	0.946861	1.55233	0.609962
ENSMUSG00000026942.14	Traf2	165.02	-0.0164205	1.1303	-0.0145276	163.567	-0.0631067	1.17596	-0.0536641
ENSMUSG00000015092.10	Edf1	601.117	-1.81823	0.567449	-3.20421	540.976	1.5833	0.529266	2.99149
ENSMUSG00000036401.6	Glt6d1	9.31667	6.76951	4.79078	1.41303	9.48863	-6.84735	4.79079	-1.42927
ENSMUSG00000023210.3	Lcn9	56.9591	0.318212	1.36509	0.233108	63.0489	-0.0625194	1.3684	-0.0456879
ENSMUSG00000059625.7	Sohlh1	24.6328	-0.0329808	2.56285	-0.0128688	79.9663	2.44363	1.93176	1.26498
ENSMUSG00000026932.15	Nacc2	92.8209	-0.592535	1.34179	-0.441602	131.956	1.31982	0.961683	1.37241
ENSMUSG00000036281.14	Snapc4	97.1538	-0.490888	1.12469	-0.436466	93.3682	0.341246	1.14295	0.298567
ENSMUSG00000036160.14	Surf6	194.457	-2.21665	0.921764	-2.40479	245.893	2.58762	0.899862	2.87557
ENSMUSG00000009614.17	Sardh	83.3059	-3.22813	1.98026	-1.63015	27.9828	1.27303	2.74956	0.462994
ENSMUSG00000026829.10	Gbgt1	3.15981	-5.0538	4.80074	-1.05271	5.40031	5.79755	4.79375	1.2094
ENSMUSG00000026816.15	Gtf3c5	541.48	-1.0825	0.663092	-1.6325	482.658	0.788625	0.720126	1.09512
ENSMUSG00000035666.15	Gtf3c4	832.105	-1.98459	0.684093	-2.90106	579.359	1.25438	0.763663	1.64258
ENSMUSG00000026803.18	Ttf1	779.971	-0.147545	0.512191	-0.288067	648.648	-0.475071	0.551831	-0.860899
ENSMUSG00000043535.14	Setx	5085.54	-0.226692	0.263206	-0.861272	5042.46	0.152304	0.249618	0.610149
ENSMUSG00000039826.14	Trub2	231.761	-1.45738	0.742789	-1.96204	250.782	1.57357	0.670409	2.34718
ENSMUSG00000026798.11	Coq4	258.223	-0.12455	0.718236	-0.17341	260.47	0.0955961	0.736398	0.129816
ENSMUSG00000059316.3	Slc27a4	12.9078	-7.08178	3.46047	-2.04648	28.4784	8.19644	2.71479	3.01918
ENSMUSG00000039787.14	Cercam	10.707	-1.29043	3.32191	-0.38846	8.08092	0.631372	3.85369	0.163836
ENSMUSG00000026785.15	Pkn3	212.106	-0.58993	0.835197	-0.706337	227.16	0.706071	0.871256	0.810406
ENSMUSG00000039686.15	Zer1	26.0936	0.924131	2.03746	0.453571	21.4541	-2.116	2.26464	-0.934367
ENSMUSG00000039678.13	Tbc1d13	205.253	0.283356	0.906836	0.312466	224.006	-0.0739158	0.923854	-0.0800081
ENSMUSG00000079484.13	Phyhd1	0.517593	2.59974	4.89232	0.531392	3.871	2.66511	4.68974	0.568286
ENSMUSG00000075419.5	Dolk	13.0888	-0.729458	2.47889	-0.294268	40.0143	2.80293	2.49329	1.12419
ENSMUSG00000039476.14	Prrx2	88.9078	0.725217	1.88754	0.384214	58.0397	-5.17653	1.82474	-2.83686
ENSMUSG00000050737.14	Ptges	81.0981	-0.399102	1.65309	-0.241427	100.826	0.869529	1.6303	0.533356
ENSMUSG00000026848.15	Tor1b	428.173	-2.07004	0.604267	-3.42571	281.561	1.2359	0.865027	1.42874
ENSMUSG00000075415.14	Fnbp1	176.58	-1.19741	0.949719	-1.2608	102.938	-0.177312	1.23429	-0.143655
ENSMUSG00000000194.14	Gpr107	181.068	-0.363294	0.959896	-0.378472	106.816	-1.62941	1.49717	-1.08833
ENSMUSG00000026841.8	Fibcd1	2.91299	1.28968	4.65249	0.277202	11.9172	2.21774	4.17149	0.531644
ENSMUSG00000026840.15	Lamc3	7.45607	-0.482326	4.59322	-0.105008	37.0547	3.41797	3.06875	1.1138
ENSMUSG00000001864.14	Aif1l	34.6071	-8.50567	2.70677	-3.14237	9.8943	6.67114	4.19067	1.5919
ENSMUSG00000050592.9	Fam78a	16.2615	1.82844	3.12514	0.585076	63.311	1.96416	2.05172	0.957322
ENSMUSG00000039205.17	Ciz1	3.65869	-3.71403	4.79961	-0.773821	2.06368	2.77038	4.81163	0.575767
ENSMUSG00000026819.16	Slc25a25	224.654	-1.96421	0.776206	-2.53053	176.263	1.47264	0.876332	1.68045
ENSMUSG00000039164.3	Naif1	250.439	-0.490654	0.775124	-0.633001	197.739	-0.211983	0.803349	-0.263874
ENSMUSG00000079442.13	St6galnac4	6.3932	-6.06743	4.79268	-1.26598	6.05654	5.96303	4.79277	1.24417
ENSMUSG00000026811.19	St6galnac6	148.593	-1.014	1.26809	-0.799628	163.762	1.17815	1.26595	0.930647
ENSMUSG00000009555.17	Cdk9	710.374	-2.34181	0.595561	-3.93211	439.833	1.42541	0.682985	2.08703
ENSMUSG00000053746.9	Ptrh1	164.527	-1.11169	0.816663	-1.36126	132.6	0.584196	0.930938	0.627535
ENSMUSG00000026791.15	Slc2a8	42.7194	8.96665	2.2774	3.93722	76.392	-0.405723	1.21905	-0.332819
ENSMUSG00000068966.11	Zbtb34	306.304	-0.636361	0.640395	-0.993701	387.688	1.11949	0.567294	1.97338
ENSMUSG00000026788.14	Zbtb43	636.824	-1.03675	0.550743	-1.88245	662.777	1.08223	0.526966	2.05369
ENSMUSG00000026867.20	Gapvd1	894.56	-0.116012	0.429218	-0.270286	678.657	-0.860278	0.553893	-1.55315
ENSMUSG00000026864.14	Hspa5	3537.23	-0.327326	0.395357	-0.827925	4715.96	0.962941	0.307927	3.12717
ENSMUSG00000075376.11	Rc3h2	632.651	-0.112716	0.465395	-0.242194	780.762	0.604703	0.44808	1.34954
ENSMUSG00000062997.7	Rpl35	2411.01	-0.978882	0.325506	-3.00726	2241.51	0.773845	0.326707	2.36862
ENSMUSG00000026754.17	Golga1	145.324	-0.0158822	0.891591	-0.0178133	102.634	-1.34342	1.28468	-1.04573
ENSMUSG00000069495.13	Epc2	3021.82	-0.00146262	0.28446	-0.00514174	3149.24	0.0652321	0.261833	0.249136
ENSMUSG00000026946.10	Nmi	50.6726	-5.25405	1.80701	-2.90759	1.31787	-3.99951	4.82809	-0.828382
ENSMUSG00000053475.6	Tnfaip6	196.589	0.740947	0.856184	0.865406	209.802	-0.571399	1.04299	-0.547846
ENSMUSG00000036202.17	Rif1	26383.8	-0.292778	0.258491	-1.13264	25599.2	0.161154	0.234412	0.68748
ENSMUSG00000061136.17	Prpf40a	3920.24	-0.386467	0.259522	-1.48915	3676.93	0.16781	0.247506	0.678005
ENSMUSG00000026960.7	Arl6ip6	3374.52	0.339	0.287077	1.18087	3682.56	-0.124239	0.296396	-0.419166
ENSMUSG00000026988.16	Wdsub1	144.932	-0.205483	0.833664	-0.246482	221.104	1.15265	0.789016	1.46087
ENSMUSG00000026980.16	Ly75	26.7726	-0.433807	2.54313	-0.17058	61.0867	2.09052	1.32353	1.57951
ENSMUSG00000044647.17	Csrnp3	1024.31	-0.443838	0.377857	-1.17462	1139.05	0.655826	0.357726	1.83332
ENSMUSG00000005233.17	Spc25	15501.5	-0.480926	0.342691	-1.40338	16735	0.621128	0.29434	2.11024
ENSMUSG00000042155.4	Klhl23	8.2128	-0.526103	4.45756	-0.118025	3.43453	-5.38128	4.80143	-1.12077
ENSMUSG00000023391.9	Dlx2	28.4265	2.28294	2.39597	0.952825	77.4058	1.15168	1.25201	0.919871
ENSMUSG00000027109.17	Sp3	1835.6	-0.314328	0.582222	-0.539876	1770.69	0.166839	0.600759	0.277714
ENSMUSG00000027104.19	Atf2	13999.1	-0.00102674	0.241488	-0.00425171	13538.8	-0.154512	0.223624	-0.690949
ENSMUSG00000075272.5	Ttc30a2	8.74493	2.61399	3.00706	0.869284	30.4594	1.57403	1.88178	0.836455
ENSMUSG00000075271.5	Ttc30a1	21.7023	0.147514	2.31929	0.0636032	67.9101	2.27594	1.63164	1.39488
ENSMUSG00000042369.9	Rbm45	161.716	-2.24262	1.37535	-1.63058	46.4294	-0.698959	1.9424	-0.359843
ENSMUSG00000042359.19	Osbpl6	1380.44	-1.40539	0.400705	-3.5073	1326.44	1.28666	0.504388	2.55094
ENSMUSG00000051747.16	Ttn	2241.86	0.407398	0.302826	1.34532	2455.25	-0.176496	0.312472	-0.564837
ENSMUSG00000027011.15	Ube2e3	4189.3	-0.644363	0.288431	-2.23403	4059.99	0.523137	0.290994	1.79776
ENSMUSG00000027091.15	Zc3h15	16526.1	0.136811	0.237581	0.575849	15149.1	-0.479027	0.254471	-1.88244
ENSMUSG00000027087.12	Itgav	801.828	-0.303586	0.505965	-0.600015	661.897	-0.303757	0.537947	-0.56466
ENSMUSG00000048388.4	Fam171b	550.479	1.36894	0.743754	1.84058	944.377	0.416067	0.683798	0.608465
ENSMUSG00000034552.9	Zswim2	939.807	2.02658	0.533716	3.79712	1542	0.00633645	0.465434	0.0136141
ENSMUSG00000059588.14	Calcrl	152.36	-2.28733	1.62889	-1.40422	117.211	1.78098	1.82994	0.973243
ENSMUSG00000027082.16	Tfpi	441.339	-0.620417	0.688692	-0.900862	707.15	1.58018	0.67188	2.35188
ENSMUSG00000034075.11	Zdhhc5	3821.04	0.105572	0.301263	0.350431	4234	0.134983	0.287102	0.470157
ENSMUSG00000034059.15	Ypel4	7.65194	-0.349076	3.713	-0.0940147	7.22868	0.150148	3.94779	0.0380336
ENSMUSG00000027076.11	Timm10	438.277	-2.04585	0.667239	-3.06614	786.961	3.00598	0.583825	5.14877
ENSMUSG00000101391.4	Olfr1217	61.2135	2.86362	1.94246	1.47422	62.4726	-2.84708	1.42049	-2.0043
ENSMUSG00000040794.6	C1qtnf4	159.525	-0.609968	1.00253	-0.608427	128.933	0.00444019	1.06647	0.00416346
ENSMUSG00000075040.10	Zfp408	70.6742	-0.789789	1.27828	-0.617854	29.5572	-3.0677	2.45817	-1.24796
ENSMUSG00000068742.12	Cry2	79.4141	4.30578	1.6727	2.57414	110.818	-1.19274	1.37225	-0.869188
ENSMUSG00000068686.13	Cd59b	176.087	0.194336	0.846678	0.229528	139.865	-1.11773	0.955426	-1.16988
ENSMUSG00000027176.9	Cstf3	746.989	-0.824358	0.60073	-1.37226	644.056	0.425671	0.684055	0.622276
ENSMUSG00000027115.15	Kif18a	17366.3	0.316548	0.318485	0.993918	16557.3	-0.542414	0.203205	-2.6693
ENSMUSG00000050199.14	Lgr4	320.34	0.849913	0.750044	1.13315	376.478	-0.334983	0.621938	-0.538612
ENSMUSG00000057149.5	Olfr1301	50.5508	1.30506	2.31706	0.563237	79.2445	0.217531	1.57962	0.137711
ENSMUSG00000041219.15	Arhgap11a	2191.09	-0.404087	0.35445	-1.14004	1811.53	-0.176572	0.309765	-0.570021
ENSMUSG00000040321.4	Zfp770	1778.58	0.740322	0.363245	2.03808	2014.25	-0.364532	0.330436	-1.10319
ENSMUSG00000027349.6	Fam98b	996.807	-0.346667	0.427357	-0.811187	842.651	-0.177211	0.447176	-0.396288
ENSMUSG00000040093.17	Bmf	41.5382	-1.58973	2.27486	-0.698824	19.941	-0.172955	2.95996	-0.0584316
ENSMUSG00000027332.12	Ivd	535.467	-1.03489	0.751341	-1.37738	387.963	0.22259	0.82319	0.270399
ENSMUSG00000034216.13	Vps18	23.0355	4.44896	2.42119	1.83751	40.273	-0.331313	2.39422	-0.138381
ENSMUSG00000027314.7	Dll4	6.90465	-6.17853	4.79209	-1.28932	11.8296	6.92895	3.84817	1.80058
ENSMUSG00000034154.16	Ino80	840.754	-0.176958	0.503688	-0.351325	827.09	0.0784841	0.504656	0.15552
ENSMUSG00000072980.4	Oip5	1527.86	-0.569899	0.552909	-1.03073	1359.79	0.225241	0.431347	0.522181
ENSMUSG00000027297.16	Ltk	14.21	2.57872	3.09098	0.834272	31.8531	0.651596	1.9804	0.329022
ENSMUSG00000033943.16	Mga	4709.11	0.213951	0.274605	0.77912	4275.22	-0.602367	0.323911	-1.85967
ENSMUSG00000027287.15	Snap23	5175.84	-0.210074	0.342892	-0.612655	4627.24	-0.165426	0.335282	-0.493395
ENSMUSG00000090100.8	Ttbk2	386.086	-1.30769	0.666981	-1.96061	239.235	0.155592	0.722279	0.215419
ENSMUSG00000027248.14	Pdia3	6075.26	-0.557241	0.297179	-1.8751	5759.17	0.376887	0.291882	1.29123
ENSMUSG00000033411.17	Ctdspl2	6103.08	-0.0300066	0.240617	-0.124707	5785.35	-0.184761	0.269602	-0.68531
ENSMUSG00000060802.9	B2m	5879.44	0.564723	0.254104	2.22241	6364.95	-0.357767	0.229322	-1.56011
ENSMUSG00000027359.17	Slc27a2	1662.65	-1.12151	0.364871	-3.07371	1870.46	1.32482	0.350883	3.77568
ENSMUSG00000027364.15	Usp50	2532.13	-0.996449	0.437942	-2.2753	2032.24	0.441637	0.354098	1.24722
ENSMUSG00000027365.15	Trpm7	3415.57	-0.183771	0.3808	-0.482592	3605.3	0.278178	0.37286	0.746068
ENSMUSG00000001998.16	Ap4e1	581.829	-0.719758	0.496582	-1.44942	590.859	0.711005	0.48246	1.47371
ENSMUSG00000044145.3	1810024B03Rik	137	0.72708	1.02663	0.708219	198.843	0.360578	0.766239	0.470582
ENSMUSG00000014361.6	Mertk	229.154	-1.32137	0.964879	-1.36947	101.315	-0.950734	1.06215	-0.895105
ENSMUSG00000014353.16	Tmem87b	1883.8	0.135402	0.318888	0.424607	2038.17	0.0400775	0.295044	0.135836
ENSMUSG00000048327.7	Ckap2l	1623.43	-0.261072	0.379553	-0.687842	1361.12	-0.307201	0.370038	-0.830187
ENSMUSG00000074804.4	AU015228	2181.9	-0.379276	0.312451	-1.21387	3300.92	1.27222	0.275387	4.61975
ENSMUSG00000027405.17	Nop56	3797.12	-1.09411	0.25429	-4.30261	3360.8	0.784505	0.251246	3.12246
ENSMUSG00000037740.9	Mrps26	1538.64	-0.0224587	0.380683	-0.0589959	1951.63	0.592869	0.355654	1.66698
ENSMUSG00000027300.11	Ubox5	92.7673	-0.830498	1.38995	-0.5975	114.512	1.24328	1.60668	0.773818
ENSMUSG00000079043.4	Fastkd5	463.123	-0.281627	0.72667	-0.387559	363.752	-0.499323	0.852324	-0.585837
ENSMUSG00000027318.18	Adam33	7.01138	-6.20223	4.43449	-1.39863	24.5264	7.98083	3.87591	2.05908
ENSMUSG00000027322.12	Siglec1	25.7626	0.544181	1.79656	0.302901	31.7161	0.0524818	1.69795	0.0309089
ENSMUSG00000074793.11	Hspa12b	12.4885	3.77837	3.84452	0.982793	21.7154	-0.267332	2.79187	-0.0957537
ENSMUSG00000079037.10	Prnp	163.575	-1.47589	0.929762	-1.58738	109	0.559224	1.29559	0.431636
ENSMUSG00000027338.17	Prnd	4.39954	5.68708	4.79752	1.18542	4.48074	-5.76494	4.79754	-1.20165
ENSMUSG00000027339.16	Rassf2	4.66304	5.77098	4.7968	1.20309	4.7555	-5.85076	4.7968	-1.21972
ENSMUSG00000039033.12	Tasp1	865.804	-0.45974	0.520113	-0.883924	682.955	-0.254609	0.439829	-0.578882
ENSMUSG00000045624.16	Esf1	4403.58	-0.769821	0.262558	-2.932	4623.55	0.83725	0.247909	3.37725
ENSMUSG00000074764.12	Sel1l2	477.142	-0.931524	0.564198	-1.65106	325.328	-0.0815232	0.633506	-0.128686
ENSMUSG00000037110.21	Ralgapa2	304.633	0.141755	0.819062	0.17307	397.968	0.530698	0.58511	0.907007
ENSMUSG00000079009.9	Gm14139	304.719	-0.49614	0.903714	-0.549001	264.52	0.0737505	0.953357	0.0773587
ENSMUSG00000053916.5	Nanp	7.18057	0.443516	3.21827	0.137812	8.71031	0.0905134	3.0549	0.0296289
ENSMUSG00000068079.6	Tcf15	61.9864	-0.137853	1.22004	-0.11299	70.7442	0.434421	1.35186	0.32135
ENSMUSG00000027465.14	Tbc1d20	412.029	-0.454771	0.743536	-0.611633	430.14	0.514008	0.673734	0.762924
ENSMUSG00000032715.10	Trib3	142.81	0.967928	0.857265	1.12909	179.463	-0.212605	0.910479	-0.233509
ENSMUSG00000059361.7	Nrsn2	2.10654	-4.46984	4.80871	-0.929531	1.11462	3.52142	4.82823	0.729339
ENSMUSG00000051817.9	Sox12	77.5968	2.00435	1.25758	1.59381	146.309	0.389608	0.904039	0.430964
ENSMUSG00000032680.12	6820408C15Rik	141.425	-0.700462	1.96831	-0.35587	134.621	0.535836	1.88918	0.283634
ENSMUSG00000074681.3	Defb23	179.86	-1.1773	0.756108	-1.55706	106.591	-0.157807	0.981873	-0.16072
ENSMUSG00000042814.9	Mcts2	1907.86	0.405965	0.333006	1.21909	3553.21	1.14159	0.32112	3.55501
ENSMUSG00000042745.10	Id1	58.0784	-1.14192	2.11713	-0.539373	132.342	2.62594	1.72663	1.52085
ENSMUSG00000009876.14	Cox4i2	42.9866	-1.21328	1.61008	-0.753552	58.8743	1.79209	1.30413	1.37416
ENSMUSG00000027469.17	Tpx2	13119.1	-0.261857	0.273219	-0.958415	12734.1	0.129923	0.22084	0.588314
ENSMUSG00000074673.16	Ttll9	25.2527	1.42527	2.83529	0.502689	29.4581	-0.809737	3.30943	-0.244676
ENSMUSG00000027472.15	Pdrg1	1031.91	-0.689113	0.520479	-1.324	1073.41	0.73678	0.466663	1.57883
ENSMUSG00000056941.18	Commd7	2103.2	-0.174675	0.354269	-0.493057	2288.2	0.34732	0.422945	0.821196
ENSMUSG00000027488.13	Snta1	332.27	0.742385	0.820148	0.905184	790.937	1.45057	0.443484	3.27085
ENSMUSG00000038533.16	Cbfa2t2	1435.66	-0.883262	0.442512	-1.99602	1290.72	0.59327	0.455772	1.30168
ENSMUSG00000027489.16	Necab3	7.48362	1.67283	4.60092	0.363586	8.02784	-1.37898	4.59526	-0.300087
ENSMUSG00000027598.17	Itch	2405.25	0.22307	0.329125	0.677767	2937.01	0.29272	0.367516	0.796481
ENSMUSG00000027605.19	Acss2	14.2315	-3.67277	2.62015	-1.40174	64.2584	5.90392	1.47547	4.0014
ENSMUSG00000027610.18	Gss	67.289	-4.50088	1.47116	-3.05941	74.8072	4.63158	1.49422	3.09967
ENSMUSG00000027613.16	Eif6	2640.6	-0.655572	0.289074	-2.26784	2671.57	0.638124	0.288318	2.21327
ENSMUSG00000038259.5	Gdf5	17.2533	2.09989	2.43117	0.863737	38.2748	0.75111	1.97291	0.380712
ENSMUSG00000074643.13	Cpne1	25.2127	0.809651	1.82685	0.443195	37.8633	0.3953	1.59331	0.2481
ENSMUSG00000089824.11	Rbm12	242.407	-1.1637	0.71916	-1.61814	255.313	1.232	0.940705	1.30966
ENSMUSG00000027634.15	Ndrg3	47.0857	-0.0939538	1.43856	-0.0653109	195.289	2.88919	1.28205	2.25357
ENSMUSG00000027651.17	Rprd1b	518.774	-1.0676	0.587275	-1.81789	322.293	-0.173223	0.707075	-0.244985
ENSMUSG00000044349.17	Snhg11	182.59	-0.900116	0.792998	-1.13508	125.993	-0.0889304	0.99922	-0.0889998
ENSMUSG00000037761.17	Actr5	39.5533	-8.69786	2.32685	-3.73804	7.83575	6.33465	4.42175	1.43261
ENSMUSG00000037754.14	Ppp1r16b	91.601	-0.610111	1.03097	-0.591785	173.469	1.88545	0.827217	2.27927
ENSMUSG00000074622.5	Mafb	17.4545	-1.14363	3.01694	-0.379071	23.6913	1.71331	2.12493	0.80629
ENSMUSG00000070544.7	Top1	7398.19	-0.35645	0.271005	-1.31529	6571.41	-0.0181992	0.225397	-0.0807428
ENSMUSG00000017868.17	Sgk2	11.4195	-6.90574	3.62644	-1.90427	3.37519	5.11946	4.79915	1.06674
ENSMUSG00000018209.16	Stk4	987.501	-0.26257	0.380021	-0.690936	1124.19	0.542983	0.399775	1.35822
ENSMUSG00000017002.15	Slpi	19.4265	-0.507204	2.72175	-0.186352	9.95624	-2.19393	3.71628	-0.590357
ENSMUSG00000045503.17	Sys1	336.077	-0.26818	0.664267	-0.403723	403.76	0.676986	0.649405	1.04247
ENSMUSG00000017734.16	Dbndd2	69.9867	-0.301642	1.29751	-0.232478	70.6642	0.277077	1.30654	0.21207
ENSMUSG00000017307.17	Acot8	365.277	0.270486	0.805883	0.335639	409.044	0.0129099	0.816808	0.0158053
ENSMUSG00000027678.18	Ncoa3	11230.3	0.151822	0.228722	0.663785	12480.4	0.100294	0.20701	0.48449
ENSMUSG00000017999.17	Ddx27	671.5	-1.14069	0.538607	-2.11785	527.388	0.555657	0.568339	0.977686
ENSMUSG00000047030.16	Spata2	231.477	-1.61497	0.868465	-1.85957	211.926	1.40701	0.824627	1.70624
ENSMUSG00000042821.8	Snai1	520.135	-0.89289	0.664013	-1.34469	424.88	0.366186	0.717961	0.510036
ENSMUSG00000027540.14	Ptpn1	254.037	-2.15374	0.679143	-3.17127	260.069	2.1621	0.777751	2.77994
ENSMUSG00000051149.16	Adnp	11.9266	3.35484	3.05856	1.09687	22.3196	0.0206929	2.16091	0.009576
ENSMUSG00000078919.11	Dpm1	81.899	-0.537832	1.12641	-0.477475	57.996	-0.505649	1.32617	-0.381286
ENSMUSG00000074576.5	Mocs3	18.1279	-0.585848	2.0696	-0.283074	44.4678	2.3271	1.58067	1.47223
ENSMUSG00000027498.15	Cstf1	3525.9	-0.297759	0.479584	-0.620869	3612.49	0.310982	0.37308	0.833552
ENSMUSG00000074570.15	Cass4	4.63439	-5.60568	4.79567	-1.16891	11.6923	6.91205	3.92702	1.76012
ENSMUSG00000070495.12	Ctcfl	97.2108	1.04576	1.0563	0.990022	127.388	-0.137808	1.1657	-0.11822
ENSMUSG00000050600.6	Zfp831	13.7162	7.32753	4.33111	1.69184	14.8611	-3.96903	3.85999	-1.02825
ENSMUSG00000039050.9	Osbpl2	544.496	-0.37299	0.619951	-0.601644	702.564	0.929849	0.588935	1.57887
ENSMUSG00000039041.16	Adrm1	1111.95	-0.725192	0.459814	-1.57714	1257	0.958333	0.41633	2.30186
ENSMUSG00000039001.13	Rps21	1677.48	-0.819562	0.328123	-2.49773	1788.4	0.920044	0.32166	2.8603
ENSMUSG00000038932.14	Tcfl5	160.22	-0.331837	0.793085	-0.418413	131.087	-0.298481	0.977947	-0.305211
ENSMUSG00000038914.16	Dido1	595.393	-0.248934	0.527908	-0.471549	581.99	0.136431	0.548447	0.248758
ENSMUSG00000045493.5	Bhlhe23	24.0391	2.7798	2.46137	1.12937	62.836	0.956582	1.87948	0.508962
ENSMUSG00000038848.15	Ythdf1	910.385	-0.354196	0.438423	-0.807886	1141.13	0.849544	0.407783	2.08332
ENSMUSG00000038751.6	Ptk6	13.7162	7.32753	4.33111	1.69184	13.9694	-7.40534	4.60538	-1.60798
ENSMUSG00000038705.14	Gmeb2	45.9743	-3.43791	1.76877	-1.94367	17.4341	1.76923	2.50802	0.705429
ENSMUSG00000027581.13	Stmn3	178.102	-2.5556	0.766116	-3.33579	79.463	1.00817	1.12323	0.897563
ENSMUSG00000027582.17	Zgpat	43.4297	-2.58266	2.09729	-1.23143	29.6435	1.88206	2.46221	0.764378
ENSMUSG00000038628.9	Polr3k	10779.1	-1.06345	0.296316	-3.58891	11208.9	1.10614	0.202973	5.44971
ENSMUSG00000069114.9	Zbtb10	9307.72	-0.524952	0.25387	-2.0678	8993.68	0.392368	0.240829	1.62924
ENSMUSG00000027564.5	Cypt12	32.7655	1.41452	2.37089	0.59662	45.3279	-0.203864	1.53219	-0.133054
ENSMUSG00000039519.7	Cyp7b1	626.504	0.056849	0.578197	0.0983212	769.995	0.449308	0.504154	0.891211
ENSMUSG00000050192.9	Eif5a2	2317.76	0.797602	0.411676	1.93745	3606.6	0.490262	0.349384	1.40322
ENSMUSG00000037661.15	Gpr160	281.389	-1.10536	0.892538	-1.23844	253.986	0.84147	1.03993	0.80916
ENSMUSG00000037643.15	Prkci	3689.36	0.328138	0.269981	1.21541	3807.15	-0.28811	0.261767	-1.10063
ENSMUSG00000027660.17	Skil	803.506	0.473176	0.458473	1.03207	1645.05	1.2967	0.397908	3.2588
ENSMUSG00000069072.10	Slc7a14	46.4491	-1.37058	1.48613	-0.922251	32.0338	0.513613	1.69502	0.303013
ENSMUSG00000027667.14	Zfp639	6137.8	-0.605166	0.361341	-1.67478	6972.17	0.855759	0.256176	3.34051
ENSMUSG00000037400.18	Atp11b	2117.08	-0.148085	0.380442	-0.389244	1954.13	-0.137752	0.471493	-0.292162
ENSMUSG00000027715.10	Ccna2	8975.78	-0.638612	0.236798	-2.69686	8471.35	0.451976	0.24595	1.83768
ENSMUSG00000027722.15	Spata5	1549.81	-0.909931	0.320371	-2.84024	1546.35	0.862753	0.331012	2.60641
ENSMUSG00000044864.17	Ankrd50	422.251	-0.382184	0.658097	-0.580741	358.968	-0.116999	0.699466	-0.167269
ENSMUSG00000025759.12	Mfsd8	29.4189	-4.16624	2.43225	-1.71292	69.1362	5.41639	1.71574	3.15688
ENSMUSG00000025762.17	Larp1b	3812.34	-0.833375	0.285364	-2.92039	3217.38	0.382787	0.287359	1.33209
ENSMUSG00000049940.8	Pgrmc2	198.926	0.315757	0.799301	0.395042	329.936	0.953138	0.66975	1.42312
ENSMUSG00000090919.7	Pabpc4l	152.221	-0.0393146	1.13885	-0.0345213	76.4573	-9.85788	2.20141	-4.47797
ENSMUSG00000027739.10	Rab33b	670.497	-0.148924	0.53463	-0.278556	886.819	0.797031	0.460761	1.72981
ENSMUSG00000037016.12	Frem2	241.702	-0.0298509	0.815227	-0.0366167	299.062	0.538533	0.679493	0.792551
ENSMUSG00000036615.8	Rfxap	998.847	-1.52864	0.423006	-3.61377	964.913	1.42402	0.433883	3.28203
ENSMUSG00000027803.15	Wwtr1	549.347	-1.12779	0.49606	-2.27349	511.911	0.935162	0.635832	1.47077
ENSMUSG00000027806.10	Tsc22d2	4171.15	-0.664406	0.343577	-1.93379	4203.31	0.638138	0.361201	1.76671
ENSMUSG00000027808.9	Serp1	6015.68	-0.56629	0.250092	-2.26433	6253.58	0.61402	0.251165	2.44468
ENSMUSG00000027822.17	Slc33a1	96.247	1.20299	1.37159	0.877073	88.9743	-1.73445	1.49543	-1.15983
ENSMUSG00000027831.10	Veph1	46.1471	-8.92081	2.40133	-3.71495	28.1266	8.17843	3.72929	2.19303
ENSMUSG00000027776.13	Il12a	117.739	-3.11583	1.65351	-1.88437	42.5118	1.27722	3.05312	0.418334
ENSMUSG00000027787.15	Nmd3	9261.18	-1.44675	0.413187	-3.50144	9711.01	1.50209	0.36462	4.11959
ENSMUSG00000061175.13	Fnip2	407.138	0.120847	0.558639	0.216324	623.991	0.915743	0.540792	1.69334
ENSMUSG00000027804.14	Ppid	2032.95	-1.23	0.362364	-3.39439	1736.37	0.851038	0.354684	2.39943
ENSMUSG00000027811.10	4930579G24Rik	602.787	-0.192967	0.642327	-0.300419	591.648	0.089846	0.744382	0.120699
ENSMUSG00000028015.4	Ctso	25.8796	8.2435	3.56664	2.31128	26.3573	-8.32133	3.78065	-2.20103
ENSMUSG00000027995.11	Tlr2	12.681	7.21431	4.44697	1.6223	12.9151	-7.29213	4.7316	-1.54115
ENSMUSG00000028080.17	Lrba	1426.29	0.0992733	0.34553	0.287307	1880.59	0.586136	0.319727	1.83324
ENSMUSG00000005640.12	Insrr	15.3086	-1.97171	2.39169	-0.824398	39.0332	3.50051	1.73015	2.02324
ENSMUSG00000004895.10	Prcc	136.223	-0.330415	1.08404	-0.304801	114.675	-0.211608	1.20087	-0.176213
ENSMUSG00000048039.9	Isg20l2	336.515	-1.03111	0.589223	-1.74994	315.204	0.845488	0.64968	1.30139
ENSMUSG00000004892.14	Bcan	3.36435	5.30007	4.80145	1.10385	3.42645	-5.37793	4.80147	-1.12006
ENSMUSG00000028069.17	Gpatch4	229.479	-2.24899	0.822933	-2.73289	161.209	1.56784	0.995818	1.57443
ENSMUSG00000051036.15	Ttc24	1.29398	3.9216	4.82806	0.812252	1.31787	-3.99951	4.82809	-0.828382
ENSMUSG00000001416.14	Cct3	5901.07	-1.05446	0.257356	-4.09728	5105.34	0.688789	0.246449	2.79486
ENSMUSG00000001420.14	Tmem79	77.2135	-0.571952	1.27392	-0.44897	73.8603	0.414902	1.34659	0.308112
ENSMUSG00000050144.14	Slc25a44	773.826	-0.806489	0.498032	-1.61935	658.615	0.373185	0.538246	0.693336
ENSMUSG00000041355.14	Ssr2	746.738	-1.5846	0.640991	-2.47211	611.217	1.14443	0.705833	1.62139
ENSMUSG00000028059.17	Arhgef2	228.381	-1.0142	1.1038	-0.918826	184.47	0.476844	1.1711	0.407177
ENSMUSG00000028057.15	Rit1	1532.96	-0.517799	0.410298	-1.26201	1690.3	0.70571	0.328213	2.15016
ENSMUSG00000068922.15	Msto1	173.503	-0.75745	0.883237	-0.857584	131.554	0.00143946	1.01772	0.0014144
ENSMUSG00000041263.15	Rusc1	186.314	-1.74863	0.832984	-2.09924	181.308	1.66237	1.01561	1.63682
ENSMUSG00000028051.11	Hcn3	131.312	0.886866	0.967363	0.916787	154.406	-0.362519	0.928614	-0.390387
ENSMUSG00000028047.12	Thbs3	27.0731	-2.36295	2.30445	-1.02538	22.5928	2.0115	2.16945	0.927194
ENSMUSG00000042737.10	Dpm3	167.705	-1.25807	0.797663	-1.5772	164.672	1.18129	0.829926	1.42337
ENSMUSG00000047824.14	Pygo2	187.1	0.38294	0.762746	0.502054	209.19	-0.0912229	0.763759	-0.119439
ENSMUSG00000042613.10	Pbxip1	0.421309	-2.15869	4.90242	-0.440332	27.1388	8.12692	2.76547	2.93871
ENSMUSG00000027952.17	Pmvk	89.1619	0.181093	1.23076	0.147139	108.456	0.315853	1.12613	0.280477
ENSMUSG00000046280.10	She	46.8501	-2.44838	2.04417	-1.19774	18.0978	0.532635	3.73381	0.142652
ENSMUSG00000027947.12	Il6ra	281.028	-0.280896	0.616107	-0.455921	375.263	0.927469	0.563624	1.64555
ENSMUSG00000042520.17	Ubap2l	2447.43	-0.365378	0.31159	-1.17263	1987.32	-0.280409	0.336431	-0.833481
ENSMUSG00000027940.19	Tpm3	2262.04	-0.0518096	0.371455	-0.139477	2582.68	0.357674	0.34491	1.03701
ENSMUSG00000027939.12	Nup210l	212.123	-0.287742	0.735926	-0.390992	211.788	0.233095	0.730757	0.318978
ENSMUSG00000001016.13	Ilf2	1658.27	-0.592805	0.432448	-1.37081	1569.47	0.41002	0.467261	0.877495
ENSMUSG00000042312.11	S100a13	33.3803	-0.70596	2.50812	-0.281469	39.9724	1.06696	2.33732	0.456487
ENSMUSG00000052415.6	Tchh	291.658	-1.97857	0.703303	-2.81326	143.057	0.463389	0.945729	0.489981
ENSMUSG00000094084.3	Tdpoz1	1166.55	-1.38753	0.463128	-2.996	1113.33	1.25543	0.475841	2.63834
ENSMUSG00000028145.10	Them4	1056.96	-0.721542	0.407618	-1.77015	837.946	0.0843945	0.432624	0.195076
ENSMUSG00000028141.13	Oaz3	89.0927	-1.16738	1.10408	-1.05733	46.2578	-0.611504	1.68998	-0.36184
ENSMUSG00000068877.13	Selenbp2	1.03519	3.59969	4.83883	0.743917	1.05429	-3.6776	4.83887	-0.760013
ENSMUSG00000038861.15	Pi4kb	16.6556	-2.43997	3.57403	-0.682694	9.82982	1.44397	3.54664	0.407138
ENSMUSG00000028126.17	Pip5k1a	2132.28	-1.91292	0.32954	-5.8048	1696.99	1.4442	0.388952	3.71306
ENSMUSG00000053769.6	Lysmd1	28.9872	-1.51644	2.4511	-0.61868	32.8987	1.72423	2.42604	0.710718
ENSMUSG00000013707.4	Tnfaip8l2	455.205	-1.01149	0.567565	-1.78216	463.413	1.00866	0.512137	1.96951
ENSMUSG00000038777.20	Sema6c	1.29529	3.923	4.82802	0.812549	14.5967	3.32914	3.90209	0.853168
ENSMUSG00000038766.17	Gabpb2	520.427	-0.433616	0.523006	-0.829084	477.317	0.157001	0.613403	0.255951
ENSMUSG00000068860.6	Gm128	11.2698	2.03898	2.82266	0.72236	11.0097	-2.37081	3.51278	-0.67491
ENSMUSG00000028115.17	Bnipl	31.8436	-5.32083	2.13026	-2.49773	3.24474	1.62962	4.65785	0.349864
ENSMUSG00000028111.5	Ctsk	99.3043	-0.895724	1.146	-0.781611	94.0827	0.730368	1.16351	0.627728
ENSMUSG00000038642.11	Ctss	177.741	-0.9606	0.752504	-1.27654	93.4604	-0.943435	1.10337	-0.855052
ENSMUSG00000028109.15	Hormad1	6364.41	0.039063	0.286329	0.136427	7290.47	0.284447	0.249423	1.14042
ENSMUSG00000038612.17	Mcl1	976.758	-1.63831	0.440267	-3.72117	1035.77	1.71343	0.444142	3.85783
ENSMUSG00000015749.13	Anp32e	1652.27	-0.80872	0.384143	-2.10526	1792.13	0.947088	0.388877	2.43545
ENSMUSG00000038354.14	Ankrd35	119.528	-1.36558	1.16335	-1.17384	54.2193	-0.757795	1.5456	-0.490291
ENSMUSG00000028101.19	Pias3	105.959	-1.3041	1.30136	-1.0021	53.7019	-0.461252	1.6593	-0.277979
ENSMUSG00000028098.14	Rnf115	2502.45	0.121593	0.290342	0.418794	2326.69	-0.413557	0.382787	-1.08038
ENSMUSG00000050064.15	Zfp697	3.04544	-2.2904	4.69524	-0.487813	0.527146	-2.67771	4.89239	-0.547321
ENSMUSG00000027871.17	Hsd3b1	5.43472	5.99192	4.79509	1.2496	6.87257	-2.04873	4.61088	-0.444324
ENSMUSG00000027865.11	Gdap2	5176.93	0.613985	0.252666	2.43002	5566.34	-0.42571	0.243722	-1.7467
ENSMUSG00000008763.17	Man1a2	646.603	-0.967372	0.441573	-2.19074	637.939	0.895833	0.574003	1.56068
ENSMUSG00000027859.11	Ngf	8.54028	6.64398	4.79133	1.38667	9.5896	-3.28561	4.44114	-0.739812
ENSMUSG00000027855.14	Sycp1	1252.14	0.47265	0.42786	1.10469	1746.13	0.438059	0.421914	1.03827
ENSMUSG00000068823.11	Csde1	29856.1	0.0469299	0.214083	0.219214	30246.5	-0.0643714	0.219077	-0.29383
ENSMUSG00000007379.16	Dennd2c	311.523	-0.0556819	0.642095	-0.0867191	451.113	0.923611	0.562503	1.64197
ENSMUSG00000033014.13	Trim33	2986.13	-1.08621	0.307047	-3.53761	2395.7	0.544612	0.293039	1.8585
ENSMUSG00000008730.18	Hipk1	2289.85	-1.48146	0.349267	-4.24161	1788.36	0.930995	0.349579	2.66319
ENSMUSG00000027845.16	Dclre1b	1000.16	-1.285	0.394667	-3.25591	1437.79	1.94385	0.32831	5.92077
ENSMUSG00000032902.2	Slc16a1	1058.65	-1.12188	0.425248	-2.63817	1047.52	1.05909	0.429672	2.46488
ENSMUSG00000027905.16	Ddx20	1260.82	-2.4506	0.345927	-7.08415	915.268	1.85037	0.402941	4.59215
ENSMUSG00000074340.10	Ovgp1	38.5379	-0.896631	2.33025	-0.384779	47.4016	1.29306	2.64083	0.489639
ENSMUSG00000068745.7	Mybphl	8.84476	-0.70288	4.34856	-0.161635	10.3744	1.01486	3.44348	0.294718
ENSMUSG00000027883.16	Gpsm2	352.167	0.136115	0.633242	0.214949	441.982	0.434532	0.707836	0.613888
ENSMUSG00000040339.11	Fam102b	112.309	-1.70176	1.01498	-1.67664	81.8942	1.02969	1.23989	0.830468
ENSMUSG00000049300.12	Prmt6	661.287	-1.28236	0.46271	-2.77142	664.048	1.25245	0.46137	2.71462
ENSMUSG00000027981.15	Rnpc3	1765.14	-0.759658	0.448706	-1.693	1784.06	0.739896	0.445754	1.65987
ENSMUSG00000033502.16	Cdc14a	1202.86	0.199555	0.35847	0.556684	1320.54	0.0220183	0.337206	0.0652962
ENSMUSG00000027961.8	Lrrc39	42.4711	-8.80038	2.27565	-3.8672	19.7781	7.67043	3.2079	2.39111
ENSMUSG00000028128.14	F3	244.592	1.54964	0.752466	2.05942	694.063	1.45119	0.638459	2.27296
ENSMUSG00000039831.17	Arhgap29	6078.79	-0.464208	0.234899	-1.9762	5836.95	0.312657	0.222869	1.40288
ENSMUSG00000039756.13	Dnttip2	3717.04	-1.23706	0.360869	-3.428	2708.92	0.485782	0.305755	1.5888
ENSMUSG00000027967.9	Neurog2	169.314	-1.81174	0.862237	-2.1012	170.152	1.78619	0.894793	1.99621
ENSMUSG00000074238.7	Ap1ar	1961.07	-0.257874	0.428314	-0.602068	2186.07	0.487336	0.353838	1.37729
ENSMUSG00000041220.11	Elovl6	587.609	-1.82326	0.553847	-3.29198	287.566	0.237303	0.82935	0.286132
ENSMUSG00000041084.9	Ostc	3152.02	-0.443068	0.333201	-1.32973	3160.92	0.402598	0.351084	1.14673
ENSMUSG00000050931.8	Sgms2	1557.62	-0.192225	0.36217	-0.530759	1885.56	0.627317	0.3453	1.81673
ENSMUSG00000040969.15	Arhgef38	0.517593	2.59974	4.89232	0.531392	37.6543	6.13771	3.03987	2.01907
ENSMUSG00000028172.6	Tacr3	1609.88	0.118332	0.381451	0.310216	1975.67	0.392948	0.371319	1.05825
ENSMUSG00000083610.2	Oaz2-ps	30.7728	-0.76566	1.7011	-0.450097	40.5748	1.31769	1.64676	0.800171
ENSMUSG00000028158.15	Mttp	343.725	0.284825	0.634002	0.449249	315.21	-0.646307	0.677798	-0.953539
ENSMUSG00000055301.9	Adh7	133.403	-0.788184	0.936136	-0.841954	115.314	0.391938	1.11926	0.350176
ENSMUSG00000004591.17	Pkn2	11686.7	-0.063083	0.221623	-0.284641	12602.7	0.218552	0.203113	1.07601
ENSMUSG00000074182.9	Znhit6	4483.65	-2.49279	0.368806	-6.75909	3075.71	1.79108	0.371175	4.82544
ENSMUSG00000028191.12	Bcl10	1023.56	-0.350136	0.376401	-0.930221	1289.8	0.858022	0.423579	2.02565
ENSMUSG00000036873.14	2410004B18Rik	1144.77	-0.702233	0.461983	-1.52004	861.6	-0.0898682	0.456843	-0.196716
ENSMUSG00000028188.14	Spata1	923.128	1.34907	0.404717	3.33335	981.138	-1.1443	0.620246	-1.84491
ENSMUSG00000028034.16	Fubp1	1063.03	-0.216193	0.392671	-0.55057	929.08	-0.228197	0.411239	-0.554902
ENSMUSG00000039103.13	Nexn	70295.5	0.333924	0.203593	1.64016	66570.5	-0.585534	0.210428	-2.78258
ENSMUSG00000025437.16	Usp33	900.721	-1.17054	0.425237	-2.75268	631.574	0.306032	0.604934	0.505893
ENSMUSG00000039068.17	Zzz3	3989.23	-0.140184	0.27155	-0.516238	4124.69	0.179445	0.31187	0.575383
ENSMUSG00000039988.15	Ankrd13c	5003.15	0.0344362	0.287199	0.119904	4656.56	-0.313019	0.241057	-1.29853
ENSMUSG00000055436.19	Srsf11	1797.12	-0.423244	0.371347	-1.13975	1608.78	0.0785255	0.372862	0.210602
ENSMUSG00000028175.16	Depdc1a	2225.11	0.651843	0.345976	1.88407	2140.62	-0.876985	0.411938	-2.12892
ENSMUSG00000028232.14	Tmem68	1729.27	-0.544819	0.414664	-1.31388	1983.35	0.820903	0.406166	2.0211
ENSMUSG00000028233.7	Tgs1	1883.87	-1.39657	0.327723	-4.26142	1673.12	1.11494	0.35116	3.17502
ENSMUSG00000049969.4	Plekhf2	1570.13	-0.314337	0.358736	-0.876235	1696.14	0.462187	0.393675	1.17403
ENSMUSG00000028211.12	Trp53inp1	8037.79	0.371543	0.245676	1.51233	9195.69	-0.0139312	0.271373	-0.051336
ENSMUSG00000040738.11	Ints8	1757.12	-0.567474	0.39412	-1.43985	1317.89	-0.275509	0.43093	-0.639336
ENSMUSG00000049488.15	Tmem67	868.396	0.675105	0.437371	1.54355	955.852	-0.403129	0.452767	-0.890368
ENSMUSG00000040550.18	Otud6b	5223.78	-1.24218	0.306115	-4.05788	5733.06	1.39199	0.244818	5.68581
ENSMUSG00000041153.10	Osgin2	208.879	1.30436	0.887633	1.46948	282.698	-0.20719	0.636332	-0.325601
ENSMUSG00000028252.21	Ccnc	2592.74	-1.51049	0.39728	-3.80207	2228.76	1.168	0.403915	2.89169
ENSMUSG00000040520.8	Manea	53.6374	-1.22776	2.76239	-0.444454	82.2335	2.01155	1.98242	1.01469
ENSMUSG00000028282.13	Casp8ap2	22688.8	0.286735	0.22031	1.30151	20979.6	-0.619342	0.208426	-2.97152
ENSMUSG00000028274.18	Rngtt	2350.37	-0.489502	0.282795	-1.73094	2008.11	0.0218863	0.303877	0.0720234
ENSMUSG00000044288.7	Cnr1	83.2629	1.07624	1.72565	0.62367	58.2224	-6.42175	1.63549	-3.9265
ENSMUSG00000039967.15	Zfp292	254.259	-0.0891779	0.866167	-0.102957	299.194	0.4672	0.67293	0.694277
ENSMUSG00000028298.11	Cga	20.9889	-1.24831	2.00061	-0.623963	9.93652	-0.815661	3.54279	-0.230231
ENSMUSG00000042993.7	Ifnk	7.97572	3.33348	3.83532	0.869153	7.39745	-6.48817	4.7925	-1.35382
ENSMUSG00000036822.7	Topors	3998.27	-0.151265	0.298136	-0.507368	4370.65	0.337804	0.259457	1.30197
ENSMUSG00000046593.4	Tmem215	106.139	-3.82522	1.58315	-2.41621	18.9524	0.728581	3.08752	0.235977
ENSMUSG00000028413.14	B4galt1	316.515	-0.585416	0.648155	-0.903203	310.405	0.491823	0.817825	0.60138
ENSMUSG00000028416.14	Bag1	1386.42	-2.10986	0.444121	-4.75064	1289.99	1.94584	0.457341	4.25467
ENSMUSG00000028437.15	Ubap1	1194.29	-0.36602	0.425074	-0.861073	1249.33	0.432536	0.396081	1.09204
ENSMUSG00000049657.10	Zbtb5	821.855	-1.23126	0.453886	-2.71271	888.365	1.35115	0.391439	3.45175
ENSMUSG00000028318.15	Polr1e	1696.3	-2.03968	0.601708	-3.38983	1480.67	1.75699	0.607666	2.89138
ENSMUSG00000078713.9	Tomm5	3392.15	-0.868089	0.27785	-3.1243	2822.03	0.385236	0.274141	1.40525
ENSMUSG00000035572.17	Dcaf10	1577.91	-0.724033	0.320464	-2.25933	969.306	-0.740941	0.442042	-1.67618
ENSMUSG00000073860.13	Gm829	83.4041	-1.25626	1.87922	-0.668501	25.0985	-8.25071	3.83382	-2.15208
ENSMUSG00000035551.7	Igfbpl1	4.34737	-5.51058	4.79641	-1.1489	8.91694	6.52112	4.7902	1.36135
ENSMUSG00000035495.16	Tstd2	72.725	-0.00974461	1.22508	-0.00795429	129.872	1.33026	1.08941	1.22109
ENSMUSG00000028330.9	Ncbp1	2040.42	-1.49835	0.345279	-4.33955	1560.7	0.903394	0.358701	2.51852
ENSMUSG00000028329.14	Xpa	574.707	1.08662	0.567975	1.91315	656.694	-0.624607	0.567783	-1.10008
ENSMUSG00000070990.3	Foxe1	21.4473	2.73753	2.06723	1.32425	27.0481	-1.24282	2.09407	-0.593493
ENSMUSG00000028334.11	Nans	1469.19	-0.82661	0.364698	-2.26656	1456.27	0.76319	0.33216	2.29766
ENSMUSG00000039813.15	Tbc1d2	37.3197	-1.32906	1.82739	-0.727298	64.8249	2.3187	1.30817	1.77248
ENSMUSG00000039809.11	Gabbr2	19.9743	-4.62659	2.51006	-1.84322	11.7409	3.78821	3.23218	1.17203
ENSMUSG00000007613.16	Tgfbr1	702.53	-0.0663391	0.649384	-0.102157	879.078	0.596969	0.649716	0.918816
ENSMUSG00000039653.10	Baat	203.887	1.1852	0.958862	1.23605	227.316	-0.800301	0.869952	-0.919937
ENSMUSG00000028309.15	Rnf20	3579.03	-0.153633	0.305752	-0.502476	3556.85	0.0835131	0.304336	0.274411
ENSMUSG00000070972.14	Dnajc25	137.944	-1.08058	0.862621	-1.25267	99.6024	0.271601	1.03347	0.262805
ENSMUSG00000028381.9	Ugcg	18298.5	0.0451593	0.305755	0.147698	19921.9	0.142684	0.310605	0.459376
ENSMUSG00000038578.16	Susd1	277.578	1.38272	0.925884	1.4934	507.524	0.56657	0.53897	1.05121
ENSMUSG00000066150.13	Slc31a1	2324.01	0.0785834	0.40752	0.192833	2244.58	-0.24331	0.328638	-0.740359
ENSMUSG00000066148.4	Prpf4	658.977	-1.35548	0.48648	-2.7863	591.322	1.09338	0.467963	2.33647
ENSMUSG00000028392.16	Bspry	584.998	-0.830541	0.541779	-1.53299	799.405	1.44665	0.439222	3.29367
ENSMUSG00000038422.3	Hdhd3	122.284	0.192394	1.83889	0.104625	146.554	0.270807	1.93945	0.139631
ENSMUSG00000028397.14	Kdm4c	1156.42	-0.339067	0.385958	-0.878506	1309.67	0.600832	0.408886	1.46944
ENSMUSG00000028483.14	Snapc3	2780.17	-1.23854	0.320068	-3.8696	2642.62	1.0929	0.354903	3.07943
ENSMUSG00000038070.16	Cntln	1789.47	-0.498252	0.340269	-1.46429	1380.16	-0.275997	0.404052	-0.683072
ENSMUSG00000028494.13	Plin2	529.164	-1.2328	0.505537	-2.43859	441.06	0.798655	0.678859	1.17647
ENSMUSG00000096591.2	Gm13272	2.07246	4.60107	4.81183	0.956199	4.57407	0.219379	4.61106	0.0475767
ENSMUSG00000028573.19	Fggy	6.21111	6.18456	4.79379	1.29012	22.1533	1.32314	3.53208	0.374608
ENSMUSG00000087166.10	L1td1	450.088	-2.5539	0.609872	-4.18759	523.596	2.77529	0.660915	4.19916
ENSMUSG00000028560.12	Usp1	11262.6	-0.341606	0.290506	-1.1759	10853	0.193452	0.247045	0.783062
ENSMUSG00000078625.11	Gm12789	2236.95	-0.383318	0.369246	-1.03811	2758.71	0.838277	0.338594	2.47576
ENSMUSG00000034926.4	Dhcr24	9.1379	-2.2875	4.27935	-0.534544	10.1357	2.43136	4.3851	0.55446
ENSMUSG00000034853.17	Acot11	3.76475	-3.75944	4.79908	-0.783367	11.1874	5.37011	4.30188	1.24832
ENSMUSG00000028610.17	Dmrtb1	353.382	-0.510184	0.603428	-0.845475	319.567	0.202312	0.648108	0.312158
ENSMUSG00000034645.15	Zyg11a	70.2793	0.677652	1.14764	0.590476	74.2393	-0.5471	1.26666	-0.431923
ENSMUSG00000034636.10	Zyg11b	1601.7	-0.233449	0.343161	-0.680292	1978.33	0.710977	0.339564	2.0938
ENSMUSG00000028597.12	Gpx7	191.133	-1.45718	0.907339	-1.60599	78.1217	-0.994971	2.0886	-0.476382
ENSMUSG00000063800.6	Prpf38a	10031.1	-0.754331	0.258765	-2.91512	11219.2	0.962273	0.254615	3.77932
ENSMUSG00000073775.5	Kti12	660.272	-1.16847	0.559757	-2.08745	613.631	0.972336	0.517852	1.87763
ENSMUSG00000028557.11	Rnf11	9189.46	-1.34674	0.36426	-3.69719	8380.36	1.11776	0.303571	3.68203
ENSMUSG00000010517.8	Faf1	1524.43	-0.183643	0.459597	-0.399574	1354.17	-0.215501	0.475559	-0.453153
ENSMUSG00000047143.4	Dmrta2	6.20804	4.57867	4.77719	0.958444	53.0809	2.95525	2.03301	1.45363
ENSMUSG00000028718.17	Stil	1072.86	-0.321137	0.466955	-0.687725	1550.93	1.13072	0.415654	2.72034
ENSMUSG00000034042.17	Gpbp1l1	1604.3	0.132265	0.318365	0.41545	1576.65	-0.244541	0.31784	-0.769383
ENSMUSG00000033985.18	Tesk2	390.085	-0.627275	0.692782	-0.905444	536.667	1.28479	0.558263	2.30141
ENSMUSG00000028684.15	Urod	640.843	-0.769616	0.543765	-1.41535	590.14	0.529346	0.541025	0.978415
ENSMUSG00000028681.12	Ptch2	32.8509	1.45694	1.60242	0.909212	75.2525	1.04723	1.27146	0.823641
ENSMUSG00000028680.15	Plk3	280.719	-1.24903	0.650001	-1.92158	244.04	0.910978	0.710499	1.28217
ENSMUSG00000047675.16	Rps8	6064.7	-1.32673	0.301115	-4.40604	5755.18	1.18085	0.366651	3.22065
ENSMUSG00000028540.7	Dph2	47.1597	-8.95087	2.51861	-3.55389	65.3903	9.39568	2.09092	4.49357
ENSMUSG00000006398.16	Cdc20	2529.17	-0.547371	0.368506	-1.48538	2711.28	0.668359	0.319816	2.08982
ENSMUSG00000006389.14	Mpl	102.345	0.927989	1.01516	0.91413	98.9161	-1.16137	1.41105	-0.823053
ENSMUSG00000028729.16	Ebna1bp2	4084.03	-1.77912	0.278152	-6.39622	3755.68	1.58469	0.289791	5.46839
ENSMUSG00000046790.8	Olfr1341	53.92	1.54427	2.16934	0.711863	52.5881	-1.81498	2.29903	-0.789453
ENSMUSG00000028644.18	Ermap	7.77016	6.50768	4.2634	1.5264	15.2786	-0.106749	3.14994	-0.0338891
ENSMUSG00000078584.10	AU022252	372.497	-2.82482	0.748348	-3.77474	217.14	1.85787	0.793647	2.34093
ENSMUSG00000028639.15	Ybx1	5977.94	-0.395201	0.2709	-1.45885	5254.46	-0.00469429	0.22973	-0.0204339
ENSMUSG00000028636.15	Ppcs	482.328	-1.31869	0.627441	-2.1017	522.783	1.44099	0.827912	1.74051
ENSMUSG00000070806.6	Zmynd12	14.2563	-1.28749	3.74532	-0.34376	6.69807	-0.774629	4.13986	-0.187115
ENSMUSG00000023247.3	Guca2a	8.98904	-0.223805	3.5307	-0.0633882	28.0799	2.49647	3.30207	0.756031
ENSMUSG00000049878.14	Rlf	1134.08	-1.13207	0.463989	-2.43987	1141.61	1.10565	0.479751	2.30463
ENSMUSG00000076436.2	Oxct2a	21.7869	-0.777619	2.93853	-0.264628	36.2884	1.78292	2.45564	0.726052
ENSMUSG00000043333.13	Rhbdl2	167.637	-0.791747	1.0365	-0.763864	133.157	0.173034	1.26139	0.137177
ENSMUSG00000090125.4	Pou3f1	27.736	0.56776	2.45842	0.230945	39.5793	0.426	1.67513	0.254309
ENSMUSG00000028876.8	Epha10	160.84	-0.0316915	1.06958	-0.0296299	164.977	0.0496608	1.04206	0.0476565
ENSMUSG00000028873.17	Cdca8	5185.57	-0.499319	0.310532	-1.60795	5531.32	0.609705	0.322554	1.89024
ENSMUSG00000044730.18	9930104L06Rik	399.032	-2.09767	0.850089	-2.46759	299.682	1.53219	0.924765	1.65684
ENSMUSG00000050213.7	Snip1	651.641	-1.50056	0.565574	-2.65316	619.397	1.36241	0.564869	2.4119
ENSMUSG00000042677.8	Zc3h12a	63.9645	-2.1281	1.22663	-1.73492	55.1911	1.82701	1.37611	1.32766
ENSMUSG00000042608.16	Stk40	180.819	-0.834127	0.767805	-1.08638	123.64	-0.20591	1.06629	-0.193109
ENSMUSG00000043962.17	Thrap3	895.91	-0.438306	0.462091	-0.948529	767.453	-0.0304424	0.499708	-0.0609204
ENSMUSG00000028845.16	Tekt2	171.628	-0.64153	0.841356	-0.762495	203.486	0.98442	0.82874	1.18785
ENSMUSG00000042489.16	Clspn	2268.38	-0.368243	0.359501	-1.02432	1956.98	-0.0910594	0.484849	-0.18781
ENSMUSG00000073755.5	5730409E04Rik	26.276	0.0697198	2.53241	0.0275311	86.3001	2.40505	1.93431	1.24336
ENSMUSG00000043872.15	Zmym1	2805.08	-0.304513	0.318049	-0.95744	3632.9	0.879572	0.28591	3.07639
ENSMUSG00000028793.16	Rnf19b	1355.83	-0.16199	0.443087	-0.365593	1852.5	0.880415	0.309086	2.84845
ENSMUSG00000057236.11	Rbbp4	803.161	-0.442758	0.468932	-0.944185	737.794	0.171466	0.485567	0.353126
ENSMUSG00000028800.16	Hdac1	1935.3	-0.624566	0.399288	-1.5642	1913.94	0.552275	0.345935	1.59647
ENSMUSG00000000409.15	Lck	378.669	-1.02014	0.546103	-1.86803	303.963	0.469944	0.617179	0.761439
ENSMUSG00000050493.9	Fam167b	8.75564	5.23789	3.51467	1.4903	8.7091	-6.72371	4.23779	-1.58661
ENSMUSG00000078552.11	Dcdc2b	0.517593	2.59974	4.89232	0.531392	9.25041	4.0483	3.5069	1.15438
ENSMUSG00000040795.13	Iqcc	26.1389	-1.92678	2.20056	-0.875587	27.4811	1.98352	2.0202	0.981844
ENSMUSG00000053841.16	Txlna	634.823	0.15172	0.603948	0.251214	624.284	-0.26214	0.458421	-0.571833
ENSMUSG00000028790.14	Khdrbs1	1550.53	-0.635612	0.352086	-1.80528	1681.04	0.779198	0.3815	2.04246
ENSMUSG00000028788.15	Ptp4a2	17636.8	0.0229156	0.268406	0.0853766	17692.9	-0.0688969	0.233673	-0.294844
ENSMUSG00000040025.18	Ythdf2	6142.18	-1.29827	0.342249	-3.79335	5181.69	0.898193	0.317362	2.83019
ENSMUSG00000028893.9	Sesn2	472.407	-1.79043	0.864503	-2.07105	245.918	0.352157	1.09004	0.323069
ENSMUSG00000028884.15	Rpa2	3530.51	-1.35287	0.371729	-3.6394	3795.5	1.45859	0.362123	4.02787
ENSMUSG00000028882.14	Ppp1r8	2903.48	-0.177607	0.341034	-0.52079	2831.23	0.054703	0.304219	0.179814
ENSMUSG00000028850.3	Gpatch3	193.087	-0.89382	0.834858	-1.07063	171.975	0.583244	0.915298	0.637218
ENSMUSG00000003644.18	Rps6ka1	366.148	-0.816841	0.620772	-1.31585	279.092	0.0907054	0.868141	0.104482
ENSMUSG00000012126.17	Ubxn11	26.4697	-1.26692	1.80059	-0.703615	54.2305	2.54777	1.4191	1.79534
ENSMUSG00000037348.16	Paqr7	11.4215	1.74503	2.59272	0.673052	9.64082	-3.74504	3.44016	-1.08862
ENSMUSG00000037295.8	Ldlrap1	98.6035	-1.54856	1.05187	-1.4722	63.722	0.575516	1.70513	0.337521
ENSMUSG00000028676.18	Srsf10	9958.15	-0.889012	0.262185	-3.39079	9761.56	0.801661	0.232099	3.45396
ENSMUSG00000028672.14	Hmgcl	421.208	-0.122498	0.600626	-0.20395	673.148	1.18549	0.439547	2.69706
ENSMUSG00000059291.16	Rpl11	2015.06	-0.811392	0.296955	-2.73238	1621.82	0.233468	0.317556	0.735204
ENSMUSG00000066037.15	Hnrnpr	1893.29	0.0143821	0.361249	0.0398122	1809.92	-0.206905	0.366608	-0.564375
ENSMUSG00000001089.15	Luzp1	11267.6	0.142346	0.269032	0.529104	9447.97	-0.815462	0.220461	-3.6989
ENSMUSG00000036856.5	Wnt4	10.046	5.44056	3.46596	1.56971	18.5165	-0.237366	2.30061	-0.103175
ENSMUSG00000028763.19	Hspg2	10.0685	-0.51783	3.35954	-0.154137	23.2283	2.17245	2.62114	0.828817
ENSMUSG00000028766.11	Alpl	52.5056	-2.07124	1.75738	-1.1786	40.4415	1.55286	2.01496	0.770665
ENSMUSG00000045349.16	Sh2d5	0.517593	2.59974	4.89232	0.531392	0.527146	-2.67771	4.89239	-0.547321
ENSMUSG00000028755.4	Cda	93.9918	-2.8949	1.70949	-1.69343	115.473	3.19612	1.70796	1.87131
ENSMUSG00000078235.4	Fam43b	116.401	-3.39595	0.98271	-3.4557	88.796	2.93181	1.16412	2.51848
ENSMUSG00000041241.13	Mul1	280.559	-0.223318	0.649097	-0.344044	310.684	0.438621	0.715075	0.613392
ENSMUSG00000041193.16	Pla2g5	9.06702	6.73032	4.79094	1.4048	27.0228	0.942905	3.37481	0.279395
ENSMUSG00000041025.16	Iffo2	118.496	0.279762	1.13689	0.246077	86.4665	-1.70583	2.04004	-0.836174
ENSMUSG00000040860.17	Crocc	39.6269	-1.13034	1.52465	-0.741379	13.329	-4.24166	3.0711	-1.38115
ENSMUSG00000028923.15	Necap2	254.657	-1.33679	0.750295	-1.78169	215.374	0.944856	0.722948	1.30695
ENSMUSG00000028919.12	Arhgef19	6.31963	-6.05276	4.79276	-1.2629	25.0803	8.01313	2.82427	2.83724
ENSMUSG00000006445.4	Epha2	5.62934	-4.37248	4.79409	-0.912058	7.39774	4.7553	4.79133	0.99248
ENSMUSG00000006218.5	Fam131c	12.2847	0.786385	3.31071	0.237528	8.59461	-3.56642	4.60276	-0.774844
ENSMUSG00000006215.13	Zbtb17	138.338	-0.88203	0.947317	-0.931082	137.569	0.827263	1.0543	0.784656
ENSMUSG00000040761.17	Spen	232.19	-0.703725	0.982171	-0.716499	180.211	0.00336964	0.795828	0.00423413
ENSMUSG00000028917.15	Plekhm2	30.6681	3.2261	2.64566	1.21939	48.4274	-0.487712	2.00848	-0.242826
ENSMUSG00000040706.5	Agmat	397.569	-0.898476	0.638957	-1.40616	281.647	-0.0139923	0.833709	-0.0167832
ENSMUSG00000062478.18	Ctrc	16.5797	7.60107	4.07129	1.86699	16.9084	-7.68083	4.32405	-1.7763
ENSMUSG00000057637.14	Prdm2	900.936	-1.49713	0.490903	-3.04975	554.03	0.385409	0.699217	0.551201
ENSMUSG00000041805.4	Pramel1	73.1542	0.0550439	1.1578	0.0475419	69.8061	-0.256736	1.18779	-0.216147
ENSMUSG00000066007.16	Zfp600	1109.71	-0.0569663	0.433794	-0.131321	1522.92	0.805312	0.380537	2.11625
ENSMUSG00000067919.9	Rex2	1905.85	0.352442	0.328937	1.07146	2383.55	0.248977	0.290759	0.856302
ENSMUSG00000062518.8	Zfp534	2003.71	-0.488008	0.319595	-1.52696	1836.42	0.215101	0.34122	0.630388
ENSMUSG00000070583.2	Fv1	132.264	-1.95142	1.08944	-1.79122	77.4324	0.844543	1.57662	0.535668
ENSMUSG00000044496.7	2510039O18Rik	75.8137	-2.04854	1.14551	-1.78832	92.8706	2.37085	1.12507	2.1073
ENSMUSG00000029016.14	Clcn6	143.3	-0.300033	1.11193	-0.269831	180.239	0.811719	0.858373	0.945648
ENSMUSG00000029009.18	Mthfr	128.922	-0.478017	1.19378	-0.400424	202.003	1.42055	1.29435	1.0975
ENSMUSG00000029007.9	Agtrap	196.13	-0.280652	0.739651	-0.379438	207.078	0.372848	0.792706	0.470348
ENSMUSG00000029003.12	Mad2l2	2048.09	-0.511737	0.305144	-1.67704	2486.77	0.918422	0.345893	2.65522
ENSMUSG00000017264.17	Exosc10	917.492	-0.786931	0.411698	-1.91143	801.388	0.417515	0.435536	0.958624
ENSMUSG00000028979.18	Masp2	7.22497	-0.840457	4.59622	-0.182858	14.4569	2.161	3.94061	0.548394
ENSMUSG00000028974.14	Dffa	70.8936	-0.958511	1.23461	-0.776367	69.7624	0.882495	1.21861	0.72418
ENSMUSG00000063077.16	Kif1b	4113.63	-0.508619	0.338291	-1.5035	3754.61	0.22608	0.268407	0.8423
ENSMUSG00000028992.14	Nmnat1	1021.82	-1.36082	0.404001	-3.36836	680.667	0.413564	0.504245	0.820164
ENSMUSG00000028990.14	Lzic	886.917	0.370472	0.489156	0.75737	923.393	-0.300579	0.428033	-0.702234
ENSMUSG00000047875.7	Gpr157	1.27864	-3.74165	4.82437	-0.775574	41.1774	8.72837	3.3823	2.5806
ENSMUSG00000028976.11	Slc2a5	1.03623	3.60107	4.83878	0.744212	25.308	4.52053	2.47215	1.82858
ENSMUSG00000062064.7	Slc2a7	51.6172	-0.636124	1.61974	-0.392733	43.6335	0.160696	1.77956	0.0903009
ENSMUSG00000028972.12	Car6	140.97	1.70722	1.00585	1.69729	294.893	0.749712	0.831455	0.901686
ENSMUSG00000039852.18	Rere	642.193	-0.334195	0.447216	-0.747278	670.523	0.396231	0.549793	0.720691
ENSMUSG00000073700.4	Klhl21	122.717	1.13907	0.907596	1.25504	132.367	-0.892638	0.897165	-0.994954
ENSMUSG00000028948.17	Nol9	530.376	-0.627351	0.819144	-0.765862	518.488	0.528236	0.672328	0.785682
ENSMUSG00000028940.3	Hes2	14.066	-7.2056	3.36904	-2.13877	19.7802	7.67059	3.2198	2.38232
ENSMUSG00000029055.18	Plch2	20.6197	-1.12767	2.70781	-0.416452	15.1407	0.370004	3.13715	0.117943
ENSMUSG00000042202.16	Slc35e2	254.623	-1.27862	0.72731	-1.75802	213.476	0.863561	0.807397	1.06956
ENSMUSG00000042116.4	Vwa1	39.4315	-3.09056	2.55087	-1.21157	14.7035	1.31389	2.7298	0.481313
ENSMUSG00000029066.13	Mrpl20	466.54	-1.47833	0.612375	-2.41409	414.09	1.19968	0.537689	2.23118
ENSMUSG00000029068.17	Ccnl2	1916.8	0.0175907	0.362185	0.0485682	2172.42	0.275371	0.355205	0.775246
ENSMUSG00000029072.4	Tas1r3	41.4601	-8.76512	2.37967	-3.68333	23.6905	7.93089	2.92182	2.71437
ENSMUSG00000051557.16	Pusl1	162.395	-0.849013	1.70759	-0.4972	158.029	0.745577	1.8433	0.40448
ENSMUSG00000029033.17	Acap3	98.2261	-1.97432	1.25143	-1.57765	136.8	2.52062	1.15905	2.17473
ENSMUSG00000023286.17	Ube2j2	1234.53	-0.972154	0.398415	-2.44005	1128.15	0.727256	0.387642	1.8761
ENSMUSG00000050796.5	B3galt6	14.9611	1.41193	3.70713	0.380869	30.4895	0.810855	2.59401	0.312587
ENSMUSG00000029076.15	Sdf4	1513.83	-0.96936	0.473901	-2.04549	1426.69	0.795752	0.477991	1.66478
ENSMUSG00000059939.14	9430015G10Rik	251.967	-0.611039	0.676314	-0.903483	181.466	-0.347996	0.851933	-0.408478
ENSMUSG00000035692.8	Isg15	7.16038	-6.23103	4.79183	-1.30034	11.9257	6.94051	4.78882	1.44932
ENSMUSG00000015652.10	Steap1	270.915	-2.92145	0.66316	-4.40535	82.5677	0.64643	2.09554	0.308479
ENSMUSG00000092094.6	Zfp804b	77.1337	0.568815	1.2446	0.457027	165.088	1.32988	0.872716	1.52385
ENSMUSG00000002297.17	Dbf4	28463.4	-0.0449332	0.227387	-0.197607	26721.1	-0.198415	0.19178	-1.0346
ENSMUSG00000054099.12	Slc25a40	538.585	0.219219	0.474764	0.461743	624.991	0.159349	0.513834	0.310118
ENSMUSG00000003623.5	Crot	502.423	0.187874	0.718608	0.261441	979.708	1.37493	0.438526	3.13534
ENSMUSG00000042508.17	Dmtf1	2212.29	-0.807621	0.430559	-1.87575	1817.16	0.282223	0.4668	0.60459
ENSMUSG00000063531.8	Sema3e	350.666	0.22143	0.557568	0.397135	594.885	1.06523	0.500667	2.12762
ENSMUSG00000091897.2	Gm17019	233.941	-0.45593	0.689529	-0.66122	232.47	0.391767	0.694199	0.564344
ENSMUSG00000039987.16	Phtf2	8570.58	0.203289	0.245282	0.828795	8900.44	-0.145514	0.222448	-0.654146
ENSMUSG00000039968.10	Rsbn1l	778.078	-1.57017	0.409538	-3.834	803.86	1.59639	0.431896	3.69624
ENSMUSG00000048520.17	Fbxl13	102.347	-1.09662	1.12001	-0.979113	41.0805	-2.0854	1.51867	-1.37318
ENSMUSG00000106379.2	Lhfpl3	72.648	1.25915	1.42972	0.880696	86.1662	-0.623367	1.25676	-0.49601
ENSMUSG00000057541.15	Pus7	593.682	-0.391089	0.512263	-0.763452	645.938	0.552857	0.494998	1.11689
ENSMUSG00000028986.13	Klhl7	711.26	-1.58494	0.672506	-2.35677	423.052	0.416853	0.716543	0.581755
ENSMUSG00000067724.6	Gbx1	0.517593	2.59974	4.89232	0.531392	0.527146	-2.67771	4.89239	-0.547321
ENSMUSG00000038044.9	Cct8l1	57.1505	0.767304	1.38781	0.55289	53.1597	-1.1521	2.21085	-0.521113
ENSMUSG00000001569.11	Nom1	457.975	-2.72105	0.745287	-3.65101	206.231	1.23672	0.962379	1.28507
ENSMUSG00000039000.9	Ube3c	1783.42	-0.286856	0.416133	-0.689339	1773.75	0.221734	0.442838	0.500712
ENSMUSG00000029177.10	Cenpa	4420.67	-1.20834	0.311843	-3.87483	3258.88	0.479848	0.302884	1.58426
ENSMUSG00000038803.8	Ost4	3610.44	0.356777	0.281655	1.26672	3747.05	-0.29777	0.244555	-1.2176
ENSMUSG00000029163.10	Emilin1	21.0753	-0.0493125	2.80113	-0.0176045	10.5678	-7.00273	4.79017	-1.46189
ENSMUSG00000006638.17	Abhd1	1.10141	-1.70976	4.84419	-0.352951	0.263573	-1.67879	4.9974	-0.335933
ENSMUSG00000045302.14	Preb	309.383	1.11303	0.720833	1.54409	458.395	0.170087	0.659679	0.257833
ENSMUSG00000107283.4	Mpv17	356.139	-0.386003	0.823065	-0.468983	371.334	0.442949	0.857834	0.516357
ENSMUSG00000029147.12	Ppm1g	1005.28	-0.486736	0.396172	-1.2286	1042.62	0.529539	0.424108	1.24859
ENSMUSG00000029148.16	Nrbp1	2028.58	0.476356	0.394143	1.20859	2312.78	-0.115621	0.388565	-0.29756
ENSMUSG00000064037.14	Gpn1	3534.77	-0.0688153	0.347614	-0.197965	4096.01	0.410631	0.295577	1.38925
ENSMUSG00000029134.15	Plb1	29.1569	2.15723	1.74666	1.23506	31.2403	-1.79865	2.47348	-0.727171
ENSMUSG00000037426.19	Depdc5	432.985	-0.656477	0.552998	-1.18712	416.168	0.515374	0.623576	0.826481
ENSMUSG00000018965.12	Ywhah	2887.04	-0.0472065	0.278211	-0.169679	2760.79	-0.139342	0.277907	-0.501398
ENSMUSG00000019295.9	Tmem129	59.8355	0.803595	1.40387	0.572415	80.301	0.0998142	1.38674	0.0719774
ENSMUSG00000048142.10	Nat8l	17.7149	-1.59818	2.7676	-0.577462	24.346	2.14841	2.67758	0.80237
ENSMUSG00000029110.14	Rnf4	13906.3	0.0055638	0.245143	0.0226961	13918.2	-0.0584183	0.197626	-0.2956
ENSMUSG00000052783.17	Grk4	216.225	-0.42068	0.763889	-0.550709	251.973	0.742962	0.747502	0.993927
ENSMUSG00000029196.10	Tada2b	154.71	0.964489	1.19577	0.806583	129.811	-2.02341	1.28443	-1.57534
ENSMUSG00000050677.3	Ccdc96	46.0242	3.00611	2.02781	1.48244	76.6907	-0.252394	2.08273	-0.121185
ENSMUSG00000067367.10	Lyar	3408.24	-0.554288	0.316587	-1.75082	2970.27	0.151244	0.361973	0.417832
ENSMUSG00000046572.11	Zfp518b	131.943	-0.20209	1.2134	-0.166548	145.49	0.409715	1.36967	0.299133
ENSMUSG00000051022.8	Hs3st1	933.854	1.86151	0.431247	4.31656	1320.97	-0.377739	0.397708	-0.949789
ENSMUSG00000039682.13	Lap3	611.092	-0.0172456	0.560428	-0.0307722	633.489	0.0666336	0.583436	0.114209
ENSMUSG00000031558.16	Slit2	75.5426	0.158979	2.00239	0.0793948	81.4187	0.0084724	2.18652	0.00387484
ENSMUSG00000029186.13	Pi4k2b	424.153	-1.38282	0.552657	-2.50213	298.63	0.57814	0.893501	0.64705
ENSMUSG00000029188.15	Slc34a2	1796.99	-1.67932	0.416901	-4.0281	2064.58	1.90204	0.388372	4.89748
ENSMUSG00000029108.15	Pcdh7	34.4184	-8.49643	2.69737	-3.1499	54.8935	9.14325	2.38995	3.82571
ENSMUSG00000029201.15	Ugdh	337.918	-0.618439	0.968179	-0.638765	346.04	0.631099	1.01751	0.62024
ENSMUSG00000029203.17	Ube2k	23900.8	0.292775	0.212088	1.38044	24275.1	-0.30373	0.206616	-1.47002
ENSMUSG00000029202.13	Pds5a	1852.19	-0.684112	0.348792	-1.96138	1955.11	0.765635	0.293739	2.60651
ENSMUSG00000029206.14	Nsun7	25.6685	-8.07454	2.7637	-2.92164	0.445847	2.19987	4.89272	0.449622
ENSMUSG00000037736.21	Limch1	220.009	-0.59212	1.14018	-0.519322	225.858	0.611059	1.2361	0.494344
ENSMUSG00000012520.11	Phox2b	26.9148	8.30009	3.5285	2.3523	33.2619	-2.22826	3.18485	-0.699643
ENSMUSG00000049387.11	Cox7b2	10.9237	1.29437	4.05668	0.31907	12.4074	-0.813204	4.14794	-0.19605
ENSMUSG00000046808.19	Atp10d	48.2771	-3.31683	1.98449	-1.67137	45.3406	3.1852	2.20838	1.44232
ENSMUSG00000029234.14	Tmem165	103.16	1.02548	1.28886	0.79565	87.5509	-2.04679	1.2407	-1.64971
ENSMUSG00000029246.15	Ppat	6318.67	-1.72196	0.280496	-6.13896	4696.41	1.0943	0.236453	4.62797
ENSMUSG00000029249.16	Rest	10108.8	-0.561691	0.21996	-2.5536	9123.82	0.254333	0.254395	0.999759
ENSMUSG00000029250.6	Polr2b	2323.48	-0.524457	0.285719	-1.83557	3000.61	1.06336	0.280923	3.78524
ENSMUSG00000070697.5	Utp3	789.094	-1.1581	0.420734	-2.75256	1046.55	1.68034	0.516472	3.2535
ENSMUSG00000044221.15	Grsf1	2288.05	-0.260514	0.364816	-0.714098	2405.8	0.342585	0.405007	0.845874
ENSMUSG00000029415.5	Sdad1	658.133	0.149467	0.600091	0.249074	699.14	-0.0262612	0.483361	-0.0543305
ENSMUSG00000029417.10	Cxcl9	14.5029	-7.25011	3.29405	-2.20097	31.1744	8.32693	2.63702	3.1577
ENSMUSG00000034855.14	Cxcl10	364.706	0.125557	0.56568	0.221958	534.028	0.810313	0.525982	1.54057
ENSMUSG00000060183.8	Cxcl11	103.793	-3.096	1.71936	-1.80066	108.7	3.14059	1.7691	1.77525
ENSMUSG00000029337.3	Fgf5	41.4437	-1.63451	2.23296	-0.731993	39.0365	1.48418	3.10086	0.478636
ENSMUSG00000029326.14	Enoph1	872.93	-0.0817539	0.408763	-0.200003	934.896	0.217499	0.47893	0.454136
ENSMUSG00000050640.17	Tmem150c	52.9148	-1.2327	1.38603	-0.889379	41.7943	0.673603	1.65483	0.407053
ENSMUSG00000118665.1	Lin54	4715.87	0.0746539	0.324338	0.230173	4828.92	-0.0609073	0.298249	-0.204216
ENSMUSG00000011831.17	Evi5	17431.5	0.140465	0.239526	0.586429	18612.6	-0.0026956	0.205345	-0.0131272
ENSMUSG00000063406.12	Tmed5	5111.24	-1.77517	0.272599	-6.51202	4122.65	1.32193	0.312535	4.2297
ENSMUSG00000029265.5	Dr1	2489.75	-1.72684	0.280755	-6.15071	2295.76	1.53578	0.282178	5.4426
ENSMUSG00000062234.15	Gak	181.705	1.56215	0.887926	1.75932	290.669	0.139214	0.737086	0.188871
ENSMUSG00000008090.15	Fgfrl1	1.29529	3.923	4.82802	0.812549	1.32097	-4.00277	4.828	-0.829075
ENSMUSG00000029504.6	Ddx51	148.487	-2.1403	0.930059	-2.30125	105.634	1.4722	1.10501	1.3323
ENSMUSG00000050017.12	Pitpnb	1587.09	-1.34813	0.427659	-3.15235	1449.26	1.12258	0.399296	2.8114
ENSMUSG00000029345.14	Tfip11	106.195	-0.0981455	1.13496	-0.086475	86.353	-0.618108	1.25437	-0.492763
ENSMUSG00000058153.16	Sez6l	100.291	-1.74565	1.08493	-1.609	99.1527	1.68763	1.03225	1.6349
ENSMUSG00000044339.13	Alkbh2	521.625	-0.0923778	0.480396	-0.192295	557.095	0.220825	0.473873	0.466
ENSMUSG00000041939.15	Mvk	116.15	-0.75418	1.0474	-0.720051	120.421	0.79436	1.07397	0.739651
ENSMUSG00000002486.16	Tchp	262.157	-0.431114	0.89058	-0.484083	212.205	-0.210322	1.01957	-0.206285
ENSMUSG00000046562.6	Unc119b	307.606	-0.555045	0.661267	-0.839366	434.499	1.27672	0.562362	2.27029
ENSMUSG00000041740.17	Rnf10	1215.88	0.824723	0.370758	2.22443	1345.36	-0.517078	0.335157	-1.5428
ENSMUSG00000029528.20	Pxn	102.442	-0.393024	1.16517	-0.337311	93.9114	0.113773	1.09846	0.103575
ENSMUSG00000067274.11	Rplp0	20760.1	-0.163242	0.241809	-0.675087	30195.4	1.01825	0.213796	4.76272
ENSMUSG00000066900.12	Suds3	1535.67	0.0133665	0.387406	0.0345025	1313.68	-0.575104	0.349527	-1.64538
ENSMUSG00000032959.13	Pebp1	600.272	0.12726	0.54981	0.231462	661.911	0.101569	0.439479	0.231111
ENSMUSG00000032741.10	Tpcn1	34.6027	0.399324	1.56255	0.255559	27.4764	-1.43439	2.08035	-0.689497
ENSMUSG00000029599.14	Ddx54	49.2621	-0.216959	1.34921	-0.160804	52.9945	0.359137	1.3575	0.264556
ENSMUSG00000072647.7	Adam1a	5.50707	-1.70449	4.61997	-0.368939	1.31787	-3.99951	4.82809	-0.828382
ENSMUSG00000029454.16	Mapkapk5	6.70723	1.46133	4.60368	0.317426	12.8771	0.651931	3.36005	0.194024
ENSMUSG00000043036.15	Ccdc63	127.948	-1.41247	0.974668	-1.44918	163.827	1.84793	0.857378	2.15533
ENSMUSG00000004455.17	Ppp1cc	2043.2	-0.423956	0.301338	-1.40691	2210.01	0.570814	0.316354	1.80435
ENSMUSG00000038569.14	Rad9b	447.69	0.0318931	0.629136	0.0506935	565.857	0.538449	0.584096	0.92185
ENSMUSG00000029464.11	Gpn3	2855.89	-1.15118	0.378445	-3.04187	3002.18	1.21513	0.379938	3.19822
ENSMUSG00000029466.12	Anapc7	984.526	-1.15588	0.515163	-2.24371	891.393	0.901059	0.420411	2.14328
ENSMUSG00000029468.18	P2rx7	120.693	-0.61704	0.960568	-0.64237	191.611	1.55847	0.886538	1.75793
ENSMUSG00000029471.14	Camkk2	58.8618	-0.425214	1.26892	-0.335098	55.4767	0.222866	1.88347	0.118327
ENSMUSG00000054434.15	Tmem120b	122.486	0.535487	0.927328	0.577452	113.86	-0.885109	1.10071	-0.804127
ENSMUSG00000038342.16	Mlxip	1030.37	0.169028	0.481368	0.351141	1161.06	0.123768	0.388818	0.318319
ENSMUSG00000029437.13	Il31	185.65	0.367231	0.791815	0.463784	186.748	-0.41139	0.922596	-0.445905
ENSMUSG00000029422.16	Rsrc2	11379.5	-1.23164	0.307052	-4.01118	10950.3	1.11206	0.220041	5.05387
ENSMUSG00000023106.16	Denr	8254.28	-1.0456	0.26849	-3.89438	9077.62	1.20554	0.246372	4.89315
ENSMUSG00000038095.16	Sbno1	3620.02	-1.25623	0.27678	-4.53873	2991.08	0.805268	0.287192	2.80394
ENSMUSG00000029401.9	Rilpl2	1011.05	-0.455928	0.622735	-0.732137	1218.06	0.849914	0.649132	1.30931
ENSMUSG00000029402.9	Snrnp35	226.165	-1.86592	0.727802	-2.56378	280.737	2.21947	0.684415	3.24288
ENSMUSG00000008348.10	Ubc	743.838	-1.07237	0.465247	-2.30494	524.445	0.197595	0.553458	0.35702
ENSMUSG00000066735.9	Vkorc1l1	449.068	0.206514	0.608271	0.339509	459.896	-0.190512	0.664971	-0.286497
ENSMUSG00000025533.16	Asl	419.717	-1.27858	0.946564	-1.35076	434.861	1.31076	0.93509	1.40175
ENSMUSG00000034118.16	Tpst1	374.113	0.593395	0.544657	1.08948	460.632	0.0126887	0.51092	0.024835
ENSMUSG00000025340.15	Rabgef1	644.388	-1.9278	0.50239	-3.83726	561.617	1.63687	0.552869	2.96068
ENSMUSG00000015950.14	Ncf1	51.0176	-2.65423	1.99503	-1.33042	10.2542	-1.19241	4.39004	-0.271617
ENSMUSG00000060261.17	Gtf2i	613.819	-0.771356	0.56546	-1.36412	544.691	0.440138	0.639743	0.687992
ENSMUSG00000007207.11	Stx1a	139.816	-2.46055	0.874398	-2.81399	54.982	0.594529	2.2621	0.262822
ENSMUSG00000043614.14	Vps37d	5.11456	-5.74526	4.79466	-1.19826	4.90431	5.65867	4.79466	1.1802
ENSMUSG00000005374.14	Tbl2	703.679	-0.00999687	0.436729	-0.0228903	791.091	0.279474	0.431212	0.648113
ENSMUSG00000049551.3	Fzd9	38.657	-4.14279	2.0598	-2.01126	36.3329	4.02049	2.17591	1.84773
ENSMUSG00000040013.12	Fkbp6	324.013	0.0251255	0.61636	0.0407643	299.851	-0.321212	0.645264	-0.4978
ENSMUSG00000000916.16	Nsun5	71.8612	-5.50068	1.3698	-4.01568	156.834	6.61588	1.19438	5.5392
ENSMUSG00000053293.10	Pom121	1548.42	-0.600035	0.387484	-1.54854	1381.04	0.265472	0.365452	0.726421
ENSMUSG00000005514.15	Por	96.0142	-1.19008	0.998267	-1.19215	54.5975	-0.267339	1.53385	-0.174293
ENSMUSG00000039886.9	Tmem120a	835.19	-1.23872	0.457233	-2.70917	816.835	1.15382	0.501589	2.30032
ENSMUSG00000004951.11	Hspb1	1298.6	-1.4326	0.445039	-3.21904	1181.51	1.20364	0.466242	2.58158
ENSMUSG00000039747.12	Orai2	6.13747	-6.00849	4.79301	-1.2536	19.1177	7.62143	3.36808	2.26284
ENSMUSG00000004846.11	Plod3	56.6008	-0.879358	1.27204	-0.6913	77.7162	1.49845	1.1701	1.28061
ENSMUSG00000004849.15	Ap1s1	387.341	-0.890895	0.709149	-1.25629	341.134	0.551491	0.757647	0.727899
ENSMUSG00000043279.10	Trim56	48.124	-2.26594	1.39216	-1.62764	37.1989	1.76833	2.50706	0.705339
ENSMUSG00000029722.16	Agfg2	181.685	-0.386608	0.831442	-0.464985	194.906	0.514966	0.86958	0.592201
ENSMUSG00000029729.13	Zkscan1	1000.55	0.503565	0.415336	1.21243	889.005	-1.03788	0.613136	-1.69273
ENSMUSG00000044197.9	Gpr146	27.3507	-4.33133	2.25672	-1.91931	28.8482	4.38449	2.3099	1.89813
ENSMUSG00000053581.14	Zfand2a	858.409	-1.069	0.465684	-2.29554	635.845	0.323289	0.520935	0.620595
ENSMUSG00000029546.13	Uncx	46.3465	-0.740799	1.6156	-0.458529	52.987	0.99945	1.53861	0.649579
ENSMUSG00000018143.11	Mafk	107.454	1.60119	1.01305	1.58056	200.839	0.524726	0.778321	0.674177
ENSMUSG00000029560.13	Snx8	188.253	0.59905	0.966076	0.620085	175.329	-0.953566	0.907486	-1.05078
ENSMUSG00000056076.14	Eif3b	408.615	-1.26754	0.660752	-1.91832	421.358	1.29099	0.700051	1.84414
ENSMUSG00000036599.11	Chst12	496.304	-0.068012	0.573751	-0.118539	858.792	1.30866	0.464541	2.8171
ENSMUSG00000029570.6	Lfng	1.29398	3.9216	4.82806	0.812252	1.31787	-3.99951	4.82809	-0.828382
ENSMUSG00000050022.17	Amz1	88.8244	0.98786	1.05088	0.94003	108.163	-0.32619	1.01745	-0.320597
ENSMUSG00000029576.18	Radil	84.8169	-0.280096	1.15782	-0.241916	143.709	1.42313	0.986846	1.44209
ENSMUSG00000074817.3	Papolb	1222.26	0.356051	0.43496	0.818583	1216.87	-0.434922	0.394571	-1.10227
ENSMUSG00000029578.16	Wipi2	1823.7	-0.564271	0.359979	-1.56751	1929.69	0.654021	0.341752	1.91373
ENSMUSG00000051306.8	Usp42	2343.57	0.0632487	0.293096	0.215795	2139.15	-0.409521	0.365196	-1.12137
ENSMUSG00000029610.14	Aimp2	1737.44	-0.207106	0.40602	-0.510087	1865.61	0.344412	0.30251	1.13852
ENSMUSG00000079109.12	Pms2	1749.23	-0.7625	0.464977	-1.63987	1953.01	0.965781	0.454179	2.12643
ENSMUSG00000029618.14	Ocm	364.808	-1.75009	0.880623	-1.98733	254.695	0.993348	1.01377	0.979858
ENSMUSG00000043388.9	Tmem130	11.6131	-0.578377	3.25724	-0.177566	11.4687	0.499377	2.58526	0.193163
ENSMUSG00000045482.17	Trrap	699.787	-0.208658	0.470321	-0.44365	527.692	-0.749111	0.548689	-1.36528
ENSMUSG00000061707.6	Gm4871	15.018	7.45841	3.24943	2.2953	24.6687	-0.70896	2.67122	-0.265406
ENSMUSG00000029621.15	Arpc1a	1731.87	1.35782	0.617812	2.19778	2336.24	-0.252858	0.65375	-0.38678
ENSMUSG00000054417.6	Cyp3a44	0.255728	-1.38667	4.98119	-0.278381	0.675039	2.79725	4.85638	0.575995
ENSMUSG00000029634.16	Rnf6	617.225	-0.712886	0.63617	-1.12059	455.542	-0.135174	0.710136	-0.190349
ENSMUSG00000029635.16	Cdk8	5202.96	-0.367099	0.288567	-1.27215	4328.7	-0.202307	0.263525	-0.767693
ENSMUSG00000029640.18	Usp12	249.866	-0.224506	0.656206	-0.342127	319.765	0.784644	0.629892	1.24568
ENSMUSG00000029641.9	Rasl11a	74.2957	0.948594	1.14918	0.825454	67.6348	-1.48798	2.07165	-0.718258
ENSMUSG00000016503.19	Gtf3a	145.481	0.185218	0.841705	0.220051	167.136	0.161526	0.803017	0.201149
ENSMUSG00000029642.12	Polr1d	6091.65	-0.619979	0.235401	-2.63371	5600.46	0.365666	0.268096	1.36394
ENSMUSG00000041264.17	Uspl1	1810.57	-0.705305	0.486395	-1.45007	1894.46	0.7654	0.428945	1.78438
ENSMUSG00000041147.11	Brca2	19198.5	-0.463108	0.211661	-2.18797	17759.2	0.212691	0.19557	1.08754
ENSMUSG00000029655.18	N4bp2l2	6866.74	-0.330514	0.241852	-1.3666	6465.98	0.118707	0.226154	0.524892
ENSMUSG00000034021.16	Pds5b	1701.98	-0.0338294	0.309553	-0.109285	1576.28	-0.253126	0.323401	-0.782698
ENSMUSG00000029664.11	Tfpi2	89.768	-0.596679	1.13591	-0.525288	170.994	1.88485	1.19338	1.57943
ENSMUSG00000029661.17	Col1a2	26.7235	3.19801	2.07443	1.54163	26.8165	-3.44894	2.63748	-1.30767
ENSMUSG00000029754.14	Dlx6	8.67274	2.04764	4.35555	0.470122	31.7112	1.78909	2.43327	0.735259
ENSMUSG00000042460.6	C1galt1	986.216	1.59361	0.377109	4.22585	1320.21	-0.417281	0.462109	-0.902992
ENSMUSG00000042447.14	Mios	2409.45	0.111689	0.304779	0.36646	2561.94	0.0126243	0.286485	0.0440663
ENSMUSG00000029695.14	Aass	176.079	0.619288	0.935669	0.661867	196.604	-0.30758	1.30703	-0.235327
ENSMUSG00000046192.5	Iqub	800.955	-1.87452	0.555074	-3.37706	658.533	1.46779	0.608706	2.41134
ENSMUSG00000039841.15	Zfp800	648.488	-0.291883	0.44444	-0.656742	785.385	0.716764	0.450126	1.59236
ENSMUSG00000029707.7	Fscn3	11.0092	-2.10852	3.18875	-0.661237	2.56358	-2.23209	4.70198	-0.474713
ENSMUSG00000003500.14	Impdh1	66.9817	0.128068	1.39937	0.0915183	188.388	2.0989	1.04343	2.01154
ENSMUSG00000012535.15	Tnpo3	862.422	-0.969634	0.412813	-2.34884	771.855	0.676361	0.558414	1.21122
ENSMUSG00000058440.15	Nrf1	969.585	0.0871588	0.381241	0.228619	936.603	-0.251453	0.382301	-0.657735
ENSMUSG00000039130.19	Zc3hc1	1935.56	-1.21251	0.393893	-3.07827	1727.45	0.929469	0.433248	2.14535
ENSMUSG00000039070.6	Cpa4	45.3679	1.00649	2.43685	0.413029	125.992	1.62541	1.47417	1.1026
ENSMUSG00000029761.17	Cald1	7.2463	6.40695	4.7925	1.33687	22.7618	1.05954	3.51358	0.301556
ENSMUSG00000029848.12	Stra8	28.6415	1.38857	2.41633	0.574659	65.5226	1.07301	1.26586	0.847651
ENSMUSG00000047749.3	Zc3hav1l	121.623	-0.571573	1.00101	-0.570995	164.145	1.19724	0.96012	1.24697
ENSMUSG00000029826.15	Zc3hav1	1107.61	-1.04286	0.445299	-2.34193	951.387	0.659032	0.390936	1.68578
ENSMUSG00000056832.15	Ttc26	301.829	-0.463469	0.622388	-0.744663	252.253	-0.0733803	0.98331	-0.0746257
ENSMUSG00000038538.18	Ubn2	1802.47	-0.145139	0.444949	-0.326192	1552.54	-0.357986	0.431088	-0.830425
ENSMUSG00000029823.17	Luc7l2	1239.23	0.485699	0.348198	1.39489	1504.36	0.0592954	0.412517	0.143741
ENSMUSG00000029925.14	Tbxas1	3.06874	-5.00749	4.80127	-1.04295	4.23554	5.44718	4.79622	1.13572
ENSMUSG00000029923.5	Rab19	97.6759	-4.40499	1.71979	-2.56136	55.7637	3.51303	2.8211	1.24527
ENSMUSG00000023289.12	Sva	941.627	-0.731275	0.388409	-1.88274	888.169	0.548023	0.512159	1.07002
ENSMUSG00000068551.13	Zfp467	5.20013	-2.51173	4.64933	-0.540236	1.01364	-1.82193	4.85642	-0.375158
ENSMUSG00000007216.7	Zfp775	461.808	-0.976024	0.557764	-1.74989	277.071	-0.421755	0.691236	-0.610147
ENSMUSG00000050786.9	Ccdc126	2866.85	-0.309018	0.458398	-0.674126	3218.74	0.55175	0.363031	1.51984
ENSMUSG00000014704.11	Hoxa2	6.99456	6.35593	4.79278	1.32615	7.13325	-6.4357	4.79278	-1.34279
ENSMUSG00000038058.15	Nod1	34.5475	0.538106	1.63351	0.329418	27.9707	-1.54631	2.55613	-0.604943
ENSMUSG00000059486.12	Kbtbd2	111.42	0.667139	1.60999	0.414374	151.794	0.234762	1.28868	0.182172
ENSMUSG00000029798.12	Herc6	2.47379	-1.91447	4.70118	-0.407232	0.528389	-2.6808	4.89216	-0.547978
ENSMUSG00000037788.15	Vopp1	5.0557	-5.7311	4.79476	-1.19528	4.05023	5.3825	4.79675	1.12211
ENSMUSG00000036390.9	Gadd45a	278.84	-0.646022	0.738684	-0.874558	479.691	1.73564	0.641041	2.70754
ENSMUSG00000053604.6	Rpia	342.595	-0.137078	0.629595	-0.217724	376.218	0.336564	0.660701	0.509405
ENSMUSG00000031668.15	Eif2ak3	1018.31	-0.324427	0.427813	-0.758338	843.51	-0.268417	0.488409	-0.549575
ENSMUSG00000055874.7	Foxi3	93.4931	-0.863037	1.37209	-0.628994	147.878	1.75471	1.09901	1.59662
ENSMUSG00000002222.15	Rmnd5a	9512.75	-0.386242	0.308762	-1.25094	9558.44	0.350265	0.248663	1.40859
ENSMUSG00000052656.13	Rnf103	268.928	-0.310084	1.48862	-0.208303	205.46	-0.55671	1.97551	-0.281806
ENSMUSG00000053470.14	Kdm3a	2173.7	-0.650539	0.297898	-2.18376	2481.14	0.909214	0.307456	2.95722
ENSMUSG00000053907.11	Mat2a	1099.55	-1.54328	0.420014	-3.67435	979.01	1.27495	0.421418	3.02539
ENSMUSG00000056429.5	Tgoln1	1492.23	-0.064228	0.399077	-0.160941	1945.11	0.69268	0.316881	2.18593
ENSMUSG00000034968.4	Lbx2	65.4713	-0.330686	1.19037	-0.277801	37.8658	-1.83184	1.63499	-1.12039
ENSMUSG00000051343.12	Rab11fip5	305.005	-1.33061	0.81358	-1.6355	272.851	1.05956	0.910445	1.16378
ENSMUSG00000047013.16	Fbxo41	17.0731	-0.805975	2.82123	-0.285682	6.32575	-6.26241	4.79381	-1.30635
ENSMUSG00000063810.8	Alms1	5670.56	0.0637139	0.387541	0.164406	7061.31	0.475695	0.319014	1.49114
ENSMUSG00000033508.9	Asprv1	12.4222	7.18456	4.47846	1.60425	12.6515	-7.26238	4.76345	-1.52461
ENSMUSG00000057230.15	Aak1	324.355	-0.779838	0.620179	-1.25744	290.648	0.474511	0.731179	0.648967
ENSMUSG00000033420.13	Antxr1	2345.22	-0.343602	0.462754	-0.742515	2216.17	0.141758	0.463513	0.305833
ENSMUSG00000030055.17	Rab43	30.0024	-0.148458	1.99067	-0.0745773	17.1985	-2.42499	3.06638	-0.79083
ENSMUSG00000030079.16	Ruvbl1	4751.16	-0.923471	0.333502	-2.76901	5065.8	1.02175	0.25002	4.08667
ENSMUSG00000033174.18	Mgll	542.756	-0.409095	1.13962	-0.358975	361	-0.948083	1.24722	-0.760158
ENSMUSG00000057697.3	Vmn1r53	31.605	8.53184	3.38171	2.52294	44.2696	-1.4208	3.02456	-0.469755
ENSMUSG00000034063.9	4930590J08Rik	4.34737	-5.51058	4.79641	-1.1489	26.6386	8.1001	2.76668	2.92773
ENSMUSG00000005893.15	Nr2c2	387.548	-1.35797	0.607638	-2.23484	428.71	1.51942	0.902449	1.68366
ENSMUSG00000052144.9	Ppp4r2	10333.3	-0.347295	0.245487	-1.41472	12239.1	0.714421	0.227572	3.13931
ENSMUSG00000001632.17	Brpf1	220.85	-1.11	0.743189	-1.49356	184.549	0.668358	0.831281	0.80401
ENSMUSG00000030284.12	Creld1	68.5695	-2.13956	1.3036	-1.64127	16.9846	-1.67527	2.93082	-0.571606
ENSMUSG00000056952.14	Tatdn2	115.128	-0.746732	0.997203	-0.748827	85.5847	-0.0674729	1.19189	-0.0566101
ENSMUSG00000000439.10	Mkrn2	1002.12	-1.12776	0.45518	-2.47761	1163.77	1.39431	0.434072	3.21216
ENSMUSG00000030319.9	Cand2	1.79675	-1.29836	4.71523	-0.275353	0.974236	-0.244278	4.78509	-0.0510498
ENSMUSG00000072623.7	Zfp9	144.57	0.371582	1.0638	0.349297	157.592	-0.156124	1.28326	-0.121662
ENSMUSG00000030172.16	Erc1	339.514	-0.170304	0.602035	-0.28288	359.456	0.271849	0.587178	0.462976
ENSMUSG00000030180.16	Kdm5a	1957.13	-0.959461	0.318517	-3.01227	1552.39	0.369606	0.333667	1.10771
ENSMUSG00000071226.12	Cecr2	9432.38	-0.0731596	0.232285	-0.314956	9795.34	0.125525	0.215223	0.583233
ENSMUSG00000009112.5	Bcl2l13	988.943	-0.467493	0.395917	-1.18079	1041.91	0.548766	0.378346	1.45044
ENSMUSG00000004446.13	Bid	330.397	0.474626	0.626834	0.75718	448.635	0.36805	0.57271	0.642646
ENSMUSG00000030116.15	Mfap5	1127.32	-0.142055	0.366925	-0.38715	1335.75	0.531614	0.526891	1.00896
ENSMUSG00000040627.15	Aicda	39.7364	-8.70495	2.40748	-3.6158	30.3767	8.28947	3.65237	2.26961
ENSMUSG00000040613.15	Apobec1	74.6992	-1.21071	1.9204	-0.63045	25.01	-3.5048	3.35735	-1.04392
ENSMUSG00000030117.6	Gdf3	45.1415	5.69629	2.70936	2.10245	46.9774	-4.64979	2.86932	-1.62052
ENSMUSG00000046323.9	Dppa3	403821	0.012757	0.208214	0.0612688	375889	-0.288526	0.198142	-1.45616
ENSMUSG00000049037.9	Clec4a1	12.6106	-0.038823	3.91126	-0.00992598	6.34067	-6.26578	4.79379	-1.30706
ENSMUSG00000005069.13	Pex5	102.443	0.119066	1.07543	0.110715	113.001	0.108166	1.04637	0.103373
ENSMUSG00000008153.13	Clstn3	43.492	6.45208	1.94301	3.32066	43.8016	-9.0542	2.34647	-3.85864
ENSMUSG00000030124.3	Lag3	18.9557	1.01569	2.23295	0.454865	31.1973	0.500954	2.70824	0.184974
ENSMUSG00000030127.16	Cops7a	801.732	-0.27268	0.530449	-0.514055	868.773	0.429924	0.536096	0.801954
ENSMUSG00000038279.11	Nop2	671.473	-1.07154	0.541232	-1.97982	673.949	1.03944	0.521826	1.99194
ENSMUSG00000038252.14	Ncapd2	497.662	-1.19617	0.665356	-1.79779	462.887	1.00368	0.686286	1.46249
ENSMUSG00000030335.7	Mrpl51	2045.11	-0.235825	0.392594	-0.600684	2186.48	0.360534	0.346223	1.04133
ENSMUSG00000030337.17	Vamp1	34.1231	0.959331	2.40856	0.3983	30.1185	-1.68786	3.27327	-0.51565
ENSMUSG00000030345.17	Dyrk4	76.2112	0.592762	1.69452	0.34981	61.6121	-1.64141	1.79572	-0.914069
ENSMUSG00000030346.17	Rad51ap1	1065.49	-0.73283	0.378252	-1.93741	1134.94	0.833388	0.359269	2.31968
ENSMUSG00000030357.11	Fkbp4	521.298	-1.09564	0.654775	-1.6733	673.553	1.57422	0.592995	2.6547
ENSMUSG00000030359.15	Pzp	883.764	-1.2419	0.581147	-2.13698	642.461	0.485026	0.643429	0.753814
ENSMUSG00000053389.5	Tas2r107	13.4616	7.30056	3.41068	2.1405	26.0309	-0.155402	1.86096	-0.0835061
ENSMUSG00000030203.18	Dusp16	341.029	0.243372	0.569909	0.427037	570.794	1.02105	0.565708	1.8049
ENSMUSG00000032652.14	Crebl2	95.4698	-2.2515	1.32705	-1.69662	95.5823	2.22179	1.35315	1.64194
ENSMUSG00000090698.3	Apold1	0.518115	2.60106	4.89222	0.531674	0.528389	-2.6808	4.89216	-0.547978
ENSMUSG00000030204.11	Ddx47	547.686	-2.00844	0.543393	-3.69612	380.068	1.27493	0.72283	1.76381
ENSMUSG00000030224.11	Strap	3305.98	-0.0969802	0.316851	-0.306075	3766.4	0.393758	0.354606	1.11041
ENSMUSG00000030236.11	Slco1b2	108.035	-0.804596	1.84039	-0.437189	65.2645	-0.668774	2.83347	-0.236027
ENSMUSG00000030245.11	Golt1b	1676.14	-0.735598	0.315051	-2.33485	1773.91	0.82166	0.394889	2.08074
ENSMUSG00000030259.13	Rassf8	293.443	-0.212712	0.66266	-0.320997	544.066	1.5491	0.511086	3.031
ENSMUSG00000001630.14	Stk38l	1024.96	-0.253723	0.459495	-0.552179	1058.08	0.287564	0.424019	0.678186
ENSMUSG00000003452.16	Bicd1	153.763	-2.74712	1.07914	-2.54566	103.393	2.03303	1.23792	1.6423
ENSMUSG00000053395.16	Cacng8	1.55278	4.18463	4.82087	0.868024	11.8693	2.70153	3.22303	0.838196
ENSMUSG00000006335.17	Tfpt	643.533	-1.63617	0.472671	-3.46155	840.156	2.09155	0.505464	4.13787
ENSMUSG00000078813.4	Leng1	1229.3	-1.96766	0.618955	-3.17901	687.153	0.761088	0.69262	1.09885
ENSMUSG00000019734.17	Tmc4	355.11	0.185827	0.783494	0.237177	357.48	-0.222577	0.813575	-0.273578
ENSMUSG00000081665.3	Pira1	9.80669	-0.935332	2.85844	-0.327218	5.68195	-0.611284	3.72353	-0.164168
ENSMUSG00000089942.10	Pira2	4.03271	0.844337	3.93337	0.21466	5.31414	0.0219526	3.72613	0.00589153
ENSMUSG00000030427.18	Lilra6	166.034	0.149229	1.46555	0.101824	159.96	-0.326418	1.00261	-0.325568
ENSMUSG00000019254.17	Ppp1r12c	37.6628	-2.26748	1.78243	-1.27212	40.8801	2.37596	1.79323	1.32496
ENSMUSG00000004371.16	Il11	20.7027	-1.58517	2.62443	-0.604005	30.3078	2.24771	2.44099	0.920818
ENSMUSG00000013091.6	Tmem190	14.1086	-3.65815	2.87592	-1.272	11.0858	3.25009	4.24676	0.765311
ENSMUSG00000030432.13	Rpl28	4221.04	-0.578276	0.248145	-2.3304	4264.7	0.55735	0.237943	2.34237
ENSMUSG00000044876.16	Zfp444	207.18	0.0867811	0.780021	0.111255	114.371	-4.27869	1.07432	-3.98271
ENSMUSG00000058028.15	Zscan5b	2903.67	-1.28558	0.320758	-4.00794	2644.01	1.05046	0.379877	2.76527
ENSMUSG00000051527.12	Usp29	989.317	-1.38837	0.395774	-3.50798	783.938	0.858207	0.510123	1.68235
ENSMUSG00000066828.6	Vmn2r37	12.612	-1.03399	3.33924	-0.309647	4.21717	-5.67748	4.79834	-1.18322
ENSMUSG00000110097.2	Zscan4a	7417.47	0.673769	0.309883	2.17427	8565.59	-0.245254	0.38664	-0.634323
ENSMUSG00000095339.3	Zscan4b	1463.74	0.598636	0.354615	1.68813	2112.21	0.434225	0.437324	0.992916
ENSMUSG00000054272.7	Zscan4c	3613.61	0.221365	0.477281	0.463804	4708.05	0.45931	0.359974	1.27595
ENSMUSG00000090714.11	Zscan4d	31434.8	0.433686	0.247064	1.75536	36688.6	-0.00974658	0.270436	-0.0360402
ENSMUSG00000095936.4	Zscan4e	365.626	1.19147	0.584476	2.03853	608.8	0.431629	0.615788	0.700939
ENSMUSG00000070828.11	Zscan4f	1112.99	0.331465	0.491922	0.673817	1772.08	0.851669	0.45826	1.85848
ENSMUSG00000012848.16	Rps5	4476.58	-0.776177	0.266839	-2.90879	4904.79	0.938329	0.241926	3.87858
ENSMUSG00000004500.10	Zfp324	65.4213	-9.42326	2.6321	-3.58013	14.49	7.22156	4.56325	1.58255
ENSMUSG00000033961.17	Zfp446	10.526	-2.03055	3.2626	-0.622371	82.361	5.25005	2.56931	2.04337
ENSMUSG00000030382.16	Slc27a5	178.38	-1.05312	0.793695	-1.32686	121.114	0.0681061	1.53335	0.0444166
ENSMUSG00000030380.18	Mzf1	29.6174	1.03874	3.1037	0.334676	22.9953	-2.91015	3.45005	-0.84351
ENSMUSG00000100586.3	Vmn1r90	4.91877	4.22649	4.77981	0.884237	4.7555	-5.85076	4.7968	-1.21972
ENSMUSG00000066772.13	Obox3	10045.8	-1.38963	0.317592	-4.37553	10078.8	1.35837	0.226506	5.99705
ENSMUSG00000041578.16	Crx	83.0165	2.32165	1.30138	1.78398	118.936	-0.540955	1.04519	-0.517566
ENSMUSG00000041375.20	Ccdc9	218.295	-0.752494	0.841871	-0.893835	391.189	1.89471	0.713985	2.65372
ENSMUSG00000052833.10	Sae1	432.796	-0.430968	0.715567	-0.602275	395.6	0.144664	0.553101	0.26155
ENSMUSG00000001918.18	Slc1a5	464.402	-0.247195	0.581756	-0.424913	430.616	-0.0155806	0.616943	-0.0252545
ENSMUSG00000040987.16	Mill2	40.4273	-4.41254	2.43005	-1.81582	1.84688	-4.48631	4.81572	-0.931598
ENSMUSG00000030413.8	Pglyrp1	926.099	-0.715568	0.474523	-1.50797	748.665	0.131974	0.469678	0.280989
ENSMUSG00000044030.5	Irf2bp1	27.6874	-3.83415	1.99681	-1.92014	31.2141	3.99011	1.83687	2.17224
ENSMUSG00000030407.3	Qpctl	129.613	-3.52475	1.57907	-2.23217	84.0565	2.7979	1.85136	1.51127
ENSMUSG00000040824.4	Snrpd2	2975.58	-1.12708	0.295912	-3.80882	3693.23	1.52481	0.27104	5.62577
ENSMUSG00000030406.8	Gipr	7.53662	-6.30497	4.39269	-1.43533	2.90427	4.90281	4.80148	1.0211
ENSMUSG00000030401.17	Rtn2	161.822	0.051188	0.854693	0.0598905	203.901	0.516606	0.77524	0.666382
ENSMUSG00000047649.10	Cd3eap	178.342	-3.36387	0.837406	-4.01702	125.263	2.76214	0.984615	2.8053
ENSMUSG00000002983.18	Relb	69.1035	-3.09231	1.48175	-2.08693	92.9297	3.53171	1.475	2.39437
ENSMUSG00000002985.17	Apoe	484.662	0.660141	0.666913	0.989846	737.587	0.524449	0.489329	1.07177
ENSMUSG00000002980.15	Bcam	2.98052	-0.383415	4.63851	-0.0826591	1.32097	-4.00277	4.828	-0.829075
ENSMUSG00000049848.8	Ceacam19	18.5961	2.20494	2.76386	0.797773	51.1091	1.19233	2.38287	0.500375
ENSMUSG00000040511.15	Pvr	38.4018	-1.24368	2.28269	-0.544833	64.0247	2.17244	2.01148	1.08002
ENSMUSG00000054793.9	Cadm4	0.939424	0.284608	4.79506	0.0593544	3.87224	2.66202	4.6895	0.567656
ENSMUSG00000041037.9	Irgq	23.768	-7.96219	2.98571	-2.66676	32.4618	8.38533	2.58449	3.24448
ENSMUSG00000062773.7	Tex101	2052.76	0.67599	0.450488	1.50057	2653.06	0.0869169	0.364314	0.238577
ENSMUSG00000058741.5	Prr19	49.9282	3.05593	2.73922	1.11562	109.122	0.486848	1.93577	0.251501
ENSMUSG00000074272.11	Ceacam1	300.306	-1.4488	0.732016	-1.97919	181.845	0.281222	0.821408	0.342365
ENSMUSG00000091867.3	Cyp2a22	77.1566	0.752864	1.2305	0.611834	51.5681	-4.45468	1.9927	-2.2355
ENSMUSG00000058709.12	Egln2	144.855	-0.111571	1.01618	-0.109795	127.297	-0.334533	0.969128	-0.34519
ENSMUSG00000061479.16	Snrpa	1431.04	-0.405304	0.377293	-1.07424	1555.1	0.563827	0.33734	1.67139
ENSMUSG00000003752.10	Itpkc	24.7605	-8.02127	3.1735	-2.52758	4.05023	5.3825	4.79675	1.12211
ENSMUSG00000063160.13	Numbl	8.04296	-0.665176	3.68615	-0.180453	6.31216	-0.013026	4.16254	-0.00312934
ENSMUSG00000008384.9	Sertad1	452.808	-1.3373	0.759741	-1.76021	533.891	1.62391	0.76058	2.13509
ENSMUSG00000049643.16	2310022A10Rik	362.659	0.774579	0.560736	1.38136	463.242	-0.0206737	0.533275	-0.0387675
ENSMUSG00000007944.9	Ttc9b	8.5015	0.461848	3.65197	0.126465	5.01783	-5.92823	4.79617	-1.23603
ENSMUSG00000078779.5	Zfp59	33.4184	8.61234	3.33436	2.58291	34.0811	-8.6921	3.52684	-2.46456
ENSMUSG00000063047.10	Zfp780b	168.452	-3.52425	1.50094	-2.34803	166.406	3.47419	1.70691	2.03537
ENSMUSG00000046865.8	Fbl	386.147	0.1179	0.55531	0.212314	397.777	-0.0856268	0.551821	-0.155171
ENSMUSG00000046058.8	Eid2	160.137	-1.27304	0.79109	-1.60922	245.913	2.05264	0.680644	3.01574
ENSMUSG00000070705.4	Eid2b	37.929	-1.46236	1.53281	-0.954036	20.989	0.0566827	2.83657	0.0199828
ENSMUSG00000037563.16	Rps16	3773.08	-0.710968	0.268191	-2.65098	3405.74	0.417433	0.259225	1.61031
ENSMUSG00000003444.9	Med29	2689.4	-1.81095	0.346922	-5.22005	2085.19	1.28113	0.325361	3.93757
ENSMUSG00000003437.15	Paf1	1058.48	-1.62889	0.421881	-3.86101	1002.39	1.48711	0.416521	3.57033
ENSMUSG00000037463.15	Fbxo27	55.5028	1.03684	1.60258	0.646983	72.686	-0.134367	2.22204	-0.0604703
ENSMUSG00000045948.9	Mrps12	258.155	-0.100956	0.654401	-0.154272	250.083	-0.0436413	0.744856	-0.0585902
ENSMUSG00000051735.8	Rinl	87.5758	0.549722	1.19049	0.461761	132.824	0.588114	0.944005	0.622999
ENSMUSG00000030592.19	Ryr1	81.7066	-2.55019	1.27469	-2.00063	123.749	3.19956	1.16489	2.74665
ENSMUSG00000037239.9	Spred3	11.4667	0.781833	4.00361	0.195282	12.3018	-0.592844	4.16048	-0.142494
ENSMUSG00000049676.15	Catsperg1	339.57	0.507861	0.566958	0.895765	336.601	-0.606665	0.594027	-1.02128
ENSMUSG00000030588.13	Yif1b	94.1465	-1.37935	1.21719	-1.13322	158.304	2.30421	0.937017	2.45909
ENSMUSG00000037166.6	Ppp1r14a	38.6418	-0.777266	1.50965	-0.514865	39.2702	0.771199	1.83992	0.419148
ENSMUSG00000030584.15	Dpf1	32.5078	-0.405961	1.76506	-0.229998	25.8676	-0.296994	2.09398	-0.141832
ENSMUSG00000049123.11	Catsperg2	49.0982	-0.870089	1.95275	-0.445571	21.0735	-2.39181	2.65681	-0.900257
ENSMUSG00000047473.15	Zfp30	2310.01	1.42379	0.293155	4.85678	3151.72	-0.255633	0.285528	-0.895298
ENSMUSG00000078768.3	Zfp566	1897.62	-0.671869	0.41169	-1.63198	2389.22	1.13936	0.36906	3.0872
ENSMUSG00000037029.9	Zfp146	44.6129	1.19974	2.27534	0.527279	100.557	1.11891	2.64342	0.423283
ENSMUSG00000074218.4	Cox7a1	144.702	-0.128348	0.823709	-0.155817	155.155	0.265736	0.942365	0.281988
ENSMUSG00000019738.16	Polr2i	1415.39	-0.483874	0.330801	-1.46273	1310.85	0.238247	0.355571	0.67004
ENSMUSG00000036915.18	Kirrel2	11.6458	7.09145	4.57946	1.54853	11.8608	-7.16927	4.78958	-1.49685
ENSMUSG00000036892.13	Prodh2	672.283	1.0959	0.437484	2.505	1167.55	0.586029	0.540269	1.0847
ENSMUSG00000006311.9	Etv2	11.9604	-6.97199	3.55001	-1.96393	30.6847	8.3041	2.6327	3.15422
ENSMUSG00000036733.17	Rbm42	2.91508	1.2911	4.65246	0.277509	2.11356	-4.68085	4.81182	-0.97278
ENSMUSG00000030577.15	Cd22	7.5283	-3.75787	3.18791	-1.17879	1.64238	1.07881	4.71924	0.228598
ENSMUSG00000001248.16	Gramd1a	4.09778	-2.78819	4.68928	-0.594589	6.10023	3.40203	4.68379	0.726341
ENSMUSG00000052997.16	Uba2	2455.77	-0.5897	0.328782	-1.79359	2972.44	0.98197	0.295218	3.32625
ENSMUSG00000060402.9	Chst8	105.384	-1.50587	1.0917	-1.37939	78.4185	0.852221	1.38936	0.613391
ENSMUSG00000044452.11	Zfp507	229.568	-0.362112	0.692072	-0.523229	156.168	-0.92794	0.871011	-1.06536
ENSMUSG00000002068.17	Ccne1	3906.96	-1.18071	0.26848	-4.39775	3696.35	1.02356	0.271725	3.7669
ENSMUSG00000039257.12	Vstm2b	21.3193	-7.8064	2.87074	-2.7193	14.1758	7.18988	4.59767	1.56381
ENSMUSG00000064194.11	Zfp936	11467.9	-1.74771	0.356784	-4.89851	8519.3	1.12203	0.257531	4.35686
ENSMUSG00000074887.6	EU599041	3250.26	0.239267	0.471722	0.507221	3337.15	-0.216296	0.263084	-0.822155
ENSMUSG00000056592.15	Zfp658	17.0272	1.32795	2.81958	0.470975	25.1064	0.0353525	2.69856	0.0131005
ENSMUSG00000030469.11	Zfp719	226.835	0.369738	0.781807	0.472928	478.938	1.41997	0.685041	2.07282
ENSMUSG00000055102.16	Zfp819	164.121	0.0360859	0.898567	0.0401594	317.196	1.45666	0.713405	2.04184
ENSMUSG00000063177.7	Klk1b27	0.258796	1.60022	4.99745	0.320207	0.263573	-1.67879	4.9974	-0.335933
ENSMUSG00000063713.8	Klk1b24	51.5844	0.392072	2.15649	0.18181	61.8846	0.101552	2.15733	0.0470731
ENSMUSG00000066515.4	Klk1b3	54.3019	2.38432	1.30999	1.82011	81.8877	-0.390761	1.15586	-0.33807
ENSMUSG00000038738.16	Shank1	2.88372	-1.44157	4.66217	-0.309206	1.24261	-0.817033	4.74781	-0.172086
ENSMUSG00000062785.15	Kcnc3	1.1977	0.868213	4.75884	0.182442	2.35954	0.988296	4.6695	0.211649
ENSMUSG00000059891.15	Tsks	105.045	-3.27418	1.03109	-3.17547	108.324	3.29253	1.06054	3.10459
ENSMUSG00000109324.3	Prmt1	273.671	-0.686803	0.621082	-1.10582	202.487	-0.160759	0.736956	-0.218139
ENSMUSG00000007837.12	Prrg2	171.714	-0.743417	0.773352	-0.961291	181.219	0.822734	0.781283	1.05306
ENSMUSG00000019539.12	Rcn3	265.432	0.245124	0.727338	0.337015	293.52	-0.000309046	0.699919	-0.000441546
ENSMUSG00000003420.9	Fcgrt	392.966	-0.301652	0.639758	-0.47151	482.941	0.759019	0.617823	1.22854
ENSMUSG00000003429.12	Rps11	5398.73	-1.41057	0.318642	-4.42681	5542.86	1.42541	0.310812	4.58609
ENSMUSG00000110206.2	Flt3l	24.6451	-0.846507	1.84586	-0.458597	30.9362	1.29149	1.70774	0.756259
ENSMUSG00000070570.6	Slc17a7	4.61538	-1.78825	4.63345	-0.385943	1.05429	-3.6776	4.83887	-0.760013
ENSMUSG00000038300.7	Pth2	15.4927	0.593917	2.31433	0.256626	12.1811	-1.82899	3.2858	-0.556635
ENSMUSG00000030792.9	Dkkl1	1130.26	-0.0787606	0.474243	-0.166077	1180.01	0.145003	0.442714	0.327533
ENSMUSG00000038201.11	Kcna7	1.55278	4.18463	4.82087	0.868024	1.58144	-4.26252	4.8209	-0.884176
ENSMUSG00000023467.19	Tulp2	52.0409	1.3738	1.37167	1.00156	150.883	1.55648	0.945838	1.64561
ENSMUSG00000055978.6	Fut2	10.8762	6.99287	3.68994	1.89512	52.6384	1.90613	1.5096	1.26267
ENSMUSG00000040364.9	Sec1	18.438	-2.45233	3.45741	-0.709296	41.8745	3.74526	2.09364	1.78888
ENSMUSG00000059824.13	Dbp	871.064	0.502117	0.477248	1.05211	1367.7	0.702982	0.38608	1.82082
ENSMUSG00000059070.17	Rpl18	1983.73	-0.778837	0.30596	-2.54555	2133.15	0.899386	0.297042	3.02781
ENSMUSG00000003271.18	Sult2b1	467.584	-1.97609	0.507283	-3.89544	549.22	2.22844	0.620768	3.5898
ENSMUSG00000040046.15	Tph1	17.0758	-7.48588	3.09571	-2.41814	49.5517	8.99555	2.41454	3.72558
ENSMUSG00000006599.14	Gtf2h1	3121.22	-0.166674	0.296228	-0.562656	3529.71	0.438229	0.285647	1.53416
ENSMUSG00000030851.16	Ldhc	394.784	-0.019915	0.688718	-0.028916	463.481	0.399438	0.796027	0.501789
ENSMUSG00000010307.8	Tmem86a	33.7877	-1.39077	2.30733	-0.602764	42.0731	1.77554	2.30343	0.770825
ENSMUSG00000050870.5	Mrgprb8	17.6159	7.68854	3.994	1.92502	17.9652	-7.76829	4.24104	-1.83169
ENSMUSG00000092118.2	Fancf	19.8174	-0.793647	2.86442	-0.277071	12.3018	-0.592844	4.16048	-0.142494
ENSMUSG00000030452.17	Nipa2	706.637	-0.966529	0.493131	-1.95999	691.05	0.875333	0.484211	1.80775
ENSMUSG00000055026.14	Gabrg3	62.8058	0.138514	2.26064	0.0612722	50.2037	-1.01083	2.96265	-0.34119
ENSMUSG00000052040.11	Klf13	909.081	0.0746323	0.426862	0.17484	951.018	0.0012821	0.42789	0.00299632
ENSMUSG00000030521.12	Mphosph10	7158.69	-0.538587	0.229497	-2.34682	5933.33	-0.00789999	0.222854	-0.0354491
ENSMUSG00000030512.14	Snrpa1	2866.4	-1.36377	0.296598	-4.59804	2402.08	0.955128	0.373903	2.55448
ENSMUSG00000030557.18	Mef2a	548.842	-0.427588	0.498919	-0.857028	623.811	0.692108	0.520495	1.32971
ENSMUSG00000030554.17	Synm	295.083	-1.41943	0.849839	-1.67023	209.179	0.637081	1.07916	0.590348
ENSMUSG00000042659.16	Arrdc4	136.91	2.05079	0.928707	2.20822	423.139	1.46769	0.66672	2.20136
ENSMUSG00000030611.11	Mrps11	331.234	-1.4955	0.678292	-2.2048	324.986	1.42114	0.708288	2.00645
ENSMUSG00000039194.17	Rlbp1	5.92163	0.398251	4.60031	0.0865704	3.42645	-5.37793	4.80147	-1.12006
ENSMUSG00000050382.15	Kif7	12.5894	4.82119	2.99959	1.60728	13.2908	-3.79678	3.06319	-1.23949
ENSMUSG00000030546.15	Plin1	25.3965	3.11369	2.00859	1.55019	42.0497	-0.300334	1.64388	-0.182698
ENSMUSG00000038886.11	Man2a2	132.489	-2.04088	1.12502	-1.81407	86.369	1.18485	1.09497	1.08209
ENSMUSG00000025723.13	Nmb	320.653	-0.0112433	0.713349	-0.0157612	451.089	0.825195	0.719914	1.14624
ENSMUSG00000038623.10	Tm6sf1	5.26636	-5.78994	4.79436	-1.20766	12.0379	6.95407	4.78878	1.45216
ENSMUSG00000049791.5	Fzd4	851.009	-0.672306	0.644403	-1.0433	860.116	0.653069	0.396821	1.64575
ENSMUSG00000030621.18	Me3	19.2373	-3.05203	2.6126	-1.16819	2.10858	-4.67753	4.81189	-0.972079
ENSMUSG00000041328.17	Pcf11	1667.29	0.116289	0.351245	0.331076	1776.24	0.0141257	0.30296	0.0466255
ENSMUSG00000030643.15	Rab30	252.108	-0.254596	0.832982	-0.305644	304.262	0.676544	0.759074	0.891276
ENSMUSG00000051515.12	Fam181b	13.767	-7.17572	3.41735	-2.09979	5.58562	5.8463	4.79345	1.21964
ENSMUSG00000035686.9	Thrsp	32.1007	8.55435	2.5131	3.4039	79.4669	0.515706	1.2005	0.429578
ENSMUSG00000025133.10	Ints4	1216.03	-1.00457	0.432161	-2.32452	1291.07	1.09168	0.454581	2.4015
ENSMUSG00000042797.10	Aqp11	1332.18	-0.465306	0.373621	-1.24539	1241.93	0.236161	0.368188	0.641414
ENSMUSG00000035582.14	Gdpd4	196.365	-0.153696	0.735023	-0.209104	243.957	0.655875	0.69629	0.941956
ENSMUSG00000030760.15	Acer3	386.149	0.386763	0.649026	0.595913	432.599	-0.0903585	0.625266	-0.144512
ENSMUSG00000018909.16	Arrb1	2.55728	-4.74405	4.80457	-0.987404	8.91694	6.52112	4.7902	1.36135
ENSMUSG00000030729.18	Pgm2l1	1222.11	-0.00850752	0.503981	-0.0168806	1573.66	0.61836	0.442538	1.3973
ENSMUSG00000051048.18	P4ha3	6.99456	6.35593	4.79278	1.32615	7.13325	-6.4357	4.79278	-1.34279
ENSMUSG00000033685.14	Ucp2	7.2463	6.40695	4.7925	1.33687	9.63017	-1.7137	4.45711	-0.384488
ENSMUSG00000029461.18	Fam168a	944.894	0.294111	0.457618	0.642701	1084.75	0.0643841	0.462426	0.139231
ENSMUSG00000070427.5	Il18bp	7.3729	-6.275	4.79162	-1.30958	1.33754	3.7844	4.82101	0.784982
ENSMUSG00000070424.13	Art5	7.19929	-0.394586	3.84446	-0.102638	13.6452	1.72578	3.28784	0.524897
ENSMUSG00000066279.4	Chrna10	16.9946	0.459271	3.5917	0.12787	18.7098	-0.204109	3.70275	-0.0551235
ENSMUSG00000073959.6	Olfr584	4.52055	-2.9511	4.68762	-0.629552	13.685	4.63834	3.29545	1.4075
ENSMUSG00000073917.3	Olfr665	36.3065	-0.00683462	2.39609	-0.00285241	20.2335	-3.3706	3.55029	-0.949386
ENSMUSG00000108948.4	Olfr695	4.63992	1.02135	4.61554	0.221284	3.16288	-5.26246	4.80286	-1.09569
ENSMUSG00000059087.5	Olfr698	59.7564	1.72026	2.68016	0.64185	93.2879	-0.00733034	2.10704	-0.00347898
ENSMUSG00000048330.15	Ric3	758.563	-0.0308306	0.438396	-0.070326	742.771	-0.0853391	0.475598	-0.179435
ENSMUSG00000034825.15	Nrip3	107.751	-0.979989	0.984309	-0.99561	49.1969	-1.59017	1.82211	-0.87271
ENSMUSG00000007279.15	Scube2	7.25361	6.4084	4.79249	1.33717	25.9001	1.32269	3.40033	0.388989
ENSMUSG00000035901.15	Dennd5a	644.78	-0.462488	0.496454	-0.931582	536.39	-0.0877001	0.701167	-0.125077
ENSMUSG00000061079.15	Zfp143	1507.49	-0.439359	0.387268	-1.13451	1644.87	0.605906	0.422838	1.43295
ENSMUSG00000030788.17	Rnf141	16281.9	-0.00480197	0.268141	-0.0179084	16685.8	0.020603	0.211387	0.0974658
ENSMUSG00000005609.17	Ctr9	1074.7	-0.842205	0.405157	-2.07871	1137.4	0.925889	0.40462	2.28829
ENSMUSG00000005610.18	Eif4g2	25259.5	-0.24841	0.27229	-0.912298	26547.1	0.329218	0.198941	1.65485
ENSMUSG00000038244.15	Mical2	24.0265	-7.97856	2.73679	-2.9153	15.1588	7.28665	4.49548	1.62089
ENSMUSG00000098132.2	Rassf10	2.55728	-4.74405	4.80457	-0.987404	17.978	7.53276	3.30355	2.2802
ENSMUSG00000090862.4	Rps13	3631.86	-1.7707	0.299484	-5.9125	3236.94	1.51508	0.274846	5.51245
ENSMUSG00000030660.10	Pik3c2a	9039.47	-0.29419	0.241283	-1.21927	8478.12	0.0685288	0.214172	0.319971
ENSMUSG00000030655.16	Smg1	2446.38	-0.387901	0.411205	-0.943328	2455.26	0.348305	0.367657	0.947363
ENSMUSG00000058420.9	Syt17	188.773	0.879381	1.48443	0.592402	275.241	0.272044	1.1777	0.230995
ENSMUSG00000033917.16	Gde1	1630.63	-0.5395	0.323217	-1.66916	1345.23	-0.0202492	0.361751	-0.0559754
ENSMUSG00000008734.10	Gprc5b	12.2516	-4.50176	3.07986	-1.46168	0.527146	-2.67771	4.89239	-0.547321
ENSMUSG00000030922.13	Lyrm1	1429.05	-0.207991	0.385073	-0.540134	1677.15	0.566865	0.370076	1.53175
ENSMUSG00000030880.15	Polr3e	217.501	-2.16693	0.761899	-2.84411	285.897	2.60389	0.678029	3.84039
ENSMUSG00000030779.17	Rbbp6	7079.18	-0.176728	0.336594	-0.525049	6785.9	0.00479712	0.333283	0.0143935
ENSMUSG00000030757.14	Zkscan2	53.2315	-0.533333	1.4463	-0.368757	88.6449	1.58318	1.58704	0.997568
ENSMUSG00000032777.10	Gtf3c1	385.216	-1.27453	0.604858	-2.10716	355.301	1.06668	0.598493	1.78228
ENSMUSG00000000131.16	Xpo6	1078.98	0.259452	0.476009	0.545056	1452.4	0.510327	0.372956	1.36833
ENSMUSG00000042978.12	Sbk1	103.627	-1.49071	1.02311	-1.45704	68.7663	0.567371	1.47517	0.384615
ENSMUSG00000030742.8	Lat	105.919	0.189104	1.07136	0.176508	119.977	0.118298	0.941539	0.125644
ENSMUSG00000030730.13	Atp2a1	9.31667	6.76951	4.79078	1.41303	9.48863	-6.84735	4.79079	-1.42927
ENSMUSG00000030733.11	Sh2b1	12.6461	-1.61611	3.19215	-0.506276	8.74342	0.813934	4.59015	0.177322
ENSMUSG00000030738.12	Eif3c	2222.59	-1.58038	0.3829	-4.12741	1259.08	0.284145	0.39154	0.725713
ENSMUSG00000047721.9	Bola2	1265.68	-1.44242	0.395597	-3.64619	1196.89	1.2925	0.361034	3.57999
ENSMUSG00000030683.12	Sez6l2	88.3723	-1.15202	1.45227	-0.793257	101.202	1.39034	1.40778	0.987617
ENSMUSG00000051457.8	Spn	17.3208	2.90918	2.72093	1.06919	52.3732	1.24166	1.44002	0.86225
ENSMUSG00000042502.11	Cd2bp2	587.382	-0.974984	0.490532	-1.98761	520.095	0.656322	0.554946	1.18268
ENSMUSG00000030830.19	Itgal	104.596	0.44777	0.99746	0.44891	148.472	0.499982	0.885879	0.564391
ENSMUSG00000054381.6	Zfp747	16.0539	-7.39736	3.21466	-2.30113	27.8076	8.16204	2.73866	2.98031
ENSMUSG00000030815.12	Phkg2	821.948	-1.06013	0.562792	-1.8837	848.708	1.08735	0.473541	2.29621
ENSMUSG00000045639.15	Zfp629	5.18115	5.92298	4.79559	1.23509	5.28389	-6.00276	4.7956	-1.25172
ENSMUSG00000042308.15	Setd1a	701.111	-0.0975647	0.466802	-0.209006	829.756	0.489754	0.406519	1.20475
ENSMUSG00000030806.7	Stx1b	21.4187	1.6749	3.35941	0.49857	17.0509	-5.21789	3.71188	-1.40573
ENSMUSG00000049728.15	Zfp668	49.7308	-1.00199	1.43886	-0.69638	38.7111	0.370297	2.43692	0.151953
ENSMUSG00000030846.16	Tial1	776.123	-0.114413	0.513799	-0.22268	800.155	0.14581	0.562492	0.259222
ENSMUSG00000040268.18	Plekha1	2435.79	-0.123211	0.28265	-0.435913	2101.64	-0.379419	0.290641	-1.30546
ENSMUSG00000040167.17	Ikzf5	28.5407	-1.16425	1.73007	-0.672949	57.0638	2.42263	1.35122	1.79293
ENSMUSG00000050100.15	Hmx2	18.48	-1.26076	2.85538	-0.441538	23.91	1.72856	1.90917	0.905398
ENSMUSG00000030979.14	Uros	107.92	2.63279	1.6952	1.55309	121.757	-1.81122	1.83875	-0.985028
ENSMUSG00000031004.9	Mki67	9645.44	-0.235187	0.296496	-0.793224	9543.07	0.155046	0.217227	0.713751
ENSMUSG00000040139.15	9430038I01Rik	5589.22	-0.499514	0.339199	-1.47263	5870.4	0.572467	0.349321	1.6388
ENSMUSG00000025469.11	Msx3	18.6862	2.97109	3.42731	0.866888	16.9084	-7.68083	4.32405	-1.7763
ENSMUSG00000025491.15	Ifitm1	16.126	-3.86414	2.72327	-1.41893	105.386	6.62593	1.55086	4.27241
ENSMUSG00000054065.13	Pkp3	11.0936	-2.61851	3.23343	-0.809823	10.9479	2.56237	4.27558	0.599304
ENSMUSG00000038611.18	Phrf1	345.211	-0.717411	0.764422	-0.938501	388.981	0.943404	0.721235	1.30804
ENSMUSG00000058886.10	Deaf1	187.643	-1.21641	1.26275	-0.963308	100.667	-0.418387	1.48268	-0.282183
ENSMUSG00000025503.6	Taldo1	939.693	-0.879269	0.414677	-2.12037	892.295	0.718891	0.44585	1.6124
ENSMUSG00000060240.13	Cend1	6.7355	6.30148	4.79309	1.3147	7.3149	-3.94474	4.68375	-0.842217
ENSMUSG00000010751.16	Tnfrsf22	18.0786	-2.26986	2.29176	-0.990444	114.007	5.12919	1.06705	4.80689
ENSMUSG00000037519.18	Ppfia1	9350.69	0.0719589	0.304739	0.236133	8652.11	-0.373741	0.285062	-1.31109
ENSMUSG00000050917.6	Fgf4	314.521	-1.26978	0.903007	-1.40616	374.324	1.57595	0.933257	1.68866
ENSMUSG00000031073.7	Fgf15	52.6657	6.31253	1.80435	3.4985	162.174	1.04194	0.933224	1.1165
ENSMUSG00000051207.8	Mrgprd	50.6004	1.76699	2.08341	0.848127	61.885	-0.853174	2.14982	-0.396859
ENSMUSG00000012705.17	Retn	120.493	-1.65684	1.51123	-1.09635	604.249	4.28107	0.780709	5.48356
ENSMUSG00000011832.17	Evi5l	22.6426	1.05413	2.31969	0.454428	22.499	-1.16415	2.06185	-0.564612
ENSMUSG00000011837.5	Snapc2	1157.79	0.140821	0.379507	0.371064	2020.25	1.17974	0.333549	3.53693
ENSMUSG00000048644.9	Ctxn1	45.7442	1.1161	1.99868	0.558418	82.0833	0.65411	1.69479	0.385953
ENSMUSG00000001300.17	Efnb2	961.256	-0.724455	0.52931	-1.36868	794.802	0.204747	0.56559	0.362007
ENSMUSG00000040459.12	Arglu1	1211.3	-0.293807	0.451348	-0.650954	1226.17	0.275729	0.354664	0.777436
ENSMUSG00000038894.8	Irs2	80.5795	1.01199	1.08924	0.929077	85.933	-0.822659	1.27532	-0.645061
ENSMUSG00000031504.7	Rab20	1391.41	-0.490145	0.399506	-1.22688	1563.37	0.723057	0.320871	2.25342
ENSMUSG00000031508.15	Ankrd10	1576.08	-0.257166	0.386853	-0.664763	1598.53	0.243909	0.364765	0.668674
ENSMUSG00000031509.11	1700016D06Rik	70.4848	0.601239	1.50859	0.398543	173.175	1.5862	1.08993	1.45532
ENSMUSG00000031444.17	F10	331.566	0.710568	0.63311	1.12234	288.402	-1.41613	0.86226	-1.64234
ENSMUSG00000082976.11	Gm15056	131.842	-3.04666	1.42514	-2.1378	240.55	3.96275	1.29569	3.05842
ENSMUSG00000079120.4	AY761185	75.5447	0.749134	1.16028	0.645648	53.6814	-3.16059	2.03814	-1.55073
ENSMUSG00000061313.11	Ddhd2	1780.1	-0.294859	0.414655	-0.711094	1827.98	0.31503	0.405073	0.777712
ENSMUSG00000031576.17	Kcnu1	49.6695	-1.10028	1.77487	-0.619923	44.8905	0.836568	2.06687	0.40475
ENSMUSG00000031578.6	Mak16	3392.47	-0.344747	0.358578	-0.961429	3681.71	0.502697	0.282709	1.77814
ENSMUSG00000046152.17	Fut10	193.233	-0.305342	1.09642	-0.27849	104.654	-2.40846	1.23478	-1.95053
ENSMUSG00000009628.15	Tex15	9108.33	0.0990456	0.302887	0.327005	9136.31	-0.14745	0.301088	-0.489724
ENSMUSG00000009630.11	Ppp2cb	1064.46	-1.42575	0.393629	-3.62206	1036.63	1.33505	0.37746	3.53692
ENSMUSG00000031585.14	Gtf2e2	3424.3	0.259855	0.329933	0.787599	3736.19	-0.0518934	0.25637	-0.202416
ENSMUSG00000031530.7	Dusp4	63.8193	-2.36856	1.90608	-1.24263	113.574	3.28868	1.74168	1.88822
ENSMUSG00000046794.10	Ppp1r3b	167.254	0.506787	0.836063	0.606159	219.173	0.252246	0.815773	0.309211
ENSMUSG00000031595.10	Pdgfrl	1866.41	-0.735593	0.412183	-1.78463	1667.99	0.418851	0.373195	1.12234
ENSMUSG00000050914.17	Ankrd37	353.273	-0.501782	0.949433	-0.528506	606.651	1.61952	0.907892	1.78382
ENSMUSG00000031628.10	Casp3	697.128	-0.869975	0.464236	-1.874	661.915	0.708752	0.463829	1.52804
ENSMUSG00000031568.17	Rwdd4a	4094.31	-0.896886	0.259478	-3.4565	3300.02	0.33731	0.267476	1.26109
ENSMUSG00000031562.17	Dctd	3018.7	0.327767	0.428572	0.764788	3915.85	0.364662	0.428914	0.850198
ENSMUSG00000054648.9	Zfp869	271.276	-0.0266176	0.657314	-0.0404945	444.056	1.16451	0.62326	1.86842
ENSMUSG00000031858.17	Mau2	281.49	-0.258569	0.742242	-0.348363	236.966	-0.295201	0.85917	-0.343588
ENSMUSG00000011306.8	Sugp1	352.596	-1.7931	0.625634	-2.86605	514.571	2.43181	0.572896	4.24476
ENSMUSG00000002341.9	Ncan	13.7039	3.64108	3.75347	0.970055	32.6619	0.612529	2.49084	0.245912
ENSMUSG00000036120.11	Rfxank	118.606	-0.601621	1.00855	-0.59652	143.975	0.999611	1.00671	0.992953
ENSMUSG00000071078.7	Nr2c2ap	42.0048	-0.732118	1.59336	-0.459479	75.2012	1.87652	1.16038	1.61716
ENSMUSG00000002346.17	Slc25a42	31.1885	0.926617	2.70736	0.342258	35.5922	-0.495551	2.14112	-0.231444
ENSMUSG00000090137.9	Uba52	20.7211	0.972772	1.97252	0.493162	20.9268	-1.01233	2.03567	-0.497293
ENSMUSG00000049988.6	Lrrc25	2.72286	-4.83544	4.80335	-1.00668	20.7361	7.73872	3.38139	2.28862
ENSMUSG00000046295.14	Ankle1	1.26393	-3.73483	4.82455	-0.774129	7.87545	6.34187	4.79092	1.32373
ENSMUSG00000007950.10	Abhd8	2.57292	-4.75734	4.80439	-0.990207	14.7819	7.25038	3.43609	2.11007
ENSMUSG00000034880.8	Mrpl34	1703.08	-1.12765	0.386463	-2.91788	1733.52	1.12461	0.388336	2.89596
ENSMUSG00000007610.16	Gtpbp3	249.08	-2.3908	0.752979	-3.17512	182.939	1.80773	0.793788	2.27735
ENSMUSG00000034845.7	Plvap	178.909	-0.0115876	0.873404	-0.0132672	288.648	1.12302	0.791099	1.41957
ENSMUSG00000034829.9	Nxnl1	15.0137	5.92792	2.92203	2.0287	15.0392	-7.51189	3.41682	-2.1985
ENSMUSG00000031808.8	Slc27a1	137.926	0.1161	0.991356	0.117112	209.763	0.901407	0.895229	1.0069
ENSMUSG00000089857.10	Zfp882	25.3331	0.00520735	3.2292	0.00161258	29.4419	0.349761	3.31519	0.105503
ENSMUSG00000066880.16	Zfp617	398.34	0.529949	0.589985	0.898242	471.85	-0.0472689	0.773466	-0.0611131
ENSMUSG00000034472.14	Rasd2	195.479	0.38221	0.966283	0.395547	247.544	0.25864	0.784539	0.329671
ENSMUSG00000031617.17	Tmem184c	3080.8	-2.10966	0.331634	-6.36141	2573.28	1.7468	0.343687	5.08252
ENSMUSG00000031715.15	Smarca5	8714.85	-0.585798	0.238486	-2.45632	8694.03	0.534213	0.224162	2.38316
ENSMUSG00000038250.10	Usp38	2312.62	-1.02775	0.334864	-3.06915	1939.96	0.586438	0.298082	1.96737
ENSMUSG00000031709.16	Tbc1d9	45.6388	-4.39416	1.53638	-2.86007	72.0338	5.05008	1.41941	3.55786
ENSMUSG00000063253.12	Scoc	13922.8	0.404754	0.236229	1.71339	15579.3	-0.108986	0.208317	-0.523175
ENSMUSG00000035671.7	Zswim4	187.837	-0.33344	0.739857	-0.450682	138.264	-0.660902	0.894742	-0.738652
ENSMUSG00000019362.9	D8Ertd738e	4220.79	-0.54378	0.297471	-1.82801	4182.4	0.474428	0.293213	1.61803
ENSMUSG00000053693.17	Mast1	24.0764	0.732233	1.93055	0.379286	35.491	0.398371	1.64259	0.242526
ENSMUSG00000036902.12	Neto2	606.605	0.12745	0.526029	0.242286	453.287	-1.30471	0.542376	-2.40555
ENSMUSG00000036879.16	Phkb	511.711	-0.16608	0.653611	-0.254097	381.039	-0.86189	0.681556	-1.26459
ENSMUSG00000031654.17	Cbln1	278.026	-1.07204	0.696141	-1.53998	280.633	1.05166	0.727991	1.44461
ENSMUSG00000031657.17	Heatr3	803.187	-1.02709	0.412804	-2.48807	827.277	1.04976	0.490046	2.14217
ENSMUSG00000031762.8	Mt2	261.75	-0.145503	0.677974	-0.214615	385.031	1.02791	0.593423	1.73217
ENSMUSG00000031765.9	Mt1	19518.4	-0.769829	0.322906	-2.38407	20291.4	0.814794	0.241286	3.37689
ENSMUSG00000050079.11	Rspry1	1741.34	-0.434632	0.372507	-1.16677	1819.31	0.496886	0.43399	1.14492
ENSMUSG00000031776.18	Arl2bp	275.977	-1.30558	0.694253	-1.88055	213.372	0.707493	0.769771	0.919095
ENSMUSG00000031775.6	Pllp	8.94096	1.39613	2.86777	0.486834	18.9744	0.907225	2.95043	0.30749
ENSMUSG00000031779.4	Ccl22	4.40398	5.68852	4.79751	1.18572	4.49131	-5.76829	4.79751	-1.20235
ENSMUSG00000031789.18	Cngb1	55.0992	-1.15194	2.06331	-0.558297	17.8827	-5.28836	3.66179	-1.4442
ENSMUSG00000031790.9	Mmp15	0.421309	-2.15869	4.90242	-0.440332	15.8276	7.34894	4.43228	1.65805
ENSMUSG00000031669.11	Gins3	216.278	-2.20396	0.742496	-2.96831	200.732	2.03766	0.778948	2.61592
ENSMUSG00000036550.17	Cnot1	4033.37	0.0860916	0.252757	0.340611	4333.7	0.0670139	0.240006	0.279218
ENSMUSG00000096188.2	Cmtm4	204.252	-0.0836864	0.86212	-0.0970704	144.622	-1.21656	1.25138	-0.972173
ENSMUSG00000048371.9	Pdp2	1629.71	-1.05602	0.342011	-3.08767	1538.36	0.888821	0.403727	2.20154
ENSMUSG00000060560.9	Ces4a	44.694	-4.56559	2.12231	-2.15123	52.0843	4.76688	2.0017	2.38142
ENSMUSG00000033249.11	Hsf4	6.63854	-0.415192	4.59671	-0.0903237	10.3122	1.35423	3.49667	0.387292
ENSMUSG00000005698.16	Ctcf	4612.68	-0.276947	0.322823	-0.857889	4045.46	-0.147063	0.297322	-0.494624
ENSMUSG00000013150.16	Gfod2	37.7366	1.03622	1.55468	0.666512	52.6596	0.0528313	1.48779	0.03551
ENSMUSG00000037415.8	Ranbp10	458.214	-0.218844	0.546799	-0.400228	530.526	0.544397	0.611998	0.88954
ENSMUSG00000036672.6	Cenpt	1845.82	-0.0959227	0.309555	-0.309873	1873.99	0.0851005	0.351412	0.242167
ENSMUSG00000036442.9	Thap11	1563.2	-1.44863	0.390719	-3.7076	1656.82	1.52568	0.408276	3.7369
ENSMUSG00000031897.10	Psmb10	219.988	0.594253	0.767867	0.773901	449.492	1.22155	0.651124	1.87606
ENSMUSG00000053687.16	Dpep2	19.2748	-1.07071	2.0918	-0.511857	18.6276	0.955579	2.23452	0.427643
ENSMUSG00000053687.16	Dpep2	19.2748	-1.07071	2.0918	-0.511857	3.37519	5.11946	4.79915	1.06674
ENSMUSG00000031902.11	Nfatc3	1229.05	-0.542681	0.36147	-1.50132	1488.24	0.940163	0.340085	2.7645
ENSMUSG00000031903.8	Pla2g15	444.701	-0.852943	0.508341	-1.67789	334.766	0.10157	0.592775	0.171347
ENSMUSG00000031906.10	Smpd3	7.39367	-0.463995	3.09074	-0.150124	30.4235	3.1068	1.93979	1.60161
ENSMUSG00000041308.7	Sntb2	258.076	-1.56344	0.700598	-2.23158	131.822	-0.0263316	0.952739	-0.0276378
ENSMUSG00000031917.13	Nip7	2717.22	-1.61661	0.357317	-4.5243	2304.25	1.25338	0.519877	2.41092
ENSMUSG00000031919.7	Tmed6	619.342	0.121342	0.499814	0.242774	611.653	-0.21747	0.501111	-0.433976
ENSMUSG00000003847.17	Nfat5	490.778	-0.93841	0.607198	-1.54548	530.15	1.06503	0.670875	1.58753
ENSMUSG00000003848.15	Nob1	803.624	-1.45835	0.421526	-3.4597	683.799	1.09029	0.468122	2.32908
ENSMUSG00000031727.9	Pmfbp1	149.086	-1.38948	1.11497	-1.2462	66.5221	-0.775932	2.22741	-0.348356
ENSMUSG00000048827.13	Pkd1l3	231.189	1.79387	0.745442	2.40645	310.923	-0.515322	0.696626	-0.73974
ENSMUSG00000031728.11	Zfp821	1148.58	-0.92005	0.522443	-1.76105	1014.67	0.591389	0.369736	1.59949
ENSMUSG00000031731.17	Ap1g1	363.01	0.127077	0.632461	0.200925	345.041	-0.346951	0.578887	-0.599341
ENSMUSG00000031749.13	St3gal2	83.9827	0.320405	1.47806	0.216774	61.65	-1.75362	1.66343	-1.05422
ENSMUSG00000031960.15	Aars	506.245	0.527626	0.633731	0.83257	637.065	0.125743	0.580847	0.216482
ENSMUSG00000033624.11	Pdpr	488.507	-1.48783	0.650101	-2.28861	300.029	0.371387	0.783756	0.473855
ENSMUSG00000033596.6	Rfwd3	1020.39	-0.802473	0.558577	-1.43664	1114.72	0.956367	0.624691	1.53094
ENSMUSG00000055835.11	Zfp1	186.927	-2.09469	1.07315	-1.95191	364.88	3.1862	0.952562	3.34488
ENSMUSG00000031957.7	Ctrb1	246.725	-0.0261929	0.797205	-0.0328559	268.129	0.203472	0.810816	0.250947
ENSMUSG00000031954.7	Cfdp1	8299.77	-0.212079	0.261538	-0.810892	7594.08	-0.0927158	0.242905	-0.381696
ENSMUSG00000031953.3	Tmem170	395.764	-0.57947	0.676769	-0.85623	382.749	0.451201	0.867903	0.519875
ENSMUSG00000033430.11	Terf2ip	1126.25	1.36681	0.779177	1.75418	1269.01	-0.906376	0.846022	-1.07134
ENSMUSG00000034424.6	Gcsh	16310.2	-0.947462	0.338999	-2.79488	16249.9	0.89706	0.314645	2.85102
ENSMUSG00000052557.12	Gan	27.6561	-0.683699	2.45439	-0.278561	29.3906	0.782158	2.52548	0.309707
ENSMUSG00000031835.17	Mbtps1	251.583	-1.08686	0.689803	-1.5756	337.936	1.63998	0.642682	2.55177
ENSMUSG00000031832.16	Taf1c	4.42374	-5.53864	4.79618	-1.1548	4.90431	5.65867	4.79466	1.1802
ENSMUSG00000031818.13	Cox4i1	2460.04	-0.60814	0.358257	-1.6975	2542.1	0.64085	0.273879	2.3399
ENSMUSG00000052934.15	Fbxo31	108.083	-0.27165	1.30464	-0.208219	124.87	0.58728	1.31005	0.44829
ENSMUSG00000040010.11	Slc7a5	185.163	-1.2177	0.750089	-1.6234	328.42	2.25936	0.610453	3.70112
ENSMUSG00000074052.8	BC048644	22.8716	-0.606282	2.66551	-0.227455	9.23562	-6.80841	4.13758	-1.6455
ENSMUSG00000035569.18	Ankrd11	459.563	0.0279235	0.570672	0.048931	505.821	0.188887	0.554995	0.340341
ENSMUSG00000000738.19	Spg7	346.934	-3.74463	0.721183	-5.19235	228.395	3.05335	0.932686	3.27372
ENSMUSG00000019278.6	Dpep1	32.6164	-8.41938	2.47463	-3.40227	12.0379	6.95407	4.78878	1.45216
ENSMUSG00000038697.16	Taf5l	316.32	-1.10938	0.797503	-1.39107	334.873	1.18993	0.846148	1.40629
ENSMUSG00000031976.15	Urb2	127.217	-1.55023	1.13044	-1.37135	108.459	1.1924	1.3091	0.910849
ENSMUSG00000031982.6	Arv1	160.044	0.30115	1.04128	0.289211	227.765	0.613282	0.897219	0.683537
ENSMUSG00000036913.16	Trim67	18.4124	-7.59399	3.95853	-1.91839	8.10046	6.38251	4.79075	1.33226
ENSMUSG00000031984.9	2810004N23Rik	940.22	-0.072261	0.519236	-0.139168	1229.02	0.705112	0.500812	1.40794
ENSMUSG00000074030.4	Exoc8	278.329	-1.11276	0.755201	-1.47347	262.941	0.949386	0.774106	1.22643
ENSMUSG00000090290.3	Tarbp1	153.167	0.20795	0.909948	0.22853	127.967	-0.915293	0.938348	-0.975431
ENSMUSG00000093904.3	Tomm20	10114	-0.591104	0.2641	-2.23818	10565.1	0.649642	0.231974	2.8005
ENSMUSG00000033538.14	Casp4	25.952	1.13945	2.73339	0.416864	18.1865	-7.78597	4.22441	-1.84309
ENSMUSG00000043089.8	Mmp1a	11.6576	7.0929	4.57794	1.54936	11.8888	-7.17265	4.78957	-1.49756
ENSMUSG00000057367.13	Birc2	445.353	0.701992	0.547818	1.28143	507.35	-0.313185	0.751742	-0.416612
ENSMUSG00000031997.10	Trpc6	5.18115	5.92298	4.79559	1.23509	5.95893	-2.96886	4.64836	-0.63869
ENSMUSG00000037808.14	Fam76b	1131.52	0.38864	0.473657	0.820509	1846.07	0.866694	0.452301	1.91619
ENSMUSG00000032009.9	Sesn3	1679.62	0.125248	0.316813	0.395337	1568.75	-0.4021	0.328183	-1.22523
ENSMUSG00000037419.10	Endod1	717.636	0.209075	0.484306	0.4317	717.832	-0.268596	0.552998	-0.485708
ENSMUSG00000074502.5	Ubtfl1	5944.81	-0.797493	0.283933	-2.80873	6499.07	0.95409	0.310474	3.07301
ENSMUSG00000074500.12	Zfp558	347.601	-0.648625	0.726098	-0.893302	299.851	0.230203	0.724764	0.317625
ENSMUSG00000051414.6	Olfr829	2.33152	4.77099	4.80883	0.992132	2.82778	-2.40201	4.69891	-0.511185
ENSMUSG00000057551.11	Zfp317	87.1616	0.619689	1.10701	0.559787	148.604	0.816816	0.96485	0.846572
ENSMUSG00000032171.8	Pin1	1165.73	-1.39419	0.425826	-3.27409	1560.81	1.91323	0.333119	5.74338
ENSMUSG00000004100.13	Ppan	378.068	-0.828516	0.561755	-1.47487	396.825	0.89408	0.770182	1.16087
ENSMUSG00000043895.7	S1pr2	3.58019	-5.23017	4.79891	-1.08987	26.2555	8.07917	2.81482	2.87023
ENSMUSG00000003299.11	Mrpl4	748.998	-0.683323	0.432238	-1.58089	815.533	0.835423	0.405487	2.06029
ENSMUSG00000037405.9	Icam1	22.6643	1.05001	1.90085	0.55239	126.047	2.82679	0.983909	2.87302
ENSMUSG00000032175.12	Tyk2	95.7704	-0.421839	1.16202	-0.363023	104.125	0.581054	1.1931	0.487013
ENSMUSG00000045087.9	S1pr5	40.1814	-0.432535	1.85303	-0.233421	19.4257	-3.11763	2.71662	-1.14761
ENSMUSG00000096472.3	Cdkn2d	552.259	-1.30292	0.556472	-2.34139	357.257	0.263709	0.892424	0.295497
ENSMUSG00000057191.15	AB124611	21.9881	1.02688	2.69065	0.381648	29.414	-0.0621804	2.71711	-0.0228848
ENSMUSG00000066839.13	Ecsit	152.967	-0.425487	1.06423	-0.399805	197.934	0.981881	1.02313	0.959679
ENSMUSG00000066829.8	Zfp810	163.659	-0.36725	0.87452	-0.419944	183.388	0.602987	0.828746	0.727591
ENSMUSG00000036411.11	9530077C05Rik	598.494	-1.30138	0.535591	-2.4298	446.885	0.621661	0.539646	1.15198
ENSMUSG00000035919.17	Bbs9	6946.62	0.473655	0.271086	1.74725	6286.14	-0.92273	0.351816	-2.62276
ENSMUSG00000043659.12	Npsr1	2.58796	4.92157	4.80645	1.02395	5.78591	0.257124	4.60097	0.0558847
ENSMUSG00000031988.11	Vps26b	53.1348	-0.100401	2.13523	-0.0470212	51.3456	-0.0541681	2.95948	-0.0183032
ENSMUSG00000033453.9	Adamts15	35.809	-4.4615	2.09931	-2.12523	2.03519	-1.81705	4.71118	-0.385689
ENSMUSG00000031996.18	Aplp2	1960.42	-0.209639	0.302892	-0.692123	2161.77	0.415017	0.284438	1.45907
ENSMUSG00000032036.16	Kirrel3	17.4861	-0.407664	3.56516	-0.114347	44.0399	2.24742	2.30648	0.974395
ENSMUSG00000062762.18	Ei24	866.688	-1.23475	0.445877	-2.76926	711.604	0.767149	0.504742	1.51988
ENSMUSG00000096167.5	Olfr887	0.511456	-2.41292	4.88361	-0.494085	17.776	7.5164	4.27093	1.7599
ENSMUSG00000025602.14	Zfp202	25.6408	-1.80767	2.74644	-0.658188	181.756	4.92295	1.8079	2.72302
ENSMUSG00000032015.17	Pou2f3	131.317	0.0628737	0.987339	0.06368	128.516	-0.185489	1.08053	-0.171665
ENSMUSG00000034342.10	Cbl	839.063	-0.218163	0.399923	-0.545511	789.777	-0.00272721	0.417181	-0.00653723
ENSMUSG00000070306.4	Ccdc153	29.4916	-8.27465	3.44425	-2.40245	26.5509	8.09535	2.94912	2.74501
ENSMUSG00000032109.16	Nlrx1	146.611	1.77394	0.879829	2.01624	159.423	-1.39831	0.855588	-1.63432
ENSMUSG00000032119.6	Hinfp	437.207	0.427165	0.714891	0.597525	522.716	0.0643965	0.640578	0.100529
ENSMUSG00000009927.10	Rps25	5679.15	-1.26228	0.263218	-4.79557	5778.34	1.25873	0.256074	4.9155
ENSMUSG00000074397.6	Foxr1	2213.09	-2.18136	0.343783	-6.34516	1513.54	1.4406	0.365265	3.94398
ENSMUSG00000032097.11	Ddx6	915.219	-0.527037	0.441461	-1.19385	950.467	0.572243	0.431468	1.32627
ENSMUSG00000032086.13	Bace1	287.883	0.610992	0.646064	0.945715	270.686	-0.925945	0.658109	-1.40698
ENSMUSG00000032079.13	Apoa5	24.8976	-8.02948	2.74351	-2.92671	3.59394	5.21009	4.79827	1.08583
ENSMUSG00000060594.7	Layn	1.55278	4.18463	4.82087	0.868024	35.254	4.412	2.21116	1.99534
ENSMUSG00000053289.9	Ddx10	486.122	-0.536805	0.650437	-0.825299	366.216	-0.302509	0.693228	-0.436378
ENSMUSG00000033054.8	Npat	2422.84	-1.16885	0.378587	-3.08739	2261.49	0.982354	0.440431	2.23044
ENSMUSG00000055069.4	Rab39	875.556	-1.33708	0.413668	-3.23226	760.567	1.00392	0.492852	2.03696
ENSMUSG00000032293.9	Ireb2	15699.2	0.123365	0.239734	0.51459	15325	-0.256361	0.233821	-1.0964
ENSMUSG00000035594.11	Chrna5	157.371	-0.216025	1.34217	-0.160953	174.286	0.431325	1.10188	0.391443
ENSMUSG00000032288.10	Imp3	1734.07	-1.57284	0.353352	-4.45119	1422.39	1.13681	0.332746	3.41644
ENSMUSG00000062309.9	Rpp25	1353.88	-0.21431	0.446607	-0.479862	1756.74	0.807521	0.345949	2.33422
ENSMUSG00000032334.11	Loxl1	54.0714	1.87302	2.72391	0.687622	84.1229	-0.0868536	2.72448	-0.0318789
ENSMUSG00000049526.9	Tmem202	55.3061	0.841671	1.47777	0.569555	37.5161	-4.74444	2.13546	-2.22174
ENSMUSG00000007892.9	Rplp1	1799.24	-0.764393	0.305983	-2.49815	1843.97	0.777216	0.367586	2.11438
ENSMUSG00000032254.11	Kif23	4200.71	-0.798606	0.267583	-2.98452	3196.2	0.063835	0.273253	0.233611
ENSMUSG00000046846.5	Spesp1	2059.34	0.000308546	0.505958	0.000609825	1460.26	-1.35272	0.537311	-2.51758
ENSMUSG00000032244.10	Fem1b	2292.21	-0.374427	0.368405	-1.01635	2108.88	0.101992	0.301972	0.337754
ENSMUSG00000032401.16	Lctl	253.154	-0.117986	0.704511	-0.167472	288.795	0.415478	0.698604	0.594726
ENSMUSG00000032399.9	Rpl4	5745.71	-0.530776	0.237538	-2.23449	6464.53	0.764646	0.221909	3.44576
ENSMUSG00000032398.8	Snapc5	1677.43	-2.21398	0.452881	-4.88866	1404.15	1.86119	0.470922	3.95223
ENSMUSG00000032397.8	Tipin	17004.9	-0.643933	0.330516	-1.94827	13735.4	0.0443641	0.283933	0.156249
ENSMUSG00000036466.18	Megf11	1.03571	3.60038	4.8388	0.744064	3.95354	1.45717	4.63613	0.314307
ENSMUSG00000041696.15	Rasl12	2.94916	-4.95441	4.80188	-1.03176	1.11462	3.52142	4.82823	0.729339
ENSMUSG00000050721.10	Plekho2	45.9311	-1.64265	1.55549	-1.05603	83.4444	2.66704	1.29482	2.05977
ENSMUSG00000041064.15	Pif1	609.461	0.0765499	0.452867	0.169034	582.554	-0.27343	0.520869	-0.52495
ENSMUSG00000040524.10	Zfp609	369.762	-0.696785	0.595603	-1.16988	261.012	-0.294786	0.686755	-0.429245
ENSMUSG00000032384.17	Csnk1g1	1218.9	0.19132	0.416893	0.458918	1205.12	-0.286276	0.421687	-0.678883
ENSMUSG00000032221.15	Mns1	1293.88	-0.73675	0.363996	-2.02406	1353.95	0.796969	0.412112	1.93387
ENSMUSG00000036030.10	Prtg	8.5489	6.64543	4.79132	1.38697	9.61011	-3.28898	4.43817	-0.741067
ENSMUSG00000034563.17	Ccpg1	15.5052	-1.99656	2.28604	-0.873371	29.3821	3.04853	1.84542	1.65194
ENSMUSG00000032358.13	Fam83b	331.161	-0.232005	0.887471	-0.261423	237.463	-0.91833	1.12871	-0.813609
ENSMUSG00000032350.10	Gclc	230.362	-2.19015	1.56008	-1.40387	84.8259	0.0164003	2.07297	0.00791151
ENSMUSG00000060461.6	Dppa5a	10768.7	-1.54518	0.236203	-6.54176	7420.16	0.72177	0.241022	2.99462
ENSMUSG00000034252.15	Senp6	12413	-0.033132	0.218857	-0.151386	10545	-0.542713	0.205945	-2.63523
ENSMUSG00000066456.15	Hmgn3	2219.19	0.759091	0.321334	2.36231	3581.51	0.603497	0.29061	2.07665
ENSMUSG00000032262.14	Elovl4	397.438	-0.459652	0.763098	-0.60235	470.138	0.812271	0.755744	1.0748
ENSMUSG00000056131.14	Pgm3	558.656	-1.79069	0.877426	-2.04085	780.055	2.35383	0.67926	3.46528
ENSMUSG00000032417.11	Rwdd2a	725.87	-1.26392	0.482693	-2.61847	612.856	0.862152	0.559503	1.54092
ENSMUSG00000032425.16	Zfp949	846.952	-1.25907	0.432554	-2.9108	886.014	1.31192	0.446411	2.93881
ENSMUSG00000032377.9	Plscr4	2.55728	-4.74405	4.80457	-0.987404	11.1503	6.84364	4.07068	1.6812
ENSMUSG00000032412.9	Atp1b3	5342.65	-0.0122212	0.304472	-0.0401388	5609.91	0.0967875	0.248509	0.389472
ENSMUSG00000032449.14	Slc25a36	2128.5	-0.0815578	0.409763	-0.199036	1887.06	-0.339962	0.383515	-0.886437
ENSMUSG00000044860.10	Gm1123	31.3929	-3.82205	2.21332	-1.72684	2.11356	-4.68085	4.81182	-0.97278
ENSMUSG00000037681.14	Esyt3	130.811	-0.086137	0.891728	-0.0965956	194.971	1.0109	0.81746	1.23664
ENSMUSG00000032473.14	Cldn18	2.59058	4.92299	4.80642	1.02425	8.03807	1.03031	3.8966	0.264413
ENSMUSG00000044244.19	Il20rb	36.4613	-1.04237	2.38079	-0.437826	34.0225	0.849987	1.76746	0.480909
ENSMUSG00000037286.16	Stag1	2406.38	0.239	0.348162	0.686461	2406.01	-0.299283	0.334153	-0.895646
ENSMUSG00000066415.5	Msl2	1742.14	-0.598634	0.312402	-1.91623	1520.88	0.206455	0.326592	0.632148
ENSMUSG00000043154.16	Ppp2r3a	395.288	-5.29218	0.663957	-7.97068	258.671	4.63211	0.708199	6.54069
ENSMUSG00000032534.19	Cep63	232.529	0.116354	0.76473	0.152151	229.346	-0.217243	0.816435	-0.266088
ENSMUSG00000032554.16	Trf	41.5925	1.121	1.79084	0.62596	29.0104	-8.45977	2.73626	-3.09173
ENSMUSG00000032803.16	Cdv3	8882.93	-0.148825	0.289183	-0.514639	9491.62	0.276089	0.223734	1.23401
ENSMUSG00000032567.17	Aste1	420.242	-0.568002	0.712255	-0.79747	510.141	0.969266	0.702448	1.37984
ENSMUSG00000032786.17	Alas1	459.133	-1.42175	0.663739	-2.14204	469.37	1.4271	0.657837	2.16939
ENSMUSG00000042073.16	Abhd14b	14.7954	0.553594	2.55477	0.21669	30.8433	1.28379	2.09916	0.611575
ENSMUSG00000023249.16	Parp3	4.35403	-2.88652	4.68821	-0.615697	4.33689	2.84964	4.68769	0.607899
ENSMUSG00000041506.16	Rrp9	422.785	-0.586279	0.779297	-0.752318	640.973	1.44498	0.738684	1.95616
ENSMUSG00000010045.3	Tmem115	11.2976	-3.30865	3.17362	-1.04255	7.9674	2.70922	4.62599	0.585653
ENSMUSG00000010048.11	Ifrd2	10.328	1.608	3.3903	0.474294	37.5931	1.9049	1.98105	0.961559
ENSMUSG00000010064.16	Slc38a3	24.8223	-4.18236	3.17202	-1.31852	44.4935	5.03076	1.98813	2.5304
ENSMUSG00000032580.13	Rbm5	2994.6	-0.501957	0.291965	-1.71923	3678.07	0.93487	0.250879	3.72637
ENSMUSG00000032582.15	Rbm6	4168.85	-0.474389	0.274776	-1.72646	4428.35	0.575548	0.316626	1.81775
ENSMUSG00000032583.8	Mon1a	174.071	-0.657274	1.16845	-0.562519	159.814	0.403527	1.25704	0.321014
ENSMUSG00000032594.12	Ip6k1	127.456	-1.1616	1.10937	-1.04709	87.318	0.232908	1.33156	0.174913
ENSMUSG00000032593.6	Amigo3	0.421309	-2.15869	4.90242	-0.440332	26.7661	8.10694	3.05014	2.65789
ENSMUSG00000032606.8	Nicn1	2280.28	0.444144	0.433037	1.02565	2881.72	0.202708	0.439563	0.461159
ENSMUSG00000032602.7	Slc25a20	196.796	-1.10642	1.03214	-1.07197	162.939	0.641521	1.11755	0.574041
ENSMUSG00000025648.19	Pfkfb4	12.3445	-0.221245	3.1963	-0.0692191	42.5197	2.66137	1.52819	1.74151
ENSMUSG00000038357.11	Camp	9.7696	-2.40357	3.58004	-0.671381	1.58455	-4.26526	4.82083	-0.884757
ENSMUSG00000032481.18	Smarcc1	662.663	-0.570177	0.446765	-1.27623	705.056	0.67236	0.447089	1.50386
ENSMUSG00000032484.9	Ngp	51.1719	-5.59688	2.64391	-2.1169	1.05678	-3.68084	4.83875	-0.7607
ENSMUSG00000044791.17	Setd2	8825.63	-0.560234	0.267692	-2.09283	8103.31	0.297797	0.213965	1.3918
ENSMUSG00000044664.8	Prss42	18.9101	-7.63258	3.02348	-2.52444	26.305	8.08187	3.79885	2.12745
ENSMUSG00000047257.14	Prss45	12.3016	-2.30234	3.90868	-0.589034	2.11356	-4.68085	4.81182	-0.97278
ENSMUSG00000049719.15	Prss46	53.1128	0.794019	2.77499	0.286134	40.1956	-2.55358	3.04674	-0.838135
ENSMUSG00000032495.9	Lrrc2	392.055	-0.0530517	0.606389	-0.0874879	345.348	-0.394511	0.654582	-0.602692
ENSMUSG00000046785.9	Epm2aip1	334.747	0.316526	0.592117	0.534566	464.171	0.538828	0.663776	0.811762
ENSMUSG00000079259.3	Trim71	968.243	1.01745	0.376419	2.70298	1198.77	-0.295044	0.375333	-0.786085
ENSMUSG00000032435.10	Dync1li1	898.682	-0.87784	0.503145	-1.74471	886.586	0.804085	0.502349	1.60065
ENSMUSG00000032434.10	Cmtm6	326.222	-0.842564	0.593487	-1.41968	289.265	0.516166	0.688554	0.749637
ENSMUSG00000032440.14	Tgfbr2	14.3545	-3.33599	3.6933	-0.903254	1.31787	-3.99951	4.82809	-0.828382
ENSMUSG00000032515.9	Csrnp1	330.189	-0.174416	0.603806	-0.288861	347.698	0.262492	0.585255	0.448508
ENSMUSG00000032519.12	Slc25a38	581.228	-0.338507	0.643058	-0.526403	589.321	0.325291	0.514732	0.631962
ENSMUSG00000040936.16	Ulk4	367.602	-0.122043	0.64869	-0.188137	340.69	-0.154341	0.643137	-0.239982
ENSMUSG00000032525.16	Nktr	2455.6	-0.655453	0.360286	-1.81926	1640.47	-0.539937	0.451738	-1.19524
ENSMUSG00000013419.8	Zfp651	31.0561	3.83784	2.31097	1.6607	30.6945	-4.72902	2.37923	-1.98763
ENSMUSG00000047036.9	Zfp445	879.412	0.698264	0.438815	1.59125	956.308	-0.46508	0.434196	-1.07113
ENSMUSG00000035498.11	Cdcp1	11.9167	7.12461	4.54314	1.56821	12.1529	-7.20436	4.78947	-1.50421
ENSMUSG00000025240.11	Sacm1l	913.484	-0.476872	0.522657	-0.912398	928.35	0.469096	0.49018	0.956988
ENSMUSG00000019794.14	Katna1	6863.23	-0.230372	0.289995	-0.794399	7060.07	0.255173	0.22265	1.14608
ENSMUSG00000015755.17	Tab2	4036.91	-0.127999	0.328953	-0.389109	3820.3	-0.0843977	0.291292	-0.289736
ENSMUSG00000019809.17	Pex3	1797.82	-0.37698	0.341723	-1.10317	1721.31	0.213636	0.350823	0.608958
ENSMUSG00000037608.17	Bclaf1	5940.3	-0.0408658	0.313542	-0.130336	5684.56	-0.143688	0.307566	-0.467178
ENSMUSG00000071359.14	Tbpl1	4991.55	0.372761	0.315776	1.18046	5187.25	-0.309529	0.317898	-0.973677
ENSMUSG00000061983.8	Rps12	675.567	-0.392735	0.46562	-0.843468	691.361	0.403728	0.440262	0.917017
ENSMUSG00000094311.2	Rfpl4b	16796.4	-1.29306	0.311851	-4.1464	15038.7	1.02267	0.286573	3.56863
ENSMUSG00000038510.13	Rpf2	4214.8	-1.82783	0.399717	-4.5728	3222.91	1.27083	0.397172	3.1997
ENSMUSG00000019837.9	Gtf3c6	1726.87	-1.55687	0.358917	-4.33767	1677.65	1.46347	0.359364	4.07238
ENSMUSG00000075232.7	Amd1	4932.82	-0.658295	0.276019	-2.38496	4896.66	0.595846	0.257683	2.31232
ENSMUSG00000019818.16	Cd164	19922.5	0.521526	0.268674	1.94111	23647.8	-0.0351357	0.212312	-0.165491
ENSMUSG00000038332.14	Sesn1	397.247	-1.10381	0.716438	-1.54069	268.076	0.118284	0.68526	0.172611
ENSMUSG00000038280.13	Ostm1	285.022	-0.461014	0.802025	-0.574813	393.086	1.14763	0.818892	1.40144
ENSMUSG00000019802.14	Sec63	1220.98	0.111595	0.379692	0.293909	1257.2	-0.0804805	0.447451	-0.179864
ENSMUSG00000038774.10	Ascc3	3251.36	0.0563717	0.277623	0.203051	3050.32	-0.311721	0.29004	-1.07475
ENSMUSG00000019861.16	Gopc	112.084	0.180667	1.12359	0.160794	132.184	0.238124	1.106	0.215301
ENSMUSG00000019920.19	Lims1	3194.66	0.515996	0.345917	1.49168	3721.43	-0.0859388	0.253739	-0.33869
ENSMUSG00000003226.8	Ranbp2	3183.71	-1.42016	0.288371	-4.92475	2886.17	1.18271	0.272386	4.34205
ENSMUSG00000020099.9	Unc5b	33.0081	1.20629	2.44202	0.493973	94.2062	1.59262	2.01867	0.788944
ENSMUSG00000037171.7	Nodal	23.6668	-0.23188	3.29947	-0.0702778	55.0121	1.98472	2.88733	0.68739
ENSMUSG00000020091.16	Eif4ebp2	410.017	-0.0682199	0.577018	-0.118228	323.286	-0.773042	0.701661	-1.10173
ENSMUSG00000037151.9	Lrrc20	6.89109	2.67615	3.96811	0.674413	6.07647	-6.20438	4.79418	-1.29415
ENSMUSG00000020089.9	Ppa1	3135.71	-0.0930931	0.288049	-0.323185	3462.32	0.309042	0.269517	1.14665
ENSMUSG00000036923.13	Stox1	717.279	0.626695	0.480995	1.30291	608.153	-1.43221	0.597447	-2.39721
ENSMUSG00000020074.8	Ccar1	14439.1	-0.298261	0.277628	-1.07432	15299.2	0.398195	0.242884	1.63945
ENSMUSG00000036875.16	Dna2	495.173	-0.487759	0.586278	-0.83196	381.306	-0.295907	0.672017	-0.440326
ENSMUSG00000020070.19	Rufy2	1150.32	-0.00790822	0.400571	-0.0197424	1154.68	-0.0358059	0.382223	-0.0936779
ENSMUSG00000020067.9	Mypn	44.768	0.809306	1.57898	0.512549	50.1195	-0.463112	1.51468	-0.305748
ENSMUSG00000020063.17	Sirt1	3788.21	-1.0524	0.327545	-3.21299	3848.95	1.04621	0.341628	3.06244
ENSMUSG00000036764.13	Dnajc12	2067.08	-1.38508	0.479303	-2.88979	2284.13	1.54348	0.452927	3.4078
ENSMUSG00000037876.18	Jmjd1c	1633.05	-0.553605	0.339112	-1.63252	1378.51	0.0623068	0.53966	0.115456
ENSMUSG00000075000.12	Nrbf2	436.533	-0.639428	0.610998	-1.04653	341.231	-0.0568307	0.708797	-0.0801791
ENSMUSG00000019942.14	Cdk1	14629.7	-0.611444	0.296618	-2.06139	13931.5	0.445686	0.231071	1.92879
ENSMUSG00000020226.10	Slc5a4b	280.434	-0.675452	0.673417	-1.00302	337.765	1.04854	0.71707	1.46226
ENSMUSG00000009114.18	2610028H24Rik	14.0375	-7.20358	3.35588	-2.14656	40.3665	8.69974	2.42377	3.58934
ENSMUSG00000001435.16	Col18a1	1.29398	3.9216	4.82806	0.812252	1.31787	-3.99951	4.82809	-0.828382
ENSMUSG00000020262.16	Adarb1	405.805	-0.763205	0.57164	-1.33511	301.101	-0.0525967	0.625025	-0.0841514
ENSMUSG00000009291.14	Pttg1ip	2479.01	-1.65212	0.328787	-5.02489	1823.92	0.993175	0.335882	2.95692
ENSMUSG00000032788.16	Pdxk	2115.38	-1.58064	0.318986	-4.9552	1778.93	1.19714	0.326327	3.66853
ENSMUSG00000055515.9	Vmn2r81	1.27864	-3.74165	4.82437	-0.775574	0.66877	2.78463	4.857	0.573323
ENSMUSG00000020317.15	Theg	87.0431	-2.20318	1.11277	-1.9799	52.0491	1.19452	1.43407	0.83296
ENSMUSG00000045912.10	C2cd4c	7.25361	6.4084	4.79249	1.33717	12.3477	-0.579532	4.15679	-0.139418
ENSMUSG00000054206.3	Gzmm	34.2143	-8.48906	2.49956	-3.39622	18.8175	7.59863	3.13594	2.42308
ENSMUSG00000020329.13	Polrmt	71.1772	-0.582634	1.97804	-0.294551	73.0803	0.599026	2.11983	0.282582
ENSMUSG00000035863.15	Palm	35.9591	0.06738	1.73864	0.0387544	36.1743	-0.105161	1.72825	-0.0608481
ENSMUSG00000006498.17	Ptbp1	362.044	-0.543286	0.600769	-0.904318	330.702	0.26663	0.641489	0.415643
ENSMUSG00000057729.13	Prtn3	121.905	1.94789	1.70963	1.13936	215.606	0.244533	0.713869	0.342546
ENSMUSG00000013833.16	Med16	59.7545	-0.311661	1.25238	-0.248855	38.5521	-1.25707	2.02981	-0.619303
ENSMUSG00000004667.19	Polr2e	3337.38	-0.182088	0.303246	-0.600461	3887.23	0.525578	0.318424	1.65056
ENSMUSG00000063457.15	Rps15	2550.03	-1.0617	0.289995	-3.66109	2335.39	0.827226	0.306518	2.69879
ENSMUSG00000020135.14	Apc2	165.885	-0.955183	0.84422	-1.13144	174.467	1.02424	0.846981	1.20929
ENSMUSG00000043822.19	Adamtsl5	4.72454	-5.63316	4.79546	-1.17469	12.1194	6.96383	3.74236	1.86081
ENSMUSG00000048696.12	Mex3d	68.9976	-0.198633	1.357	-0.146376	129.046	1.55711	1.04483	1.4903
ENSMUSG00000035397.9	Klf16	153.567	-0.65789	0.872466	-0.754058	101.9	-0.559066	1.00839	-0.554414
ENSMUSG00000020190.14	Mknk2	204.225	-0.0974746	0.753333	-0.129391	187.253	-0.212872	0.869502	-0.24482
ENSMUSG00000035242.16	Oaz1	23049.3	0.240332	0.216403	1.11058	28935	0.349933	0.19244	1.8184
ENSMUSG00000059406.9	Tmprss9	0.776389	3.18467	4.85672	0.655724	5.03671	2.42474	4.45245	0.544587
ENSMUSG00000015312.10	Gadd45b	533.407	0.202071	0.4917	0.410965	904.97	1.07886	0.412752	2.61381
ENSMUSG00000004937.7	Sgta	305.225	-0.28217	0.632575	-0.446065	299.374	0.180286	0.659487	0.273373
ENSMUSG00000035011.16	Zbtb7a	170.513	0.438228	0.812167	0.539578	133.381	-1.58306	0.894316	-1.77013
ENSMUSG00000034974.14	Dapk3	133.343	-1.47763	1.02754	-1.43803	94.5532	0.707515	1.65765	0.426818
ENSMUSG00000034958.12	Atcay	303.399	-0.527141	0.771536	-0.683237	290.825	0.37282	0.966175	0.385872
ENSMUSG00000034917.9	Tjp3	162.866	0.687902	1.7407	0.395187	185.466	-0.301809	0.770788	-0.391559
ENSMUSG00000034881.9	Tbxa2r	14.3956	-3.69038	2.86486	-1.28815	39.2619	5.17916	2.11303	2.45106
ENSMUSG00000034792.9	Gna15	88.0881	-0.913601	1.06909	-0.854562	70.2867	0.330043	1.21443	0.271769
ENSMUSG00000020034.8	Tcp11l2	101.856	-0.760427	1.99018	-0.382089	161.269	1.6701	1.09593	1.52391
ENSMUSG00000034453.9	Polr3b	637.015	-0.942397	0.453533	-2.0779	705.33	1.12033	0.521275	2.14921
ENSMUSG00000035620.16	Ric8b	86.0233	0.991718	1.63103	0.608032	118.439	0.0446364	1.03881	0.042969
ENSMUSG00000001785.14	Pwp1	1843.56	-1.19259	0.411314	-2.89946	1617.3	0.87	0.356659	2.4393
ENSMUSG00000035529.11	Prdm4	1434.05	-0.185846	0.350929	-0.529583	1628	0.46597	0.383011	1.2166
ENSMUSG00000085111.4	Ascl4	97.5785	2.57783	1.3063	1.97337	111.247	-1.70923	1.20705	-1.41604
ENSMUSG00000020059.10	Sycp3	17835.6	-0.521548	0.228429	-2.28319	21120.5	0.871854	0.282201	3.08948
ENSMUSG00000004359.17	Spic	9691.8	-3.46036	0.356252	-9.71325	3313.06	1.59772	0.414864	3.85118
ENSMUSG00000019948.5	Actr6	1103.04	-1.76228	0.482352	-3.65353	866.332	1.25368	0.521032	2.40615
ENSMUSG00000019951.11	Uhrf1bp1l	2148.19	0.34141	0.390913	0.873364	1944.73	-0.763152	0.371518	-2.05414
ENSMUSG00000019979.13	Apaf1	1774.73	0.315809	0.383734	0.822989	2344.36	0.420045	0.432269	0.971721
ENSMUSG00000019975.13	Ikbip	488.025	-0.606355	0.724092	-0.8374	467.668	0.455036	0.839814	0.54183
ENSMUSG00000019961.18	Tmpo	1989.91	0.210937	0.300936	0.700937	2410.84	0.282105	0.300389	0.939134
ENSMUSG00000020020.9	Usp44	119.901	0.216617	1.19192	0.181738	65.7005	-9.63913	2.09044	-4.61104
ENSMUSG00000074781.6	Ube2n	8033.11	-0.844545	0.284133	-2.97235	5999.52	0.0687388	0.281889	0.243851
ENSMUSG00000036446.6	Lum	1.29398	3.9216	4.82806	0.812252	1.31787	-3.99951	4.82809	-0.828382
ENSMUSG00000090035.4	Galnt4	55.9121	0.65423	2.09889	0.311702	36.8503	-4.10465	2.17294	-1.88899
ENSMUSG00000020185.17	E2f7	294.977	-0.231329	0.622869	-0.371393	253.739	-0.259791	0.712716	-0.364508
ENSMUSG00000074748.4	Atxn7l3b	145.446	0.0531772	0.957691	0.0555264	230.736	1.03951	0.997767	1.04184
ENSMUSG00000034163.11	Zfc3h1	884.294	-0.00776737	0.434688	-0.0178688	1286.69	0.897291	0.431805	2.078
ENSMUSG00000064181.7	Rab3ip	342.747	-1.20206	0.652652	-1.84181	377.889	1.3616	0.651986	2.08839
ENSMUSG00000069515.7	Lyz1	6.47644	6.2449	4.79342	1.30281	6.60486	-6.32468	4.79343	-1.31945
ENSMUSG00000055531.13	Cpsf6	1667.55	-0.626203	0.322639	-1.94088	1734.36	0.674024	0.315166	2.13863
ENSMUSG00000020184.16	Mdm2	5745.16	-0.166054	0.268579	-0.618269	5938.74	0.204768	0.31491	0.650242
ENSMUSG00000060181.7	Slc35e3	1483.25	-0.743267	0.390117	-1.90524	1886.45	1.22435	0.374713	3.26742
ENSMUSG00000020212.15	Mdm1	434.338	-0.0568693	0.626307	-0.0908009	528.332	0.520608	0.621814	0.837241
ENSMUSG00000020114.13	Cand1	7718.51	-0.640745	0.299963	-2.13608	7567	0.547806	0.214733	2.5511
ENSMUSG00000020228.12	Helb	326.279	-0.584523	0.648616	-0.901184	429.513	1.15635	0.613119	1.88601
ENSMUSG00000025795.9	Rassf3	859.734	-0.492899	0.48197	-1.02267	735.969	0.0312734	0.485477	0.0644178
ENSMUSG00000006724.13	Cyp27b1	14.4872	3.08388	3.70114	0.833223	58.9341	1.79142	2.27563	0.787218
ENSMUSG00000025417.9	Pip4k2c	241.821	-0.302531	0.866089	-0.349307	298.181	0.767535	0.745832	1.0291
ENSMUSG00000074657.6	Kif5a	148.261	-0.133576	0.833668	-0.160227	95.0123	-1.64974	1.92424	-0.857345
ENSMUSG00000040287.10	Stac3	3.8559	-0.56351	4.62283	-0.121897	5.85414	1.42925	4.27333	0.334459
ENSMUSG00000025396.8	Hsd17b6	64.0028	-0.319793	2.02954	-0.157569	28.993	-8.45884	3.68143	-2.2977
ENSMUSG00000071072.13	Ptges3	48773.2	0.159597	0.306628	0.520491	52065.9	-0.0212587	0.256982	-0.0827246
ENSMUSG00000025393.13	Atp5b	5149.94	0.00260928	0.320074	0.00815212	5625.61	0.191702	0.312977	0.612512
ENSMUSG00000047631.5	Apof	13.4095	-1.16344	3.81512	-0.304955	4.66719	-3.22872	4.68818	-0.688695
ENSMUSG00000040033.17	Stat2	440.102	-0.896782	0.55619	-1.61236	439.679	0.851918	0.523218	1.62823
ENSMUSG00000014498.10	Ankrd52	21.9538	0.0426365	1.97221	0.0216186	11.8	-4.66923	3.23967	-1.44127
ENSMUSG00000025373.15	Rnf41	240.937	-0.41316	0.940885	-0.439119	249.936	0.456152	0.955638	0.477327
ENSMUSG00000093674.8	Rpl41	36885.3	-0.917726	0.298567	-3.07377	37219.2	0.895397	0.265212	3.37616
ENSMUSG00000025364.14	Pa2g4	6073.27	-0.20351	0.308808	-0.659016	7524.02	0.691677	0.235716	2.93437
ENSMUSG00000018166.9	Erbb3	425.062	-1.07629	0.544026	-1.97837	505.694	1.39455	0.637754	2.18667
ENSMUSG00000025362.7	Rps26	6151.02	-1.20643	0.255979	-4.713	6797.38	1.37091	0.22994	5.96206
ENSMUSG00000025358.17	Cdk2	552.104	-0.621112	0.485752	-1.27866	792.337	1.36401	0.425598	3.20493
ENSMUSG00000025355.8	Mmp19	22.1453	-7.86072	2.82324	-2.78429	6.46478	6.0572	4.79226	1.26395
ENSMUSG00000023764.19	Sfi1	592.16	-1.55109	0.527057	-2.94293	594.061	1.5204	0.524731	2.89749
ENSMUSG00000020439.18	Smtn	49.7619	-1.39363	2.09427	-0.665446	101.992	2.65557	1.7955	1.47901
ENSMUSG00000034543.16	Morc2a	990.939	-0.350433	0.573567	-0.610971	1050.56	0.450797	0.371758	1.21261
ENSMUSG00000048807.3	Slc35e4	103.569	0.129369	1.06531	0.121437	196.307	1.35695	0.892264	1.52079
ENSMUSG00000049721.15	Gal3st1	16.57	7.60029	3.13491	2.42441	20.4857	-2.22983	2.72903	-0.817077
ENSMUSG00000051427.15	Ccdc157	44.96	-0.77748	1.42715	-0.544779	50.9023	1.01063	1.39216	0.725948
ENSMUSG00000058755.4	Osm	0.517593	2.59974	4.89232	0.531392	7.43777	3.71235	4.68206	0.792888
ENSMUSG00000034354.18	Mtmr3	543.892	-0.0254658	0.46558	-0.0546968	638.556	0.405626	0.531548	0.763103
ENSMUSG00000009073.17	Nf2	941.527	-1.46702	0.409143	-3.58558	674.697	0.720119	0.469186	1.53483
ENSMUSG00000034274.12	Thoc5	696.552	-0.994213	0.494114	-2.01211	705.564	0.981393	0.466019	2.10591
ENSMUSG00000034209.5	Rasl10a	154.122	1.72502	0.988086	1.74582	148.838	-2.09847	1.02138	-2.05455
ENSMUSG00000020477.11	Mrps24	681.087	0.400856	0.465266	0.861563	791.976	0.00716351	0.414882	0.0172664
ENSMUSG00000094483.3	Purb	1122.8	-0.92749	0.444963	-2.08442	1386.24	1.33089	0.40501	3.28605
ENSMUSG00000004668.15	Abca13	521.309	0.192526	0.636835	0.302317	516.304	-0.283034	0.487198	-0.580942
ENSMUSG00000020193.4	Zpbp	2.32917	4.76957	4.80885	0.991831	14.4435	2.34724	3.04216	0.77157
ENSMUSG00000020182.17	Ddc	95.3108	0.685679	1.03624	0.661702	112.49	-0.186701	1.96458	-0.0950337
ENSMUSG00000020116.8	Pno1	3698.18	-0.87426	0.367018	-2.38206	4555.79	1.27728	0.330769	3.86154
ENSMUSG00000016984.8	Etaa1	3526.51	-0.0181519	0.420965	-0.0431197	3555.87	-0.0122139	0.35836	-0.0340829
ENSMUSG00000020142.13	Slc1a4	64.3941	0.248417	1.33304	0.186354	35.6501	-8.7571	2.59804	-3.37065
ENSMUSG00000049800.14	Sertad2	989.698	-0.176513	0.487773	-0.361874	965.416	0.055055	0.460207	0.119631
ENSMUSG00000020319.10	Wdpcp	11.5205	1.3617	2.62485	0.518774	8.89137	-4.24245	3.55293	-1.19407
ENSMUSG00000044068.8	Zrsr1	487.661	-1.93783	0.800154	-2.42182	387.051	1.46666	0.843562	1.73865
ENSMUSG00000056342.17	Usp34	9999.55	-0.181583	0.31018	-0.585412	9908.88	0.104365	0.220313	0.473715
ENSMUSG00000000861.16	Bcl11a	13.1475	-2.21272	3.14078	-0.704514	57.0023	4.52203	2.28705	1.97723
ENSMUSG00000032740.18	Ccdc88a	2292.23	-0.422997	0.324737	-1.30258	1853.15	-0.222646	0.314951	-0.706923
ENSMUSG00000040767.11	Snrnp25	4495.95	-0.390365	0.265343	-1.47117	5945.86	0.998891	0.239495	4.17083
ENSMUSG00000044949.5	Ubtd2	1622.92	-1.78506	0.464036	-3.8468	1100.06	0.969153	0.468148	2.07018
ENSMUSG00000020272.9	Stk10	929.957	-0.140888	0.4252	-0.331345	1064.11	0.443996	0.711553	0.623982
ENSMUSG00000020271.18	Fbxw11	796.56	-0.504034	0.480416	-1.04916	874.951	0.683251	0.482115	1.4172
ENSMUSG00000040594.20	Ranbp17	1280.48	-0.226578	0.370732	-0.611163	1040.37	-0.453532	0.520908	-0.870658
ENSMUSG00000018848.5	Rars	1767.99	-2.195	0.328789	-6.67602	1917.45	2.30374	0.354992	6.48956
ENSMUSG00000020330.17	Hmmr	7316.93	-0.607073	0.307141	-1.97653	7937.67	0.753347	0.21257	3.544
ENSMUSG00000010803.14	Gabra1	829.881	0.776489	0.617493	1.25749	1275.35	0.472629	0.555642	0.850601
ENSMUSG00000020409.11	Slu7	3284.58	-0.644076	0.318613	-2.0215	2655.5	0.0472007	0.293296	0.160932
ENSMUSG00000044707.8	Ccnjl	1386.68	-1.4278	0.447243	-3.19244	1007.73	0.705584	0.488908	1.44318
ENSMUSG00000044950.8	Pwwp2a	673.646	-1.08361	0.433286	-2.50092	615.042	0.84372	0.454281	1.85726
ENSMUSG00000041278.11	Ttc1	8900.73	0.046201	0.227872	0.20275	9448.29	0.0707952	0.213217	0.332034
ENSMUSG00000040489.6	Sox30	211.207	-1.33205	1.62533	-0.819556	206.857	1.25268	1.71845	0.728958
ENSMUSG00000011256.17	Adam19	39.5754	3.22756	2.12293	1.52034	70.4792	-0.0978148	1.2527	-0.0780834
ENSMUSG00000020399.15	Havcr2	19.2865	-1.16042	2.84133	-0.40841	6.07647	-6.20438	4.79418	-1.29415
ENSMUSG00000078924.2	Gm12169	2.03444	-2.77839	4.81309	-0.577258	0.264195	-1.6805	4.99728	-0.336282
ENSMUSG00000046974.7	BC053393	111.827	-0.983452	1.80507	-0.544828	42.3584	-3.24169	2.98648	-1.08546
ENSMUSG00000040350.17	Trim7	80.4687	2.25716	1.3388	1.68595	136.059	0.011071	1.07934	0.0102572
ENSMUSG00000046311.14	Zfp62	778.093	0.312751	0.531574	0.588349	793.785	-0.308506	0.564879	-0.546145
ENSMUSG00000050567.17	Maml1	230.36	-1.04704	0.922289	-1.13526	255.15	1.22168	0.908593	1.34459
ENSMUSG00000020385.17	Clk4	1388.9	-0.353381	0.411698	-0.858351	1725.73	0.828736	0.385761	2.14831
ENSMUSG00000020358.18	Hnrnpab	1168.58	-1.17228	0.371021	-3.15959	1002.95	0.798926	0.405539	1.97004
ENSMUSG00000036391.17	Sec24a	1793.95	-0.179515	0.385652	-0.465484	2254.14	0.704607	0.333765	2.11109
ENSMUSG00000020390.13	Ube2b	8181.74	0.481905	0.264088	1.82479	9751.22	0.00949753	0.263166	0.0360894
ENSMUSG00000049470.14	Aff4	1668.6	-1.35165	0.442805	-3.05246	1638.03	1.27599	0.512672	2.48889
ENSMUSG00000063652.11	Slc22a21	67.7916	0.424463	1.19996	0.353732	40.7232	-5.13851	2.06286	-2.49096
ENSMUSG00000020334.7	Slc22a4	77.6128	-0.3245	1.44662	-0.224316	157.222	1.79717	1.20934	1.48607
ENSMUSG00000020388.13	Pdlim4	71.9441	-1.23193	1.30331	-0.945231	40.7613	-0.213487	1.80075	-0.118554
ENSMUSG00000018906.15	P4ha2	146.823	-0.168159	0.94137	-0.178632	190.521	0.77004	1.07801	0.714319
ENSMUSG00000035992.16	Fnip1	3122.68	0.689134	0.279197	2.46828	3783.72	-0.110464	0.259551	-0.425597
ENSMUSG00000037533.21	Rapgef6	1776.16	0.38531	0.362972	1.06154	1812.78	-0.380074	0.315659	-1.20406
ENSMUSG00000000594.8	Gm2a	3142.11	-0.68491	0.352248	-1.94439	3739.23	1.03183	0.322021	3.20424
ENSMUSG00000018593.14	Sparc	11.4775	0.23648	4.00664	0.0590221	6.32575	-6.26241	4.79381	-1.30635
ENSMUSG00000020524.17	Gria1	134.92	-1.51537	0.958011	-1.58179	83.3898	0.421728	1.20185	0.350898
ENSMUSG00000020519.6	Sap30l	1437.91	-1.04241	0.553941	-1.88181	1167.12	0.523463	0.401738	1.303
ENSMUSG00000020515.14	Cnot8	5707.02	0.0775333	0.256318	0.302489	6213.82	0.111894	0.247862	0.451434
ENSMUSG00000078853.9	Igtp	61.8586	-9.34237	2.18301	-4.27957	37.4511	8.59156	3.45993	2.48316
ENSMUSG00000049755.15	Zfp672	442.37	-0.506215	0.540977	-0.935742	459.102	0.550753	0.545523	1.00959
ENSMUSG00000020491.16	2810021J22Rik	213.491	0.637654	0.96406	0.661426	178.942	-1.51304	1.09197	-1.3856
ENSMUSG00000036819.15	Jmjd4	27.0438	-1.59136	2.55338	-0.623237	14.7445	0.197243	3.95171	0.0499134
ENSMUSG00000032691.15	Nlrp3	54.6058	-1.10389	2.05469	-0.537254	32.6914	-0.232424	2.52501	-0.0920487
ENSMUSG00000061650.7	Med9	390.056	-0.193134	0.658855	-0.293136	363.949	-0.0564085	0.672226	-0.083913
ENSMUSG00000042678.18	Myo15	128.562	0.808605	1.48049	0.546172	179.876	0.207625	1.4181	0.14641
ENSMUSG00000049323.9	Smcr8	200.572	-1.95336	0.739265	-2.64229	194.798	1.86504	0.871673	2.13961
ENSMUSG00000020534.15	Shmt1	1298.41	-1.49377	0.352317	-4.23984	1077.14	1.07459	0.376757	2.85222
ENSMUSG00000043284.13	Tmem11	1603.17	-0.371259	0.433568	-0.856286	1414.24	-0.0217224	0.332084	-0.0654124
ENSMUSG00000018932.10	Map2k3	117.11	0.358972	1.06785	0.336164	287.489	1.71686	0.737589	2.32766
ENSMUSG00000010142.13	Tnfrsf13b	191.87	0.428893	0.862203	0.497438	228.187	0.0480774	0.835589	0.0575371
ENSMUSG00000004798.15	Ulk2	790.342	-0.491501	0.519074	-0.946881	776.982	0.401886	0.537396	0.747838
ENSMUSG00000042331.14	Specc1	93.3754	0.139074	1.08945	0.127655	58.1971	-2.58781	1.39723	-1.8521
ENSMUSG00000048497.12	Mmgt2	176.348	-0.293351	0.839759	-0.349327	145.992	-0.309013	1.10505	-0.279636
ENSMUSG00000069844.13	Sco1	39.1783	-2.33802	2.14609	-1.08943	9.04148	-1.4259	4.5677	-0.312171
ENSMUSG00000032807.6	Alox12b	10.7406	-6.81626	4.72497	-1.4426	40.5023	8.70452	3.3957	2.5634
ENSMUSG00000044795.13	Cyb5d1	48.7578	0.393332	1.734	0.226835	49.277	-0.420925	1.70044	-0.247539
ENSMUSG00000003934.6	Efnb3	12.7925	-4.56676	3.85296	-1.18526	20.4258	5.23787	2.63728	1.98609
ENSMUSG00000041346.12	Wrap53	198.142	-1.67022	0.781284	-2.13779	198.321	1.63613	0.855498	1.91249
ENSMUSG00000069835.11	Sat2	185.645	-1.08197	0.857255	-1.26213	192.314	1.1157	0.993283	1.12324
ENSMUSG00000089669.8	Tnfsf13	34.7811	3.42682	2.92	1.17357	32.4195	-8.62	3.57272	-2.41273
ENSMUSG00000097328.8	Tnfsf12	72.8303	0.0890639	1.17421	0.0758498	81.1986	0.16549	1.1926	0.138764
ENSMUSG00000041165.7	Spem1	1.03519	3.59969	4.83883	0.743917	1.05429	-3.6776	4.83887	-0.760013
ENSMUSG00000001583.14	Tnk1	20.9264	0.32956	3.38477	0.0973656	12.7888	-3.72375	4.04554	-0.920459
ENSMUSG00000078812.11	Eif5a	24108.3	0.108928	0.223953	0.48639	25996.8	0.0553746	0.197371	0.280561
ENSMUSG00000018566.15	Slc2a4	52.8445	0.254604	2.24128	0.113598	35.626	-2.2187	3.138	-0.707043
ENSMUSG00000018559.17	Ctdnep1	134.359	-0.0725488	1.10609	-0.0655906	188.168	0.864585	1.0469	0.825853
ENSMUSG00000018567.15	Gabarap	2913.67	-1.07211	0.334815	-3.2021	3023.66	1.11019	0.332006	3.34387
ENSMUSG00000018572.11	Phf23	1367.24	-0.811096	0.391107	-2.07385	1399.23	0.820925	0.363755	2.25681
ENSMUSG00000020886.18	Dlg4	189.999	-1.7066	1.11723	-1.52753	200.896	1.77562	0.88903	1.99726
ENSMUSG00000018907.11	Alox12e	1.03623	3.60107	4.83878	0.744212	12.2656	3.40702	3.15411	1.08019
ENSMUSG00000018920.12	Cxcl16	69.816	-1.74271	1.90843	-0.913168	88.8642	2.14576	1.89404	1.1329
ENSMUSG00000020817.17	Rabep1	1894.64	-0.24495	0.342932	-0.714282	2148.9	0.518121	0.440431	1.17639
ENSMUSG00000040620.16	Dhx33	438.038	-1.19626	0.879754	-1.35976	349.88	0.658565	0.665511	0.989563
ENSMUSG00000018451.8	6330403K07Rik	0.767184	-3.00159	4.85073	-0.618792	14.9359	7.26528	4.51753	1.60824
ENSMUSG00000020801.9	Med31	4078.91	-1.27644	0.324692	-3.93125	4091.29	1.24367	0.310318	4.00774
ENSMUSG00000053574.6	4930563E22Rik	35.7074	3.41893	2.31612	1.47615	49.1099	-1.07221	2.38765	-0.449067
ENSMUSG00000020799.17	Tekt1	30.9536	-1.99345	2.23846	-0.890546	38.3533	2.33635	1.82514	1.2801
ENSMUSG00000045667.15	Smtnl2	9.51248	-0.376192	2.83588	-0.132655	4.21841	-5.6779	4.79833	-1.18331
ENSMUSG00000040471.18	Ggt6	63.9895	-0.0372827	1.2452	-0.0299411	87.5767	0.783744	1.26205	0.621008
ENSMUSG00000040447.16	Spns2	29.2469	-3.71337	3.03513	-1.22346	7.01787	1.21448	4.60081	0.26397
ENSMUSG00000005951.14	Shpk	2.07246	4.60107	4.81183	0.956199	2.11356	-4.68085	4.81182	-0.97278
ENSMUSG00000112920.2	Spata22	12.7951	0.151422	2.38446	0.0635036	10.4278	-0.943614	3.45714	-0.272946
ENSMUSG00000010554.15	Mettl16	344.597	-0.0762624	0.635437	-0.120016	357.329	0.124938	0.755945	0.165275
ENSMUSG00000000282.13	Mnt	29.8411	-1.50543	1.95221	-0.771141	22.4668	0.87591	2.21485	0.395472
ENSMUSG00000001323.18	Srr	163.348	-0.550685	0.808118	-0.681441	108.091	-0.735862	1.0008	-0.735275
ENSMUSG00000038290.16	Smg6	277.224	0.0474363	0.677411	0.0700259	286.696	-0.00501156	0.756115	-0.00662804
ENSMUSG00000000753.16	Serpinf1	58.0099	-0.708717	1.3442	-0.52724	91.2331	1.61671	1.40512	1.15059
ENSMUSG00000045374.19	Wdr81	71.3769	-0.790732	1.55703	-0.507846	108.463	1.62003	1.4333	1.13028
ENSMUSG00000038188.18	Scarf1	10.8146	-3.23747	3.21746	-1.00622	1.5068	-1.23208	4.72953	-0.260508
ENSMUSG00000038178.17	Slc43a2	184.499	0.0632923	0.791651	0.0799498	215.017	0.308602	0.850383	0.362898
ENSMUSG00000017776.16	Crk	10323.8	0.262702	0.326291	0.805115	11602.3	0.0314167	0.211183	0.148765
ENSMUSG00000050944.15	Efcab5	401.83	0.701241	0.550559	1.27369	477.418	-0.18039	0.681735	-0.264604
ENSMUSG00000044328.14	Trp53i13	160.742	-2.57831	1.09237	-2.36029	61.3128	0.685556	1.5258	0.449309
ENSMUSG00000000686.12	Abhd15	7.50509	6.45757	4.79223	1.34751	9.87285	-1.7775	4.43119	-0.401135
ENSMUSG00000058546.9	Rpl23a	419.664	-1.11496	0.537232	-2.07537	405.943	1.00317	0.542418	1.84944
ENSMUSG00000002059.19	Rab34	1456.96	0.102767	0.402581	0.255271	1646.55	0.190811	0.322012	0.592558
ENSMUSG00000010277.8	2610507B11Rik	1366.86	-0.297632	0.361829	-0.822576	1346.79	0.208352	0.334782	0.622352
ENSMUSG00000002055.10	Spag5	1484.84	0.0885628	0.375739	0.235703	1456.72	-0.204795	0.406301	-0.504048
ENSMUSG00000017390.16	Aldoc	76.5097	2.01366	1.9653	1.02461	128.917	0.0883718	2.01847	0.0437817
ENSMUSG00000002057.5	Foxn1	19.6199	-6.22321	2.79301	-2.22814	0.264195	-1.6805	4.99728	-0.336282
ENSMUSG00000001105.16	Ift20	3305.25	-1.41086	0.284912	-4.95193	3554.65	1.5167	0.272782	5.5601
ENSMUSG00000017677.12	Wsb1	5715.44	-0.777958	0.286725	-2.71326	5373.55	0.588934	0.289058	2.03742
ENSMUSG00000035575.12	Utp6	1063.01	-1.08739	0.422431	-2.57412	1003.34	0.921739	0.493947	1.86607
ENSMUSG00000017548.16	Suz12	26036.9	-0.0468514	0.293336	-0.159719	26358.4	0.0276087	0.219529	0.125764
ENSMUSG00000017561.17	Crlf3	548.794	-0.427283	0.46515	-0.918593	468.42	-0.0534312	0.71685	-0.0745361
ENSMUSG00000017550.15	Atad5	3242.8	-0.189986	0.322483	-0.589136	3759.73	0.521076	0.360861	1.44398
ENSMUSG00000017692.9	Rhbdl3	60.2606	-1.76048	2.004	-0.878482	69.0212	1.9743	2.00905	0.982705
ENSMUSG00000057181.16	5730455P16Rik	348.193	-0.0404555	0.707629	-0.0571705	259.899	-1.0438	0.875831	-1.19178
ENSMUSG00000048895.14	Cdk5r1	152.254	-0.414372	0.924705	-0.448112	126.27	-0.155566	1.04713	-0.148564
ENSMUSG00000054404.14	Slfn5	30.9572	-0.424905	1.84345	-0.230494	32.957	0.534523	1.66001	0.322001
ENSMUSG00000072620.4	Slfn2	9.75762	-1.09563	4.22446	-0.259353	3.17033	-5.2658	4.80281	-1.0964
ENSMUSG00000020682.18	Mmp28	11.3753	-6.90034	4.61782	-1.49428	9.00051	6.53452	4.79015	1.36416
ENSMUSG00000020680.16	Taf15	294.007	-0.366794	0.739311	-0.496129	166.631	-1.87464	1.1725	-1.59885
ENSMUSG00000035042.3	Ccl5	6.9875	6.35448	4.79279	1.32584	7.11647	-6.43233	4.7928	-1.34208
ENSMUSG00000020677.8	Ddx52	4594.27	-1.19603	0.403466	-2.96438	4273.57	1.00287	0.286535	3.49999
ENSMUSG00000051452.9	Gm11437	2.84676	5.05906	4.80448	1.05299	9.36408	1.15691	4.51369	0.256312
ENSMUSG00000018698.16	Lhx1	110.362	-0.956341	1.154	-0.828719	91.8817	0.488818	1.31737	0.371055
ENSMUSG00000018405.8	Mrm1	116.857	-0.367929	0.93012	-0.395571	94.4157	-0.292874	1.1624	-0.251957
ENSMUSG00000020530.15	Ggnbp2	1598.45	-0.616656	0.333242	-1.85047	2028.88	1.1076	0.290856	3.80808
ENSMUSG00000045140.9	Pigw	24.2507	5.77876	2.46095	2.34818	27.8968	-2.75482	2.54111	-1.0841
ENSMUSG00000020526.13	Znhit3	12304.4	-1.04351	0.301885	-3.45664	11642.8	0.881689	0.259695	3.3951
ENSMUSG00000000804.15	Usp32	2566.97	-0.411187	0.294729	-1.39513	2870.26	0.637968	0.297259	2.14617
ENSMUSG00000018481.10	Appbp2	2146.92	-0.948312	0.32129	-2.95157	1826.39	0.531482	0.413733	1.2846
ENSMUSG00000034297.15	Med13	7053.07	-0.223567	0.274022	-0.815872	7080.57	0.183194	0.239384	0.765272
ENSMUSG00000018425.19	Dhx40	1246.62	-0.405667	0.399476	-1.0155	1143.82	0.12768	0.465645	0.2742
ENSMUSG00000018379.18	Srsf1	2063.63	-2.07361	0.365439	-5.6743	1410.05	1.31806	0.53243	2.47557
ENSMUSG00000033983.15	Coil	665.799	-1.23156	0.483384	-2.54778	467.353	0.384719	0.661154	0.58189
ENSMUSG00000000275.17	Trim25	273.057	0.312218	0.666087	0.468735	342.151	0.287133	0.58782	0.488472
ENSMUSG00000000276.12	Dgke	1731.55	-0.720278	0.33913	-2.1239	1827.6	0.800934	0.340268	2.35384
ENSMUSG00000003949.17	Hlf	107.975	0.741344	1.03196	0.718385	103.718	-0.980723	1.13532	-0.863829
ENSMUSG00000020863.16	Luc7l3	1621.15	-0.420062	0.33461	-1.25538	1356.87	-0.120458	0.372757	-0.323153
ENSMUSG00000039096.11	Rsad1	14.994	3.43349	3.63871	0.943601	14.0023	-7.40873	4.60193	-1.60992
ENSMUSG00000020869.9	Lrrc59	270.049	0.0413455	0.809389	0.0510823	267.254	-0.127134	0.831409	-0.152914
ENSMUSG00000001506.11	Col1a1	1.55278	4.18463	4.82087	0.868024	5.81698	1.42131	4.61193	0.308182
ENSMUSG00000013418.9	B4galnt2	196.211	-0.772065	0.990717	-0.779299	225.627	1.03905	0.780245	1.3317
ENSMUSG00000014351.13	Gip	84.8763	-0.678677	1.09207	-0.62146	106.699	1.14301	0.999569	1.14351
ENSMUSG00000006058.11	Snf8	783.749	-0.929521	0.595111	-1.56193	790.072	0.904565	0.563965	1.60394
ENSMUSG00000006057.16	Atp5g1	10885.2	-0.492044	0.287759	-1.70992	13730.2	0.984239	0.199462	4.93448
ENSMUSG00000047040.10	Prr15l	86.1275	-3.18269	1.56239	-2.03706	66.5018	2.72906	1.46372	1.86447
ENSMUSG00000038560.8	Sp6	0.511456	-2.41292	4.88361	-0.494085	0.66877	2.78463	4.857	0.573323
ENSMUSG00000001441.14	Npepps	581.037	-0.661688	0.665938	-0.993618	546.2	0.46519	0.689943	0.674244
ENSMUSG00000071415.7	Rpl23	3500	-1.06555	0.33169	-3.21247	3249.19	0.861489	0.324776	2.65256
ENSMUSG00000070336.4	Fbxo47	2166.46	-0.181394	0.444885	-0.407733	1835.34	-0.370651	0.460971	-0.804065
ENSMUSG00000017417.15	Plxdc1	45.0462	0.134862	2.22871	0.0605113	41.8705	-0.428153	1.74177	-0.245816
ENSMUSG00000020882.18	Cacnb1	5.43277	3.28069	4.21861	0.777672	8.16801	-0.671713	3.84266	-0.174804
ENSMUSG00000017404.13	Rpl19	2600.03	-1.44269	0.355736	-4.05551	2710.62	1.48751	0.337704	4.40476
ENSMUSG00000017400.11	Stac2	408.158	-0.682499	0.629068	-1.08494	511.82	1.14133	0.493875	2.31097
ENSMUSG00000038150.8	Ormdl3	31.3534	-8.36258	2.50164	-3.34284	44.7525	8.84852	2.60259	3.39989
ENSMUSG00000078676.10	Casc3	117.232	-1.62247	0.914671	-1.77383	98.6169	1.2432	2.04773	0.607109
ENSMUSG00000038013.15	Wipf2	253.153	-0.953729	0.750417	-1.27093	298.141	1.25878	0.669191	1.88105
ENSMUSG00000055937.2	Krt28	66.1089	-2.75114	1.85567	-1.48256	22.5668	0.667655	2.77164	0.240888
ENSMUSG00000078260.2	Gm11569	2.28684	-4.5856	4.80686	-0.953969	0.67086	2.78885	4.85679	0.574216
ENSMUSG00000078259.4	Gm11554	3.43241	1.6126	4.64688	0.347029	2.64008	-5.00177	4.80644	-1.04064
ENSMUSG00000048294.5	Krtap4-13	65.043	0.494668	1.31591	0.375914	87.4222	0.327814	1.2257	0.267451
ENSMUSG00000035530.14	Eif1	43614.8	-0.0745619	0.215011	-0.346782	44611	0.0847461	0.184916	0.458296
ENSMUSG00000001558.6	Klhl10	286.86	3.74931	0.665579	5.63315	537.717	-0.0344978	0.515546	-0.0669151
ENSMUSG00000048732.6	Klhl11	1243.77	-2.38719	0.572066	-4.17293	943.257	1.86349	0.586737	3.17603
ENSMUSG00000014198.16	Zfp385c	0.517593	2.59974	4.89232	0.531392	18.5881	5.09818	3.03542	1.67956
ENSMUSG00000035198.10	Tubg1	1986.83	0.184688	0.33489	0.551489	2170.32	0.0209811	0.346766	0.060505
ENSMUSG00000035086.14	Becn1	2391.44	0.679528	0.343574	1.97782	2399.56	-0.738106	0.312348	-2.36309
ENSMUSG00000078651.9	Aoc2	31.2545	-0.450443	1.74842	-0.257629	30.7276	0.361298	1.81935	0.198587
ENSMUSG00000019326.15	Aoc3	34.598	0.00625573	1.81622	0.00344436	17.886	-6.30287	3.02448	-2.08396
ENSMUSG00000010358.14	Ifi35	479.5	-1.86435	0.498967	-3.73641	497.872	1.89872	0.513955	3.69433
ENSMUSG00000034947.14	Tmem106a	217.974	-1.08303	0.723735	-1.49645	235.059	1.20165	0.738093	1.62805
ENSMUSG00000010362.10	Rdm1	979.698	-0.805248	0.462586	-1.74075	980.79	0.764	0.490619	1.55722
ENSMUSG00000034936.3	Arl4d	397.744	-0.801628	0.685205	-1.16991	353.491	0.476195	0.71474	0.66625
ENSMUSG00000034931.16	Dhx8	1175.72	-3.50331	0.364892	-9.60097	634.796	2.46911	0.449992	5.487
ENSMUSG00000059995.13	Atxn7l3	104.839	-0.0761061	1.31658	-0.0578061	63.678	-2.15491	1.3917	-1.5484
ENSMUSG00000050288.7	Fzd2	57.2753	-2.26795	2.10574	-1.07703	41.551	1.65027	2.29534	0.718965
ENSMUSG00000034520.15	Gjc1	122.738	-0.733601	0.979538	-0.748926	174.468	1.43961	0.974769	1.47687
ENSMUSG00000051378.11	Kif18b	286.112	-1.41643	1.11013	-1.27591	237.811	0.993402	1.22197	0.812949
ENSMUSG00000045532.6	C1ql1	42.9198	-1.17041	1.43583	-0.815149	26.9514	0.00349505	2.07485	0.00168448
ENSMUSG00000048878.7	Hexim1	413.404	-0.654764	0.636503	-1.02869	440.875	0.760302	0.593628	1.28077
ENSMUSG00000020941.8	Map3k14	50.3707	-0.0946264	1.73108	-0.0546632	25.9469	-4.46434	2.46693	-1.80967
ENSMUSG00000034247.10	Plekhm1	224.784	-0.462147	0.811438	-0.569541	138.972	-1.1775	1.34397	-0.876136
ENSMUSG00000062421.14	Arf2	1008.03	-0.614535	0.599033	-1.02588	1002.19	0.554038	0.517658	1.07028
ENSMUSG00000020687.14	Cdc27	7430.24	0.0415303	0.243096	0.170839	6395	-0.588699	0.238267	-2.47075
ENSMUSG00000020691.14	Mettl2	575.324	-1.46741	0.615345	-2.3847	327.397	0.139749	0.760564	0.183744
ENSMUSG00000020694.18	Tlk2	3577.18	-1.0778	0.257991	-4.17768	2963.67	0.612446	0.262599	2.33225
ENSMUSG00000020700.12	Map3k3	103.829	-0.0659028	1.05132	-0.0626855	95.2586	-0.248208	1.22651	-0.202369
ENSMUSG00000020718.13	Polg2	142.741	-1.68178	0.843288	-1.99431	166.651	1.93361	0.856971	2.25633
ENSMUSG00000040481.18	Bptf	5146.21	-0.420557	0.308578	-1.36289	4325.93	-0.10643	0.26796	-0.397184
ENSMUSG00000018433.15	Nol11	1394.81	-1.47404	0.396415	-3.71842	1452.38	1.5158	0.330163	4.59107
ENSMUSG00000040430.19	Pitpnc1	154.335	-0.920839	0.931685	-0.988358	184.743	1.26104	0.948354	1.32971
ENSMUSG00000041695.3	Kcnj2	19.0771	-4.12282	2.8059	-1.46934	16.4782	3.86739	2.85295	1.35557
ENSMUSG00000041654.16	Slc39a11	21.0397	0.0959576	2.68445	0.0357457	24.0414	0.228676	2.7061	0.084504
ENSMUSG00000034714.10	Ttyh2	158.419	-1.25047	0.932843	-1.3405	141.019	0.964	1.06227	0.907495
ENSMUSG00000020781.15	Tsen54	80.0262	-1.39742	1.24093	-1.12611	88.3546	1.55407	1.31755	1.17952
ENSMUSG00000057948.13	Unc13d	566.333	0.631666	0.576426	1.09583	715.174	0.0542409	0.625405	0.0867294
ENSMUSG00000020777.17	Acox1	1208	-0.207955	0.359188	-0.578959	993.123	-0.437196	0.453383	-0.964297
ENSMUSG00000052949.15	Rnf157	20.2075	-0.601666	2.91555	-0.206365	33.584	1.63704	3.19715	0.512032
ENSMUSG00000015869.18	Prpsap1	2813.9	-0.432257	0.285244	-1.5154	2377.59	-0.0774695	0.328362	-0.235927
ENSMUSG00000020802.9	Ube2o	507.098	-1.81197	0.665181	-2.72403	385.365	1.24054	0.74984	1.6544
ENSMUSG00000056962.12	Jmjd6	1401.97	-0.81076	0.359247	-2.25683	1463.02	0.863731	0.440123	1.96248
ENSMUSG00000050106.19	Tmc8	75.8607	1.54233	1.18399	1.30266	91.9361	-0.742591	1.24561	-0.596166
ENSMUSG00000025573.5	6030468B19Rik	3.83592	-5.32982	4.79796	-1.11085	0.445847	2.19987	4.89272	0.449622
ENSMUSG00000048277.16	Syngr2	579.461	-0.1683	0.611575	-0.275191	579.479	0.115707	0.519806	0.222597
ENSMUSG00000017132.18	Cyth1	31803	-0.374121	0.205738	-1.81844	27752.6	-0.049885	0.204356	-0.244108
ENSMUSG00000033909.18	Usp36	312.148	-1.16316	0.741341	-1.569	286.297	0.937484	0.779562	1.20258
ENSMUSG00000039989.8	Cbx4	45.1484	-1.11839	2.20264	-0.507748	64.0774	1.77407	2.10497	0.8428
ENSMUSG00000025580.16	Eif4a3	2793.89	-1.18471	0.335027	-3.53616	2451.73	0.862815	0.323403	2.66792
ENSMUSG00000005043.14	Sgsh	139.736	-1.58302	1.73132	-0.914344	107.806	1.01628	1.95838	0.518937
ENSMUSG00000049957.15	Ccdc137	159.549	-1.59704	1.158	-1.37914	177.469	1.7619	1.1536	1.52731
ENSMUSG00000057594.13	Arl16	108.23	0.838018	1.10672	0.75721	130.424	-0.246455	1.16387	-0.211755
ENSMUSG00000025127.16	Gcgr	10.9997	-1.02462	4.0532	-0.252793	4.37376	-2.4543	4.65315	-0.527449
ENSMUSG00000051510.14	Mafg	308.765	-0.499058	0.73716	-0.677001	270.004	0.09939	0.805935	0.123323
ENSMUSG00000025141.4	Myadml2	47.4382	-1.14828	1.65432	-0.694108	81.7338	2.14902	1.49793	1.43465
ENSMUSG00000048445.7	Ccdc57	53.6767	-1.36535	2.05614	-0.664036	47.3241	1.06738	2.23158	0.47831
ENSMUSG00000025161.17	Slc16a3	11.6336	3.38303	3.95352	0.855701	11.2565	-4.58638	4.21583	-1.08789
ENSMUSG00000025170.14	Rab40b	13.6601	0.0679628	3.16079	0.0215019	8.91664	-1.99968	4.57659	-0.436936
ENSMUSG00000039208.16	Metrnl	77.0546	1.33038	1.14691	1.15997	176.374	1.09646	0.821675	1.33442
ENSMUSG00000020668.11	Kif3c	278.005	-4.44977	0.803416	-5.53856	179.189	3.75003	0.903127	4.15228
ENSMUSG00000037486.19	Asxl2	442.727	-1.11912	0.689802	-1.62238	275.536	-0.0949627	0.749682	-0.126671
ENSMUSG00000071454.14	Dtnb	632.225	-1.14313	0.549124	-2.08173	703.766	1.32394	0.505875	2.61713
ENSMUSG00000020660.7	Pomc	218.576	-0.150978	0.751949	-0.200782	475.408	1.80833	0.582107	3.10653
ENSMUSG00000020635.9	Fkbp1b	104.906	2.10922	0.981587	2.14878	167.851	-0.0990657	0.809522	-0.122376
ENSMUSG00000037336.15	Mfsd2b	115.448	1.31194	1.05938	1.2384	176.42	0.141142	0.913688	0.154475
ENSMUSG00000020634.13	Ubxn2a	2272.32	0.013741	0.289495	0.0474655	2164.1	-0.217317	0.293998	-0.739177
ENSMUSG00000020608.8	Smc6	24123.2	-0.00877109	0.225638	-0.0388725	21948.6	-0.338192	0.203419	-1.66254
ENSMUSG00000020566.20	Atp6v1c2	234.824	0.799771	0.984164	0.81264	312.206	0.0774788	0.777338	0.099672
ENSMUSG00000011179.9	Odc1	3581.07	-0.632856	0.280894	-2.253	3391.81	0.454656	0.285786	1.5909
ENSMUSG00000062352.16	Itgb1bp1	19989.5	0.315395	0.213353	1.47828	20419.5	-0.307882	0.253381	-1.21509
ENSMUSG00000062054.8	Iah1	84.7369	0.577498	2.20576	0.261813	182.114	1.3363	1.4057	0.950629
ENSMUSG00000062563.16	Cys1	11.0254	0.0967034	3.30244	0.0292824	5.81228	-6.14026	4.79461	-1.28066
ENSMUSG00000063632.7	Sox11	245.662	-1.01628	0.985007	-1.03175	338.136	1.62368	0.711325	2.28261
ENSMUSG00000061477.5	Rps7	1063.26	-0.546362	0.37283	-1.46544	1181.47	0.75046	0.358577	2.09288
ENSMUSG00000020629.13	Adi1	871.753	-0.858797	0.626768	-1.3702	1026.06	1.17031	0.672107	1.74126
ENSMUSG00000020659.17	Cbll1	1473.26	-0.662715	0.384542	-1.72339	1650.15	0.878608	0.318994	2.75431
ENSMUSG00000020651.9	Slc26a4	38.4386	3.45063	1.56222	2.20881	35.9	-8.76719	2.51599	-3.48459
ENSMUSG00000002996.18	Hbp1	5491.46	-1.37198	0.295429	-4.64403	5174.63	1.21276	0.272862	4.44458
ENSMUSG00000020572.9	Nampt	1701.97	-0.21878	0.344035	-0.635924	1718.51	0.194127	0.36242	0.535643
ENSMUSG00000020547.6	Bzw2	394.254	-1.45443	0.585624	-2.48355	400.623	1.4484	0.613945	2.35918
ENSMUSG00000036188.5	Ankmy2	541.185	-0.660191	0.485263	-1.36048	431.442	0.0259256	0.571666	0.045351
ENSMUSG00000047446.19	Arl4a	19468.4	-0.570942	0.218872	-2.60856	26811.9	1.2381	0.2016	6.14139
ENSMUSG00000001627.13	Ifrd1	3749.89	-0.812702	0.261044	-3.11328	3250.65	0.427334	0.264806	1.61377
ENSMUSG00000014905.5	Dnajb9	30159.2	-0.550114	0.250732	-2.19403	32859	0.708568	0.226687	3.12576
ENSMUSG00000036257.16	Pnpla8	7622.88	-0.00663579	0.268452	-0.0247187	7065.38	-0.281107	0.233656	-1.20308
ENSMUSG00000020950.11	Foxg1	2.55728	-4.74405	4.80457	-0.987404	10.7003	6.78415	4.78929	1.41653
ENSMUSG00000035293.14	G2e3	3753.15	-1.2859	0.296966	-4.33014	3543.89	1.12833	0.316775	3.56194
ENSMUSG00000020955.10	Ap4s1	577.117	-0.714239	0.484314	-1.47474	609.48	0.79573	0.494199	1.61014
ENSMUSG00000035247.17	Hectd1	525.549	0.197591	0.553712	0.356848	647.501	0.337255	0.45191	0.746288
ENSMUSG00000021024.15	Psma6	2922.88	-1.58795	0.361922	-4.38755	1958.03	0.707786	0.326303	2.1691
ENSMUSG00000012076.9	Brms1l	1874.12	-0.454592	0.385696	-1.17863	1899.13	0.440705	0.382554	1.15201
ENSMUSG00000079104.5	Prps1l3	5775.61	-0.41333	0.351905	-1.17455	6859.31	0.780166	0.236594	3.29749
ENSMUSG00000047022.19	Mipol1	861.683	-0.00999157	0.416456	-0.0239919	676.949	-0.869861	0.475639	-1.82883
ENSMUSG00000021000.18	Mia2	5254.52	0.0649675	0.2793	0.232609	5254.48	-0.121343	0.232277	-0.522408
ENSMUSG00000035329.8	Fbxo33	4468.31	-1.24871	0.27564	-4.5302	3456.7	0.644219	0.266372	2.41849
ENSMUSG00000060499.8	Rpl10l	1020.7	-1.95115	0.397767	-4.90525	814.605	1.49088	0.437422	3.40833
ENSMUSG00000034892.9	Rps29	3383.56	-1.05796	0.260381	-4.06311	3624.02	1.16282	0.275773	4.21659
ENSMUSG00000049751.7	Rpl36al	101.28	-0.90877	1.18892	-0.764368	105.618	0.960045	1.2504	0.767789
ENSMUSG00000043998.11	Mgat2	712.899	-2.1335	0.458001	-4.65829	510.438	1.47818	0.678397	2.17894
ENSMUSG00000044147.9	Arf6	1809.14	-0.0833374	0.352863	-0.236175	2006.57	0.312218	0.357791	0.872628
ENSMUSG00000020988.10	L2hgdh	756.033	-1.84162	0.438902	-4.19596	721.443	1.7188	0.508191	3.38219
ENSMUSG00000021072.13	Tmx1	628.118	-1.47438	0.439345	-3.35585	506.711	0.99356	0.49043	2.0259
ENSMUSG00000048285.10	Frmd6	152.814	-0.305866	0.949074	-0.322279	134.162	-0.111786	1.13398	-0.0985785
ENSMUSG00000048118.18	Arid4a	2074.22	-0.721293	0.399909	-1.80364	1852.38	0.401034	0.4165	0.962867
ENSMUSG00000021096.12	Ppm1a	12528.1	-0.154191	0.246646	-0.625151	14203.8	0.433211	0.248989	1.73988
ENSMUSG00000021098.15	4930447C04Rik	599.667	1.36399	0.446538	3.05458	856.173	-0.0813341	0.397002	-0.20487
ENSMUSG00000029878.7	Dbpht2	0.469712	0.19795	4.99036	0.0396664	9.48554	5.12584	3.754	1.36543
ENSMUSG00000021051.11	Ppp2r5e	820.46	-1.03092	0.5281	-1.95213	753.591	0.80168	0.512587	1.56399
ENSMUSG00000045690.9	Wdr89	68.7564	1.72582	1.54232	1.11898	95.9038	-0.355825	1.60424	-0.221803
ENSMUSG00000059970.8	Hspa2	2452.56	-1.46816	0.333785	-4.39851	2584.52	1.53359	0.374507	4.09495
ENSMUSG00000021062.16	Rab15	22.4186	3.39541	2.15624	1.57469	31.2157	-1.01144	2.59858	-0.389227
ENSMUSG00000021120.12	Pigh	76.2047	-1.06919	1.12208	-0.952864	67.9543	0.774216	1.35664	0.570686
ENSMUSG00000032705.10	Exd2	501.173	-1.0827	0.693653	-1.56087	340.571	0.109933	0.699036	0.157263
ENSMUSG00000021131.15	Erh	17324.6	-0.417134	0.290202	-1.43739	15515.2	0.0732296	0.208897	0.350554
ENSMUSG00000048833.10	Slc39a9	480.649	-0.214763	0.578618	-0.371165	420.928	-0.223884	0.656244	-0.34116
ENSMUSG00000021134.18	Srsf5	6816.23	-1.10857	0.330662	-3.35256	5106.41	0.400755	0.34572	1.15919
ENSMUSG00000090935.11	Synj2bp	285.601	0.47855	0.651941	0.734039	324.763	-0.125372	0.616984	-0.203201
ENSMUSG00000043487.5	Acot6	5.36264	-3.22778	4.68548	-0.68889	0.527146	-2.67771	4.89239	-0.547321
ENSMUSG00000042472.12	Zfp410	1162.17	-0.58814	0.423522	-1.38869	1055.75	0.299705	0.425325	0.70465
ENSMUSG00000021234.10	Fam161b	138.36	-0.218056	0.868896	-0.250958	275.427	1.68989	0.765243	2.20831
ENSMUSG00000085793.4	Lin52	838.738	0.149069	0.524427	0.284251	873.953	-0.0833529	0.529319	-0.157472
ENSMUSG00000021244.16	Ylpm1	1086.31	-1.4499	0.433542	-3.34431	789.522	0.732146	0.469917	1.55803
ENSMUSG00000004791.8	Pgf	17.5982	7.68709	3.99517	1.92409	18.8147	-4.32851	3.59941	-1.20256
ENSMUSG00000021245.16	Mlh3	222.393	1.24207	1.03041	1.20542	210.44	-1.6391	1.0126	-1.61871
ENSMUSG00000008822.16	Acyp1	1218.96	1.48051	0.568589	2.60383	1547.6	-0.531414	0.435816	-1.21935
ENSMUSG00000021256.6	Vash1	12.6873	7.21509	3.46741	2.08083	15.6051	-2.27276	2.96331	-0.766968
ENSMUSG00000034145.15	Tmem63c	5.94311	2.76218	4.64246	0.594982	5.27146	-5.99939	4.79562	-1.25101
ENSMUSG00000034111.7	Tmed8	40.7968	1.07776	2.57428	0.418665	61.4472	0.237347	2.2851	0.103867
ENSMUSG00000021036.11	Sptlc2	5360.78	-0.0462707	0.251089	-0.18428	4890.86	-0.287174	0.261962	-1.09624
ENSMUSG00000079036.11	Alkbh1	534.563	-1.36945	0.509983	-2.68529	380.131	0.585884	0.875574	0.669143
ENSMUSG00000059695.5	1700019M22Rik	27.9554	-8.19763	2.67512	-3.0644	15.459	7.315	3.37846	2.16519
ENSMUSG00000021190.15	Lgmn	2224.84	-0.202752	0.391507	-0.517876	1983.88	-0.181745	0.347858	-0.522469
ENSMUSG00000096458.8	Moap1	15.3765	-0.979036	2.90524	-0.33699	9.31542	-0.382506	3.6956	-0.103503
ENSMUSG00000041702.8	Btbd7	2642.78	0.223793	0.324095	0.690516	3003.45	0.0978212	0.331747	0.294867
ENSMUSG00000021209.13	Ppp4r4	173.1	-2.77845	1.55561	-1.78608	501.085	4.41369	2.94813	1.49712
ENSMUSG00000021070.7	Bdkrb2	5.63215	-3.30328	4.68494	-0.705087	0.527146	-2.67771	4.89239	-0.547321
ENSMUSG00000058070.15	Eml1	143.241	-0.100394	0.888358	-0.113011	218.162	1.06727	0.777623	1.37247
ENSMUSG00000021263.12	Degs2	9.06702	6.73032	4.79094	1.4048	19.5013	0.149313	3.66343	0.0407578
ENSMUSG00000021264.13	Yy1	2869.79	-1.00245	0.295589	-3.39136	2425.57	0.576104	0.350115	1.64547
ENSMUSG00000075707.7	Dio3	41.3213	-0.617291	1.56659	-0.394034	20.4313	-2.12959	2.09939	-1.01438
ENSMUSG00000021276.11	Cinp	322.4	-0.164835	0.625375	-0.263579	278.756	-0.32201	0.725298	-0.443969
ENSMUSG00000021275.17	Tecpr2	52.1922	0.350984	1.35502	0.259024	56.5158	-0.160622	1.36103	-0.118015
ENSMUSG00000037896.18	Rcor1	2846.28	-0.958917	0.283963	-3.37691	2605.96	0.717924	0.270966	2.6495
ENSMUSG00000007411.17	Mark3	452.52	-0.675444	0.577449	-1.1697	531.828	0.995725	0.507708	1.96122
ENSMUSG00000037679.10	Inf2	26.392	-0.223092	2.09058	-0.106713	18.6578	-0.991991	3.09395	-0.320623
ENSMUSG00000011158.9	Brf1	144.501	-2.94892	0.868295	-3.39621	84.5409	2.00213	1.2923	1.54928
ENSMUSG00000042063.12	Zfp386	1985.73	-0.511555	0.391206	-1.30763	3927.46	1.89019	0.246251	7.67588
ENSMUSG00000042029.8	Ncapg2	4998.07	-0.20179	0.308659	-0.653762	5299.79	0.307313	0.341685	0.899406
ENSMUSG00000025323.11	Sp4	240.681	0.069459	0.858673	0.0808911	296.541	0.446097	0.998391	0.446816
ENSMUSG00000021218.11	Gdi2	13153.7	-0.468417	0.220324	-2.12604	11501	0.063529	0.20615	0.308169
ENSMUSG00000033781.8	Asb13	274.623	-0.972477	0.801751	-1.21294	356.118	1.47031	0.76097	1.93215
ENSMUSG00000021149.9	Gtpbp4	6863.44	-0.868805	0.273531	-3.17625	6098.82	0.55017	0.306478	1.79514
ENSMUSG00000033499.15	Larp4b	5189.77	0.233177	0.388367	0.600405	4427.26	-0.864457	0.282521	-3.0598
ENSMUSG00000021302.11	Ggps1	2531.74	-2.06523	0.336148	-6.14381	2152.85	1.73388	0.299657	5.7862
ENSMUSG00000039219.19	Arid4b	1559.25	-0.600289	0.462482	-1.29797	1486.14	0.436717	0.464773	0.939637
ENSMUSG00000041297.9	Cdk13	509.396	-0.599496	0.549997	-1.09	415.499	0.018921	0.551566	0.0343041
ENSMUSG00000021319.8	Sfrp4	20.9697	-7.78165	3.80723	-2.04391	49.461	8.99285	2.47825	3.62871
ENSMUSG00000059395.5	Nkapl	17.4366	-1.45425	2.77761	-0.523562	10.3808	0.242327	4.38476	0.0552658
ENSMUSG00000036376.4	Abt1	2451.43	-1.60443	0.281054	-5.70862	2789.64	1.81221	0.279731	6.4784
ENSMUSG00000035958.4	Tdp2	2425.78	-0.381798	0.293745	-1.29976	2346.18	0.245752	0.302903	0.811323
ENSMUSG00000006711.16	D130043K22Rik	21.2696	-2.40957	2.60414	-0.925286	29.7667	2.93874	2.51094	1.17038
ENSMUSG00000076431.5	Sox4	81.3378	-0.810419	1.31116	-0.618095	74.7782	0.569385	1.39421	0.408393
ENSMUSG00000021413.10	Prpf4b	1128.62	0.405841	0.352433	1.15154	1173.76	-0.338784	0.365359	-0.927262
ENSMUSG00000021418.16	Rpp40	1584.03	-1.57521	0.448461	-3.51247	1341.68	1.20581	0.515752	2.33796
ENSMUSG00000050423.12	Ppp1r3g	2.55728	-4.74405	4.80457	-0.987404	5.79601	5.89967	4.79313	1.23086
ENSMUSG00000021431.16	Snrnp48	832.887	0.391502	0.528248	0.741132	1090.03	0.336161	0.497155	0.676168
ENSMUSG00000054728.18	Phactr1	22.1561	-2.47895	2.42234	-1.02337	13.0802	1.49015	2.67554	0.556955
ENSMUSG00000021377.16	Dek	18278.1	0.242184	0.22992	1.05334	18038.4	-0.345674	0.21266	-1.62548
ENSMUSG00000021379.3	Id4	194.044	-0.998394	0.997125	-1.00127	167.857	0.628694	1.04422	0.602071
ENSMUSG00000021392.9	Nol8	9433.8	0.328305	0.22163	1.48132	9879.94	-0.24114	0.20652	-1.16764
ENSMUSG00000062248.6	Cks2	182609	-0.871254	0.239606	-3.63619	109754	-0.580615	0.219131	-2.64962
ENSMUSG00000021453.3	Gadd45g	366.528	0.470469	0.624069	0.753874	892.808	1.6397	0.410935	3.99016
ENSMUSG00000025872.6	Thoc3	1344.67	-0.84656	0.343453	-2.46485	1256.83	0.647502	0.356026	1.8187
ENSMUSG00000025869.12	Nop16	5022.64	-2.06673	0.354882	-5.82371	4420.75	1.79959	0.274007	6.56768
ENSMUSG00000025873.17	Faf2	329.688	0.316244	0.607081	0.520926	348.911	-0.196489	0.809545	-0.242715
ENSMUSG00000034928.17	Rnf44	749.512	0.0635482	0.44044	0.144284	819.502	0.136929	0.409618	0.334284
ENSMUSG00000025878.17	Uimc1	733.777	0.193677	0.442874	0.437319	1022.34	0.643413	0.379764	1.69424
ENSMUSG00000021481.12	Zfp346	19.1773	-1.24088	2.18749	-0.567261	38.3155	2.48419	1.70583	1.45629
ENSMUSG00000021486.8	Prelid1	744.566	-0.27385	0.477044	-0.574055	743.804	0.220884	0.469919	0.470046
ENSMUSG00000035711.6	Dok3	17.4905	1.29627	3.5352	0.366675	24.2734	-0.129488	3.46849	-0.0373328
ENSMUSG00000021494.10	Ddx41	362.543	-0.924394	0.69394	-1.3321	568.356	1.78963	0.588052	3.04332
ENSMUSG00000021500.18	Ddx46	4068.93	-0.822926	0.269499	-3.05354	3625.54	0.506621	0.287192	1.76405
ENSMUSG00000021497.11	Txndc15	192.661	0.115223	0.781351	0.147467	232.19	0.349669	0.823468	0.42463
ENSMUSG00000007836.7	Hnrnpa0	423.903	-2.27065	0.597873	-3.79789	228.665	1.05839	1.00811	1.04988
ENSMUSG00000055254.16	Ntrk2	53.4413	0.765649	2.17664	0.351757	52.4905	-0.910725	2.93998	-0.309773
ENSMUSG00000074874.11	Ctla2b	4.04446	3.09052	4.70119	0.657391	11.2924	1.04281	3.36061	0.310303
ENSMUSG00000044934.14	Zfp367	7460.75	-0.189881	0.279119	-0.680286	8868.63	0.581694	0.292698	1.98735
ENSMUSG00000021477.10	Ctsl	8400.01	-1.39386	0.294909	-4.72642	6899.29	0.943632	0.257932	3.65846
ENSMUSG00000021514.19	Zfp369	128.264	-0.431693	1.78997	-0.241174	186.576	1.23563	1.75008	0.706041
ENSMUSG00000055560.9	Zfp459	53.2962	0.142153	1.30896	0.1086	76.9646	0.76662	1.23428	0.621109
ENSMUSG00000059839.10	Zfp874b	209.336	-1.27809	1.18107	-1.08215	128.993	0.0967918	1.27155	0.0761214
ENSMUSG00000034617.8	Mtrr	351.941	0.372723	0.575985	0.647105	657.539	1.16901	0.441242	2.64936
ENSMUSG00000021532.12	Fastkd3	3182.65	0.301569	0.264445	1.14038	3451.31	-0.108765	0.251101	-0.43315
ENSMUSG00000021594.12	Srd5a1	148.241	-2.34686	1.15552	-2.031	75.0359	1.01692	1.23476	0.823571
ENSMUSG00000021598.10	Med10	21445.2	-0.426026	0.274613	-1.55137	19227.8	0.0866681	0.253463	0.341936
ENSMUSG00000001504.11	Irx2	73.3521	-1.49959	1.13288	-1.32369	117.702	2.32967	1.0062	2.31532
ENSMUSG00000021567.16	Nkd2	27.3144	-5.69334	2.30623	-2.46868	8.38712	3.89478	3.67332	1.06029
ENSMUSG00000057649.7	Brd9	1190.83	-1.07275	0.392879	-2.73047	1023.06	0.692187	0.417039	1.65976
ENSMUSG00000069189.6	Zdhhc11	22.8666	1.00858	2.71188	0.371911	20.0428	-1.80527	2.91786	-0.618696
ENSMUSG00000021583.8	Erap1	104.108	-1.44433	1.80516	-0.800112	98.6611	1.29738	1.91287	0.67824
ENSMUSG00000001542.8	Ell2	1302.85	-0.54363	0.42432	-1.28118	1372.4	0.622958	0.537185	1.15967
ENSMUSG00000035840.8	Lysmd3	1812.71	-0.909067	0.404737	-2.24607	2417.32	1.46805	0.485224	3.02551
ENSMUSG00000035834.12	Polr3g	2330.13	0.68133	0.390897	1.74299	2363.28	-0.700421	0.421496	-1.66175
ENSMUSG00000021549.15	Rasa1	5708.38	-0.193877	0.25176	-0.770088	5812.85	0.191823	0.242551	0.790859
ENSMUSG00000078958.10	Atp6ap1l	321.073	0.93563	0.753047	1.24246	319.005	-1.04453	0.745096	-1.40187
ENSMUSG00000021619.7	Atg10	1613.65	1.20062	0.368071	3.26194	1708.4	-1.02718	0.380691	-2.69821
ENSMUSG00000046957.6	Spz1	2476.86	-0.220352	0.416524	-0.529027	2673.72	0.371131	0.298789	1.24212
ENSMUSG00000021703.10	Serinc5	83.9821	-0.844726	1.07757	-0.783919	67.889	0.284844	1.36707	0.208361
ENSMUSG00000021690.11	Jmy	793.935	-2.14966	0.429563	-5.00429	688.122	1.85743	0.441056	4.21133
ENSMUSG00000021687.15	Scamp1	8798.42	-0.235341	0.232079	-1.01406	8039.54	-0.0707871	0.233145	-0.303618
ENSMUSG00000021681.9	Aggf1	655.343	-0.547842	0.544406	-1.00631	564.248	0.111678	0.555546	0.201024
ENSMUSG00000048376.7	F2r	40.8901	-2.2126	2.2757	-0.972271	9.42047	-1.87061	3.78306	-0.49447
ENSMUSG00000060739.9	Nsa2	4541.14	-1.05207	0.349695	-3.00852	3691.99	0.538038	0.309909	1.73611
ENSMUSG00000041773.9	Enc1	56.6744	-1.83236	1.29067	-1.4197	42.6055	1.24165	1.57511	0.788298
ENSMUSG00000041747.4	Utp15	2414.29	-0.391061	0.309172	-1.26486	2727.8	0.643552	0.380337	1.69206
ENSMUSG00000021647.8	Cartpt	1.29529	3.923	4.82802	0.812549	1.771	-1.55402	4.71853	-0.329343
ENSMUSG00000049658.14	Bdp1	915.255	-0.850811	0.515645	-1.64999	768.875	0.391366	0.54377	0.719727
ENSMUSG00000021635.15	Rad17	5420.41	-0.2627	0.279464	-0.940016	5384.14	0.193734	0.319797	0.605804
ENSMUSG00000052293.15	Taf9	33.1198	-1.58393	1.90293	-0.832365	29.8446	1.34368	2.28543	0.587932
ENSMUSG00000048924.15	Ccdc125	251.603	-0.82838	0.842122	-0.983682	274.624	0.979239	0.854762	1.14563
ENSMUSG00000021629.11	Slc30a5	1655.37	-0.0529375	0.315338	-0.167876	1534.54	-0.229185	0.337154	-0.679763
ENSMUSG00000042743.14	Sgtb	175.672	-0.293423	1.38639	-0.211646	161.017	0.00415522	1.53692	0.0027036
ENSMUSG00000046169.11	Adamts6	110.004	0.531427	1.05695	0.502793	78.7251	-2.40753	1.93222	-1.24599
ENSMUSG00000021692.10	Dimt1	1167.61	-1.30262	0.662811	-1.9653	1173.36	1.27397	0.379381	3.35802
ENSMUSG00000021693.21	Kif2a	6007.68	0.0803055	0.314931	0.254994	6384.02	0.0412445	0.257862	0.159948
ENSMUSG00000021697.13	Depdc1b	174.294	0.858013	1.07517	0.798026	185.39	-0.691668	1.79698	-0.384905
ENSMUSG00000046006.7	Gapt	23.63	1.9954	2.0639	0.966812	62.7328	1.17317	1.30853	0.896554
ENSMUSG00000032745.19	Gpbp1	29683.4	-0.146645	0.210817	-0.695604	28949.8	0.0232661	0.19576	0.11885
ENSMUSG00000042348.11	Arl15	1867.58	0.254319	0.372873	0.682052	1910.91	-0.241344	0.372222	-0.648386
ENSMUSG00000021731.11	Mrps30	1644.93	-0.667777	0.321713	-2.07569	1736.78	0.749995	0.391904	1.91372
ENSMUSG00000021775.12	Nr1d2	581.113	-0.357084	0.521254	-0.685049	786.081	1.02017	0.474465	2.15015
ENSMUSG00000021752.15	Kctd6	169.461	-0.418378	0.906665	-0.461448	208.492	0.864127	1.03768	0.832752
ENSMUSG00000023156.5	Rpp14	4302.31	0.218198	0.291228	0.749235	5957.79	0.610322	0.252623	2.41594
ENSMUSG00000025277.15	Abhd6	1818.17	-1.03134	0.317681	-3.24646	1821.97	0.994854	0.414344	2.40103
ENSMUSG00000021806.5	Nid2	31.3336	0.308429	1.86853	0.165066	75.2894	1.70587	1.44571	1.17995
ENSMUSG00000021816.12	Ppp3cb	721.768	0.494172	0.435926	1.13361	746.453	-0.443369	0.553517	-0.801003
ENSMUSG00000025290.18	Rps24	3913.23	-0.956267	0.276584	-3.45742	3763.25	0.827212	0.263289	3.14184
ENSMUSG00000021870.18	Slmap	875.747	-1.83613	0.393239	-4.66925	712.347	1.4047	0.45622	3.079
ENSMUSG00000021877.13	Arf4	1545.76	-0.859584	0.38577	-2.22823	1632.87	0.938643	0.396868	2.36513
ENSMUSG00000043702.10	Pde12	314.712	0.000200102	0.869868	0.000230037	309.263	-0.106024	1.05893	-0.100124
ENSMUSG00000046753.11	Ccdc66	1793.55	0.224322	0.527437	0.425307	1903.54	-0.101102	0.436471	-0.231634
ENSMUSG00000021948.18	Prkcd	1280.85	-0.69837	0.446896	-1.56271	1291.84	0.673389	0.454016	1.48318
ENSMUSG00000042354.8	Gnl3	4990.24	-0.438658	0.370377	-1.18435	4892.73	0.339745	0.302152	1.12442
ENSMUSG00000042323.18	Pbrm1	1897.14	-0.339202	0.321074	-1.05646	1489.21	-0.4252	0.376767	-1.12855
ENSMUSG00000021890.7	Eaf1	234.349	-1.44611	0.701287	-2.06208	132.247	0.086679	0.911565	0.0950881
ENSMUSG00000013701.14	Timm23	9118.73	-0.0256475	0.261161	-0.0982054	9340.64	0.0399645	0.28539	0.140035
ENSMUSG00000054051.8	Ercc6	877.981	0.440685	0.460793	0.956362	965.427	-0.194315	0.457773	-0.424479
ENSMUSG00000021794.17	Glud1	1552.25	-0.601676	0.363671	-1.65445	1504.93	0.480055	0.35179	1.36461
ENSMUSG00000041445.10	Mmrn2	11.3975	7.0604	3.75237	1.88158	12.5138	-3.70347	3.27197	-1.13188
ENSMUSG00000021796.16	Bmpr1a	691.84	-0.0712659	0.421252	-0.169177	786.522	0.364505	0.533573	0.68314
ENSMUSG00000021803.11	Cdhr1	70.4983	-2.08142	2.61216	-0.79682	14.1881	-4.93277	3.92151	-1.25787
ENSMUSG00000021790.13	Dydc1	122.675	-0.377765	0.949059	-0.398042	104.129	-0.126982	1.02305	-0.12412
ENSMUSG00000053961.9	Ang5	3.36435	5.30007	4.80145	1.10385	4.76399	-1.35688	4.6175	-0.293856
ENSMUSG00000048379.10	Socs4	1443.33	0.148326	0.348159	0.42603	1573.1	0.0488455	0.354523	0.137778
ENSMUSG00000037526.8	Atg14	1473.87	0.392522	0.323564	1.21312	2176.32	0.634648	0.288048	2.20327
ENSMUSG00000071470.5	Ccnb1ip1	1150.06	-1.52524	0.567476	-2.68776	1481.6	1.96372	0.543694	3.61181
ENSMUSG00000021876.16	Rnase4	92.7243	0.390017	1.1469	0.340063	338.939	2.41265	0.743875	3.24336
ENSMUSG00000072115.12	Ang	72.7459	0.0311234	1.16931	0.0266168	180.771	1.9346	0.90989	2.12619
ENSMUSG00000057132.17	Rpgrip1	1451.87	-0.240854	0.347737	-0.692632	1503.22	0.282902	0.326951	0.865273
ENSMUSG00000016831.13	Tox4	1797.13	-0.874198	0.305102	-2.86526	1808.54	0.845962	0.307571	2.75046
ENSMUSG00000022179.6	4931414P19Rik	29.716	-0.321538	2.02248	-0.158982	23.0751	-0.488452	2.33306	-0.209361
ENSMUSG00000072494.8	Ppp1r3e	10.5749	0.962394	3.38888	0.283986	13.3732	-0.192076	3.33166	-0.0576517
ENSMUSG00000089682.11	Bcl2l2	31.8775	-1.05449	2.36849	-0.445215	57.5008	2.15098	2.09578	1.02634
ENSMUSG00000022194.16	Pabpn1	7929.64	-0.712905	0.343147	-2.07755	8495.58	0.826848	0.339609	2.43471
ENSMUSG00000040770.6	Il25	4.14492	5.60106	4.7983	1.1673	4.22711	-5.68083	4.7983	-1.18393
ENSMUSG00000040618.8	Pck2	47.9517	0.916435	1.46277	0.626506	63.2438	-0.0277059	1.26863	-0.0218392
ENSMUSG00000040432.6	Ltb4r2	13.8559	-1.49494	3.78923	-0.394524	18.4117	1.99205	3.68822	0.540111
ENSMUSG00000021945.10	Zmym2	2543.53	-0.824824	0.355342	-2.32121	2222.62	0.461144	0.375786	1.22714
ENSMUSG00000040040.17	Ift88	548.257	-0.0541944	0.665988	-0.0813745	377.21	-1.41242	0.729374	-1.93649
ENSMUSG00000071350.13	Setdb2	2328.57	-0.394342	0.310753	-1.26899	2426.8	0.450464	0.276141	1.63128
ENSMUSG00000060548.14	Tnfrsf19	93.5242	2.02501	1.54087	1.3142	263.571	1.2882	0.910561	1.41473
ENSMUSG00000075574.3	Defb48	210.511	1.22949	0.778666	1.57897	263.534	-0.412083	0.77744	-0.530051
ENSMUSG00000021939.9	Ctsb	2590.19	-0.656478	0.348217	-1.88526	3425.57	1.22811	0.333645	3.6809
ENSMUSG00000035067.10	Xkr6	112.468	-3.55838	1.06224	-3.34988	42.4087	1.89833	2.43288	0.78028
ENSMUSG00000021972.15	Hmbox1	334.815	-0.498625	0.589829	-0.845373	426.888	1.01326	0.674952	1.50123
ENSMUSG00000034532.10	Fbxo16	17.5889	4.46865	3.47904	1.28445	24.743	-1.17058	2.7275	-0.429178
ENSMUSG00000022037.16	Clu	344.15	-1.28384	0.59105	-2.17214	572.982	2.20487	0.473097	4.66049
ENSMUSG00000022052.10	Ppp2r2a	2792.72	0.151373	0.301004	0.502896	3111.35	0.10763	0.314855	0.341839
ENSMUSG00000034327.18	Kctd9	594.187	0.205592	0.458116	0.448776	827.023	0.632579	0.498507	1.26895
ENSMUSG00000022054.12	Nefm	5.89832	-5.9533	4.79333	-1.242	5.1753	5.73614	4.79414	1.19649
ENSMUSG00000022075.8	Rhobtb2	108.174	-0.360168	0.988579	-0.364329	95.3857	-0.0350859	1.25605	-0.0279334
ENSMUSG00000033644.6	Piwil2	472.242	0.324137	0.543931	0.595915	476.118	-0.360247	0.810191	-0.444645
ENSMUSG00000000776.14	Polr3d	371.012	-1.30855	0.623351	-2.09922	272.403	0.589859	0.692461	0.85183
ENSMUSG00000003469.10	Phyhip	9.58513	6.81049	4.79061	1.42163	9.7752	-6.89026	4.79061	-1.43828
ENSMUSG00000022097.5	Sftpc	36.9162	1.59258	2.2657	0.702911	28.2471	-8.42129	2.73362	-3.08064
ENSMUSG00000022101.7	Fgf17	21.6695	0.495355	2.1228	0.23335	12.9288	-7.29374	3.6219	-2.01379
ENSMUSG00000033446.8	Lpar6	882.347	-2.44356	0.728767	-3.353	514.602	1.42406	0.864541	1.64718
ENSMUSG00000022109.7	Med4	3724.32	-1.20519	0.385366	-3.1274	3343.82	0.935634	0.381452	2.45282
ENSMUSG00000022000.12	Zc3h13	901.912	-0.310366	0.383985	-0.808276	1152.15	0.854333	0.353775	2.4149
ENSMUSG00000022003.8	Slc25a30	539.233	-0.422968	0.604591	-0.699593	534.849	0.354057	0.630749	0.561328
ENSMUSG00000067995.5	Gtf2f2	2128.13	-0.942443	0.327505	-2.87764	1735.99	0.420427	0.325703	1.29083
ENSMUSG00000022009.2	Nufip1	1781.48	-0.912334	0.355438	-2.56679	1853.75	0.958156	0.302045	3.17223
ENSMUSG00000022016.18	Akap11	786.21	0.25733	0.54248	0.474359	744.396	-0.500956	0.577079	-0.868088
ENSMUSG00000036461.17	Elf1	1299.2	0.17283	0.368496	0.469015	1139.37	-0.680161	0.483636	-1.40635
ENSMUSG00000036422.11	Pcdh8	64.2922	-1.61957	1.95484	-0.828492	122.77	2.73026	1.73696	1.57186
ENSMUSG00000035566.8	Pcdh17	89.8842	2.81439	1.06209	2.64986	138.425	-0.462029	0.89468	-0.516418
ENSMUSG00000033166.12	Dis3	726.344	-1.32554	0.606826	-2.18437	1055.36	2.00012	0.425853	4.69673
ENSMUSG00000098557.2	Kctd12	163.998	0.620886	1.41719	0.43811	274.164	0.772911	1.38049	0.559883
ENSMUSG00000022124.16	Fbxl3	993.444	0.293325	0.529561	0.553903	1088.77	-0.068621	0.504176	-0.136105
ENSMUSG00000022113.7	Trim52	29.0229	0.411211	1.80673	0.227599	20.0257	-2.42164	2.80836	-0.862298
ENSMUSG00000051615.15	Rap2a	735.767	-0.427425	0.61473	-0.695305	713.262	0.300217	0.606592	0.494924
ENSMUSG00000041849.8	Card6	183.578	-2.35377	1.0138	-2.32173	146.82	1.92567	1.04781	1.83781
ENSMUSG00000039704.9	Lmbrd2	1170.37	0.181697	0.424746	0.427778	1047.95	-0.615197	0.440001	-1.39817
ENSMUSG00000039676.5	Capsl	1592.98	1.28643	0.347855	3.69817	2577.96	0.308856	0.321059	0.961992
ENSMUSG00000044224.17	Dnajc21	6434.34	-0.190597	0.261482	-0.728912	6009.32	-0.0555005	0.232851	-0.238352
ENSMUSG00000039458.16	Mtmr12	142.8	-1.18997	1.20106	-0.990768	178.721	1.59992	0.861777	1.85654
ENSMUSG00000045763.9	Basp1	7.22175	1.34225	4.59939	0.291833	9.72993	-0.241563	4.4735	-0.0539987
ENSMUSG00000052253.7	Zfp622	1482.55	-1.8024	0.396201	-4.54921	1256.47	1.45022	0.403497	3.59413
ENSMUSG00000022255.17	Mtdh	2016.77	-0.0148127	0.387649	-0.0382117	2174.17	0.171965	0.306259	0.561502
ENSMUSG00000022324.16	Matn2	23.7179	1.61101	1.85026	0.870694	155.629	2.91601	1.00712	2.8954
ENSMUSG00000037627.17	Rgs22	121.692	-0.968315	0.921816	-1.05044	50.8741	-2.23412	2.13491	-1.04647
ENSMUSG00000048307.9	Ankrd46	168.506	-0.822401	0.851506	-0.965819	74.0583	-2.36501	1.96011	-1.20657
ENSMUSG00000022286.17	Grhl2	1404.37	-0.550053	0.331458	-1.65949	1753.76	1.0139	0.309464	3.2763
ENSMUSG00000022305.14	Lrp12	131.051	-2.35059	1.30427	-1.80222	136.795	2.39291	1.39044	1.72097
ENSMUSG00000022313.11	Utp23	2158.22	-1.85289	0.498504	-3.7169	2137.05	1.79902	0.422672	4.25631
ENSMUSG00000022314.11	Rad21	5898.02	-0.471374	0.321916	-1.46428	6177.26	0.538693	0.258884	2.08083
ENSMUSG00000068522.5	Aard	12.1634	7.15419	4.511	1.58594	12.3879	-7.232	4.78938	-1.51001
ENSMUSG00000022360.9	Atad2	3762.26	-0.937871	0.303042	-3.09486	3655.01	0.831084	0.304384	2.73038
ENSMUSG00000022359.11	Wdyhv1	102.159	-2.9941	0.992011	-3.01821	137.34	3.43663	0.936675	3.66897
ENSMUSG00000022358.8	Fbxo32	13.9691	3.02484	3.74286	0.808163	62.0331	1.96045	2.11353	0.927569
ENSMUSG00000022351.15	Sqle	2613.44	-0.445634	0.419689	-1.06182	2612.96	0.397539	0.287509	1.3827
ENSMUSG00000046380.4	Jrk	13.4819	-7.14544	4.35692	-1.64002	9.67555	6.63885	4.78977	1.38605
ENSMUSG00000044678.12	Ly6k	22.6189	1.1335	1.91391	0.592244	25.4564	-0.716822	1.86912	-0.383508
ENSMUSG00000022575.6	Gsdmd	11.0313	-2.61007	3.17288	-0.822618	6.53172	1.64614	4.61021	0.357064
ENSMUSG00000050846.10	Zfp623	187.532	0.834743	0.792622	1.05314	218.886	-0.345537	1.09906	-0.314393
ENSMUSG00000034429.16	Zfp707	971.127	-0.570682	0.413537	-1.38	904.666	0.346354	0.496932	0.696985
ENSMUSG00000063704.14	Mapk15	6.5584	1.29378	3.98169	0.324931	7.42934	-0.829433	3.99621	-0.207555
ENSMUSG00000002524.18	Puf60	280.753	-1.09883	0.725549	-1.51448	321.7	1.34042	0.71929	1.86354
ENSMUSG00000022565.16	Plec	193.351	0.829877	0.895488	0.926731	268.146	0.170397	0.673686	0.252933
ENSMUSG00000063268.13	Parp10	951.961	0.373464	0.382293	0.976907	1372.85	0.591849	0.330134	1.79275
ENSMUSG00000022562.16	Oplah	7.24669	3.73547	3.92994	0.950517	9.56859	-1.34704	3.76939	-0.357362
ENSMUSG00000022557.12	Bop1	153.416	-3.53769	1.03071	-3.43228	107.503	2.93974	1.28257	2.29207
ENSMUSG00000004187.12	Kifc2	91.6489	0.231182	1.56011	0.148184	231.985	1.84795	0.868193	2.1285
ENSMUSG00000033819.17	Ppp1r16a	30.1858	-5.84061	2.18905	-2.6681	8.36916	3.89464	3.63299	1.07202
ENSMUSG00000022546.6	Gpt	43.9728	-3.5937	2.02153	-1.77771	59.8336	4.04093	2.01453	2.0059
ENSMUSG00000033762.9	Recql4	7.80827	-1.23394	3.84457	-0.320956	28.4389	3.45473	2.11259	1.6353
ENSMUSG00000116138.2	C030006K11Rik	4.04518	-1.53785	4.63615	-0.331707	2.84434	0.758482	4.64683	0.163226
ENSMUSG00000022526.9	Zfp251	197.823	0.213308	0.9285	0.229734	393.685	1.39858	0.782677	1.78692
ENSMUSG00000033669.9	Zfp7	309.586	0.0680848	0.618889	0.110011	537.746	1.22071	0.614628	1.98609
ENSMUSG00000054967.8	Zfp647	247.552	0.5319	0.721287	0.737431	360.071	0.500403	0.853158	0.58653
ENSMUSG00000063236.7	1110038F14Rik	741.033	-1.30406	0.592597	-2.20059	664.206	1.0358	0.504698	2.05231
ENSMUSG00000010601.15	Apol7a	17.4645	-1.56914	3.53184	-0.444284	6.05177	-1.52489	4.60799	-0.330923
ENSMUSG00000068252.7	Apol7b	173.653	0.708317	1.14271	0.619857	186.639	-0.517104	1.11141	-0.465267
ENSMUSG00000044309.9	Apol7c	6.96591	-0.992459	4.59873	-0.215811	2.37775	-4.85077	4.80882	-1.00872
ENSMUSG00000043501.6	Lgals2	64.855	0.823584	1.44667	0.569297	87.1733	0.0877976	1.45337	0.0604095
ENSMUSG00000033128.10	Gga1	45.3667	0.757068	1.53456	0.493345	75.9217	0.690976	1.39585	0.495023
ENSMUSG00000068220.7	Lgals1	1635.57	-0.140163	0.321229	-0.436333	1882.72	0.458431	0.322479	1.42159
ENSMUSG00000033039.11	Micall1	30.4388	-2.37435	2.29555	-1.03433	24.437	1.95175	2.69362	0.724584
ENSMUSG00000033020.8	Polr2f	17842.4	-0.294303	0.220471	-1.33488	16266.5	-0.0123604	0.245276	-0.0503939
ENSMUSG00000022428.9	Cby1	163.783	-0.481467	0.847094	-0.568375	146.433	0.139165	0.973735	0.142919
ENSMUSG00000022427.5	Tomm22	1889.56	-1.33382	0.407267	-3.27504	1106.91	0.0335348	0.368656	0.0909651
ENSMUSG00000053411.17	Cbx7	159.507	0.387304	1.17876	0.32857	256.512	0.833952	1.08979	0.765244
ENSMUSG00000022414.9	Tab1	1.03519	3.59969	4.83883	0.743917	1.05429	-3.6776	4.83887	-0.760013
ENSMUSG00000042428.7	Mgat3	31.94	0.34686	3.07751	0.112708	18.2294	-7.78936	4.22149	-1.84517
ENSMUSG00000051518.9	Rps19bp1	3374.21	-0.679066	0.378843	-1.79247	3704.2	0.849171	0.270779	3.13603
ENSMUSG00000022401.13	Xpnpep3	82.7016	1.52435	1.20907	1.26076	106.092	-0.524215	1.37226	-0.382009
ENSMUSG00000047108.5	Dnajb7	19.5065	-3.2886	3.38219	-0.97233	6.08056	1.19894	4.60655	0.260268
ENSMUSG00000055024.13	Ep300	2612.56	-0.523648	0.296729	-1.76474	2470.16	0.334965	0.344872	0.971274
ENSMUSG00000022389.16	Tef	166.521	-2.58232	0.808513	-3.19391	155.17	2.43036	0.867659	2.80105
[truncated: 539 more rows]
